# Supplementary material for: A systematical genome-wide analysis and screening of WRKY transcription factor family engaged in abiotic stress response in sweetpotato
Source: BMC Plant Biol. 2022 Dec 28;22:616. doi: 10.1186/s12870-022-03970-6 (PMC9795774; doi:10.1186/s12870-022-03970-6)
Supplement: Supplementary file 1 — Additional file 1. [file 12870_2022_3970_MOESM1_ESM.xlsx]

## Sheet: 84个位置信息
Additional file 6. Chromosomal locations and segmental duplications of IbWRKY genes in sweetpotato.
Chromosome	Gene name	Start	End	Chromosome	Gene name	Start	End
LG1	IbWRKY1	186227	190291
LG1	IbWRKY2	1109233	1112551
LG1	IbWRKY3	5280694	5281932
LG1	IbWRKY4	5449496	5451626
LG1	IbWRKY5	6463769	6465487
LG1	IbWRKY6	7662849	7666321	LG7	IbWRKY36	34578582	34585136
LG1	IbWRKY7	13952258	13954253
LG1	IbWRKY8	13964647	13966523
LG1	IbWRKY9	13970315	13972303
LG1	IbWRKY10	13983139	13984973
LG2	IbWRKY11	5744377	5746905	LG3	IbWRKY18	3233914	3236927
LG2	IbWRKY12	8783187	8784400
LG2	IbWRKY13	33728711	33731145
LG2	IbWRKY14	35593097	35595261
LG2	IbWRKY15	37261887	37263698
LG2	IbWRKY16	37477060	37479086
LG3	IbWRKY17	1324817	1328442
LG3	IbWRKY18	3233914	3236927
LG3	IbWRKY19	21187900	21193425
LG4	IbWRKY20	4795188	4797476
LG4	IbWRKY21	5371936	5373675
LG4	IbWRKY22	6378746	6379726
LG4	IbWRKY23	28606955	28611018
LG5	IbWRKY24	8927934	8929396
LG5	IbWRKY25	11985355	11986956
LG5	IbWRKY26	21804168	21805818
LG5	IbWRKY27	22253840	22255768
LG5	IbWRKY28	28073731	28078541
LG5	IbWRKY29	28083824	28085976	LG7	IbWRKY32	1011708	1013457
LG6	IbWRKY30	27075739	27078886
LG6	IbWRKY31	27501892	27504037
LG7	IbWRKY32	1011708	1013457
LG7	IbWRKY33	12384662	12397776
LG7	IbWRKY34	21100405	21104049
LG7	IbWRKY35	26649648	26651739
LG7	IbWRKY36	34578582	34585136
LG7	IbWRKY37	34805801	34808417
LG8	IbWRKY38	2262688	2265292
LG8	IbWRKY39	4010799	4015445
LG8	IbWRKY40	7799209	7801033
LG9	IbWRKY41	1891703	1895663	LG14	IbWRKY75	28810420	28813362
LG9	IbWRKY42	2520439	2524041	LG14	IbWRKY74	28179882	28182904
LG9	IbWRKY43	4266400	4268123
LG9	IbWRKY44	6144003	6148066
LG9	IbWRKY45	7371845	7373516
LG9	IbWRKY46	7911765	7913466
LG9	IbWRKY47	7917239	7918916
LG9	IbWRKY48	25608877	25610810
LG9	IbWRKY49	27405061	27411430
LG10	IbWRKY50	3639971	3642130	LG11	IbWRKY53	3416624	3418408
LG10	IbWRKY51	8654323	8656944
LG11	IbWRKY52	1942478	1944622
LG11	IbWRKY53	3416624	3418408	LG15	IbWRKY77	3205194	3206998
LG11	IbWRKY54	5192394	5195176
LG11	IbWRKY55	16439087	16443091
LG11	IbWRKY56	21837120	21839163
LG11	IbWRKY57	33860497	33862553
LG11	IbWRKY58	38095145	38098557
LG11	IbWRKY59	39678630	39682944
LG12	IbWRKY60	3173842	3176902
LG12	IbWRKY61	3339324	3341696
LG13	IbWRKY62	4201055	4203071
LG13	IbWRKY63	17614880	17622089
LG13	IbWRKY64	20956889	20963113
LG13	IbWRKY65	23471149	23473559
LG13	IbWRKY66	25532350	25535306
LG13	IbWRKY67	25550103	25553076
LG13	IbWRKY68	26620681	26622925
LG14	IbWRKY69	768842	774104
LG14	IbWRKY70	7313675	7317335
LG14	IbWRKY71	10763946	10765684
LG14	IbWRKY72	26498821	26501682
LG14	IbWRKY73	26519551	26522429
LG14	IbWRKY74	28179882	28182904
LG14	IbWRKY75	28810420	28813362
LG15	IbWRKY76	1823072	1824135
LG15	IbWRKY77	3205194	3206998	LG10	IbWRKY50	3639971	3642130
LG15	IbWRKY78	8773000	8775854
LG15	IbWRKY79	9393345	9398285
LG15	IbWRKY80	16362625	16363466
LG15	IbWRKY81	17637335	17638349
LG15	IbWRKY82	26920768	26923853
LG15	IbWRKY83	27757821	27761641
LG15	IbWRKY84	30593619	30594080
