# Supplementary material for: A systematical genome-wide analysis and screening of WRKY transcription factor family engaged in abiotic stress response in sweetpotato
Source: BMC Plant Biol. 2022 Dec 28;22:616. doi: 10.1186/s12870-022-03970-6 (PMC9795774; doi:10.1186/s12870-022-03970-6)
Supplement: Supplementary file 2 — Additional file 2. [file 12870_2022_3970_MOESM2_ESM.xlsx]

## Sheet: Sheet1
Additional file 10. Cis-elements associated with hormone, abiotic stress and flavonoid biosynthesis within the IbWRKY gene promoters.
Gene ID	Name	Sequence	Position of the cis-elements	Length of the cis-elements	Cis-elements associated with hormone, abiotic stress or flavonoid biosynthesis
g1093.t1	TGA-element	AACGAC	1843	6	auxin-responsive element
g1282.t1	TGA-element	AACGAC	763	6	auxin-responsive element
g18302.t1	TGA-element	AACGAC	707	6	auxin-responsive element
g18302.t1	TGA-element	AACGAC	1862	6	auxin-responsive element
g20452.t1	TGA-element	AACGAC	1266	6	auxin-responsive element
g25439.t1	TGA-element	AACGAC	1767	6	auxin-responsive element
g28114.t1	TGA-element	AACGAC	742	6	auxin-responsive element
g28911.t1	TGA-element	AACGAC	653	6	auxin-responsive element
g30666.t1	TGA-element	AACGAC	1674	6	auxin-responsive element
g34.t1	TGA-element	AACGAC	482	6	auxin-responsive element
g34420.t1	TGA-element	AACGAC	248	6	auxin-responsive element
g34688.t1	TGA-element	AACGAC	1622	6	auxin-responsive element
g34688.t1	TGA-element	AACGAC	1991	6	auxin-responsive element
g41910.t1	TGA-element	AACGAC	91	6	auxin-responsive element
g44395.t1	TGA-element	AACGAC	1502	6	auxin-responsive element
g44395.t1	TGA-element	AACGAC	1796	6	auxin-responsive element
g5064.t1	TGA-element	AACGAC	1031	6	auxin-responsive element
g5064.t1	TGA-element	AACGAC	1045	6	auxin-responsive element
g54721.t1	TGA-element	AACGAC	1156	6	auxin-responsive element
g54892.t1	TGA-element	AACGAC	662	6	auxin-responsive element
g5534.t1	TGA-element	AACGAC	1261	6	auxin-responsive element
g5534.t1	TGA-element	AACGAC	1267	6	auxin-responsive element
g56425.t1	TGA-element	AACGAC	742	6	auxin-responsive element
g60157.t1	TGA-element	AACGAC	1671	6	auxin-responsive element
g60157.t1	TGA-element	AACGAC	1836	6	auxin-responsive element
g61234.t1	TGA-element	AACGAC	808	6	auxin-responsive element
g61234.t1	TGA-element	AACGAC	854	6	auxin-responsive element
g61234.t1	TGA-element	AACGAC	1119	6	auxin-responsive element
g62149.t1	TGA-element	AACGAC	1267	6	auxin-responsive element
g62313.t1	TGA-element	AACGAC	1242	6	auxin-responsive element
g63584.t1	TGA-element	AACGAC	562	6	auxin-responsive element
g63694.t1	TGA-element	AACGAC	569	6	auxin-responsive element
g8790.t1	TGA-element	AACGAC	503	6	auxin-responsive element
g933.t1	TGA-element	AACGAC	1034	6	auxin-responsive element
g933.t1	TGA-element	AACGAC	1040	6	auxin-responsive element
g933.t1	TGA-element	AACGAC	1919	6	auxin-responsive element
g9401.t1	TGA-element	AACGAC	176	6	auxin-responsive element
g9401.t1	TGA-element	AACGAC	442	6	auxin-responsive element
g9401.t1	TGA-element	AACGAC	1796	6	auxin-responsive element
g1093.t1	TC-rich repeats	ATTCTCTAAC	358	9	Defense and stress responsive element
g1093.t1	TC-rich repeats	ATTCTCTAAC	1530	9	Defense and stress responsive element
g12300.t1	TC-rich repeats	GTTTTCTTAC	1659	9	Defense and stress responsive element
g19636.t1	TC-rich repeats	GTTTTCTTAC	1630	9	Defense and stress responsive element
g204.t1	TC-rich repeats	ATTCTCTAAC	667	9	Defense and stress responsive element
g20451.t1	TC-rich repeats	ATTCTCTAAC	421	9	Defense and stress responsive element
g28114.t1	TC-rich repeats	GTTTTCTTAC	778	9	Defense and stress responsive element
g30102.t1	TC-rich repeats	ATTCTCTAAC	39	9	Defense and stress responsive element
g30102.t1	TC-rich repeats	GTTTTCTTAC	248	9	Defense and stress responsive element
g30666.t1	TC-rich repeats	ATTCTCTAAC	868	9	Defense and stress responsive element
g31550.t1	TC-rich repeats	ATTCTCTAAC	751	9	Defense and stress responsive element
g34.t1	TC-rich repeats	ATTCTCTAAC	351	9	Defense and stress responsive element
g34.t1	TC-rich repeats	GTTTTCTTAC	1221	9	Defense and stress responsive element
g34.t1	TC-rich repeats	ATTCTCTAAC	1463	9	Defense and stress responsive element
g34.t1	TC-rich repeats	GTTTTCTTAC	1695	9	Defense and stress responsive element
g35097.t1	TC-rich repeats	GTTTTCTTAC	1650	9	Defense and stress responsive element
g35174.t1	TC-rich repeats	ATTCTCTAAC	62	9	Defense and stress responsive element
g35174.t1	TC-rich repeats	ATTCTCTAAC	374	9	Defense and stress responsive element
g38705.t1	TC-rich repeats	GTTTTCTTAC	673	9	Defense and stress responsive element
g38705.t1	TC-rich repeats	GTTTTCTTAC	1047	9	Defense and stress responsive element
g41910.t1	TC-rich repeats	GTTTTCTTAC	225	9	Defense and stress responsive element
g44395.t1	TC-rich repeats	ATTCTCTAAC	1383	9	Defense and stress responsive element
g46785.t1	TC-rich repeats	ATTCTCTAAC	1471	9	Defense and stress responsive element
g5064.t1	TC-rich repeats	ATTCTCTAAC	44	9	Defense and stress responsive element
g51746.t1	TC-rich repeats	ATTCTCTAAC	508	9	Defense and stress responsive element
g56425.t1	TC-rich repeats	GTTTTCTTAC	778	9	Defense and stress responsive element
g56897.t1	TC-rich repeats	GTTTTCTTAC	308	9	Defense and stress responsive element
g61316.t1	TC-rich repeats	GTTTTCTTAC	1032	9	Defense and stress responsive element
g8790.t1	TC-rich repeats	GTTTTCTTAC	429	9	Defense and stress responsive element
g933.t1	TC-rich repeats	GTTTTCTTAC	599	9	Defense and stress responsive element
g933.t1	TC-rich repeats	ATTCTCTAAC	1899	9	Defense and stress responsive element
g9401.t1	TC-rich repeats	GTTTTCTTAC	226	9	Defense and stress responsive element
g13719.t1	TATC-box	TATCCCA	1977	7	gibberellin responsive element
g18302.t1	TATC-box	TATCCCA	1966	7	gibberellin responsive element
g204.t1	TATC-box	TATCCCA	464	7	gibberellin responsive element
g20451.t1	TATC-box	TATCCCA	1967	7	gibberellin responsive element
g24541.t1	TATC-box	TATCCCA	704	7	gibberellin responsive element
g28911.t1	TATC-box	TATCCCA	1638	7	gibberellin responsive element
g34.t1	TATC-box	TATCCCA	1360	7	gibberellin responsive element
g35174.t1	TATC-box	TATCCCA	222	7	gibberellin responsive element
g43744.t1	TATC-box	TATCCCA	1587	7	gibberellin responsive element
g43744.t1	TATC-box	TATCCCA	1626	7	gibberellin responsive element
g54721.t1	TATC-box	TATCCCA	835	7	gibberellin responsive element
g59463.t1	TATC-box	TATCCCA	491	7	gibberellin responsive element
g62149.t1	TATC-box	TATCCCA	1528	7	gibberellin responsive element
g63584.t1	TATC-box	TATCCCA	603	7	gibberellin responsive element
g63694.t1	TATC-box	TATCCCA	610	7	gibberellin responsive element
g907.t1	TATC-box	TATCCCA	1947	7	gibberellin responsive element
g907.t1	TATC-box	TATCCCA	1978	7	gibberellin responsive element
g9355.t1	TATC-box	TATCCCA	322	7	gibberellin responsive element
g1282.t1	LTR	CCGAAA	1740	6	Low temperature responsive element
g17895.t1	LTR	CCGAAA	935	6	Low temperature responsive element
g204.t1	LTR	CCGAAA	1632	6	Low temperature responsive element
g20451.t1	LTR	CCGAAA	1614	6	Low temperature responsive element
g20452.t1	LTR	CCGAAA	19	6	Low temperature responsive element
g20452.t1	LTR	CCGAAA	1622	6	Low temperature responsive element
g24598.t1	LTR	CCGAAA	1573	6	Low temperature responsive element
g25439.t1	LTR	CCGAAA	1063	6	Low temperature responsive element
g30984.t1	LTR	CCGAAA	225	6	Low temperature responsive element
g30984.t1	LTR	CCGAAA	378	6	Low temperature responsive element
g30984.t1	LTR	CCGAAA	428	6	Low temperature responsive element
g30984.t1	LTR	CCGAAA	1564	6	Low temperature responsive element
g37414.t1	LTR	CCGAAA	30	6	Low temperature responsive element
g39363.t1	LTR	CCGAAA	657	6	Low temperature responsive element
g44395.t1	LTR	CCGAAA	1371	6	Low temperature responsive element
g44395.t1	LTR	CCGAAA	1606	6	Low temperature responsive element
g46541.t1	LTR	CCGAAA	1105	6	Low temperature responsive element
g47333.t1	LTR	CCGAAA	1713	6	Low temperature responsive element
g53997.t1	LTR	CCGAAA	865	6	Low temperature responsive element
g53997.t1	LTR	CCGAAA	1908	6	Low temperature responsive element
g54892.t1	LTR	CCGAAA	1955	6	Low temperature responsive element
g5534.t1	LTR	CCGAAA	883	6	Low temperature responsive element
g59354.t1	LTR	CCGAAA	1114	6	Low temperature responsive element
g60387.t1	LTR	CCGAAA	819	6	Low temperature responsive element
g61234.t1	LTR	CCGAAA	1455	6	Low temperature responsive element
g61316.t1	LTR	CCGAAA	1178	6	Low temperature responsive element
g933.t1	LTR	CCGAAA	1937	6	Low temperature responsive element
g9355.t1	LTR	CCGAAA	52	6	Low temperature responsive element
g9614.t1	LTR	CCGAAA	797	6	Low temperature responsive element
g9614.t1	LTR	CCGAAA	1490	6	Low temperature responsive element
g12300.t1	TCA-element	CCATCTTTTT	585	9	salicylic acid responsive element
g1282.t1	TCA-element	CCATCTTTTT	1831	9	salicylic acid responsive element
g13503.t1	TCA-element	CCATCTTTTT	1119	9	salicylic acid responsive element
g13503.t1	TCA-element	CCATCTTTTT	1583	9	salicylic acid responsive element
g18302.t1	TCA-element	CCATCTTTTT	906	9	salicylic acid responsive element
g18302.t1	TCA-element	CCATCTTTTT	1273	9	salicylic acid responsive element
g19571.t1	TCA-element	CCATCTTTTT	83	9	salicylic acid responsive element
g19636.t1	TCA-element	CCATCTTTTT	1763	9	salicylic acid responsive element
g20452.t1	TCA-element	CCATCTTTTT	1602	9	salicylic acid responsive element
g2068.t1	TCA-element	CCATCTTTTT	1257	9	salicylic acid responsive element
g28114.t1	TCA-element	CCATCTTTTT	694	9	salicylic acid responsive element
g28911.t1	TCA-element	CCATCTTTTT	1134	9	salicylic acid responsive element
g28911.t1	TCA-element	CCATCTTTTT	1780	9	salicylic acid responsive element
g28911.t1	TCA-element	CCATCTTTTT	1898	9	salicylic acid responsive element
g30061.t1	TCA-element	CCATCTTTTT	1973	9	salicylic acid responsive element
g30984.t1	TCA-element	CCATCTTTTT	1174	9	salicylic acid responsive element
g34309.t1	TCA-element	TCAGAAGAGG	1611	9	salicylic acid responsive element
g35173.t1	TCA-element	CCATCTTTTT	100	9	salicylic acid responsive element
g38705.t1	SARE	TTCGACCATCTT	91	11	salicylic acid responsive element
g38705.t1	TCA-element	CCATCTTTTT	88	9	salicylic acid responsive element
g38705.t1	TCA-element	TCAGAAGAGG	1507	10	salicylic acid responsive element
g39363.t1	TCA-element	CCATCTTTTT	1517	9	salicylic acid responsive element
g41639.t1	TCA-element	CCATCTTTTT	149	9	salicylic acid responsive element
g46541.t1	TCA-element	CCATCTTTTT	781	9	salicylic acid responsive element
g53997.t1	TCA-element	CCATCTTTTT	639	9	salicylic acid responsive element
g54719.t1	TCA-element	CCATCTTTTT	351	9	salicylic acid responsive element
g54719.t1	TCA-element	CCATCTTTTT	1682	9	salicylic acid responsive element
g54721.t1	TCA-element	CCATCTTTTT	401	9	salicylic acid responsive element
g54721.t1	TCA-element	CCATCTTTTT	1531	9	salicylic acid responsive element
g54721.t1	TCA-element	TCAGAAGAGG	1913	9	salicylic acid responsive element
g54892.t1	TCA-element	CCATCTTTTT	1112	9	salicylic acid responsive element
g55476.t1	TCA-element	CCATCTTTTT	1184	9	salicylic acid responsive element
g56425.t1	TCA-element	CCATCTTTTT	694	9	salicylic acid responsive element
g56897.t1	TCA-element	CCATCTTTTT	1325	9	salicylic acid responsive element
g59463.t1	TCA-element	CCATCTTTTT	590	10	salicylic acid responsive element
g60157.t1	TCA-element	CCATCTTTTT	1613	9	salicylic acid responsive element
g60387.t1	TCA-element	CCATCTTTTT	935	9	salicylic acid responsive element
g61316.t1	TCA-element	CCATCTTTTT	1067	9	salicylic acid responsive element
g63584.t1	TCA-element	CCATCTTTTT	487	9	salicylic acid responsive element
g63694.t1	TCA-element	CCATCTTTTT	494	9	salicylic acid responsive element
g9401.t1	TCA-element	CCATCTTTTT	680	9	salicylic acid responsive element
g9401.t1	TCA-element	TCAGAAGAGG	1837	9	salicylic acid responsive element
g9614.t1	TCA-element	CCATCTTTTT	1467	9	salicylic acid responsive element
g9904.t1	TCA-element	CCATCTTTTT	380	9	salicylic acid responsive element
g1093.t1	ABRE	CACGTG	1132	6	abscisic acid responsive element
g1093.t1	ABRE	ACGTG	1133	5	abscisic acid responsive element
g12300.t1	ABRE	ACGTG	773	5	abscisic acid responsive element
g1282.t1	ABRE	ACGTG	681	5	abscisic acid responsive element
g1282.t1	ABRE	ACGTG	962	5	abscisic acid responsive element
g13503.t1	ABRE	GACACGTGGC	1144	9	abscisic acid responsive element
g13503.t1	ABRE	CACGTG	1146	6	abscisic acid responsive element
g13503.t1	ABRE	ACGTG	1147	5	abscisic acid responsive element
g16510.t1	ABRE	ACGTG	649	5	abscisic acid responsive element
g16510.t1	ABRE	ACGTG	1013	5	abscisic acid responsive element
g16510.t1	ABRE	ACGTG	1275	5	abscisic acid responsive element
g17895.t1	ABRE	ACGTG	1276	5	abscisic acid responsive element
g18302.t1	ABRE	CACGTG	806	6	abscisic acid responsive element
g18302.t1	ABRE	ACGTG	807	5	abscisic acid responsive element
g18302.t1	ABRE	CACGTG	1606	6	abscisic acid responsive element
g18302.t1	ABRE	ACGTG	1607	5	abscisic acid responsive element
g19571.t1	ABRE	ACGTG	1358	5	abscisic acid responsive element
g19636.t1	ABRE	CACGTG	966	6	abscisic acid responsive element
g19636.t1	ABRE	ACGTG	967	5	abscisic acid responsive element
g19636.t1	ABRE	ACGTG	1602	5	abscisic acid responsive element
g204.t1	ABRE	ACGTG	1360	5	abscisic acid responsive element
g20451.t1	ABRE	ACGTG	202	5	abscisic acid responsive element
g20451.t1	ABRE	CACGTG	309	6	abscisic acid responsive element
g20451.t1	ABRE	ACGTG	310	5	abscisic acid responsive element
g20452.t1	ABRE	ACGTG	576	5	abscisic acid responsive element
g2065.t1	ABRE	ACGTG	851	5	abscisic acid responsive element
g2068.t1	ABRE	TACGTGTC	1768	8	abscisic acid responsive element
g2068.t1	ABRE	ACGTG	1770	5	abscisic acid responsive element
g24541.t1	ABRE	CACGTG	839	6	abscisic acid responsive element
g24541.t1	ABRE	ACGTG	840	5	abscisic acid responsive element
g24541.t1	ABRE	ACGTG	1647	5	abscisic acid responsive element
g24598.t1	ABRE	CGCACGTGTC	85	9	abscisic acid responsive element
g24598.t1	ABRE	ACGTG	1676	5	abscisic acid responsive element
g26929.t1	ABRE	GCAACGTGTC	332	9	abscisic acid responsive element
g26929.t1	ABRE	ACGTG	335	5	abscisic acid responsive element
g26929.t1	ABRE	TACGGTC	422	7	abscisic acid responsive element
g28114.t1	ABRE	ACGTG	986	5	abscisic acid responsive element
g28911.t1	ABRE	CACGTG	808	6	abscisic acid responsive element
g28911.t1	ABRE	ACGTG	809	5	abscisic acid responsive element
g28911.t1	ABRE	ACGTG	850	5	abscisic acid responsive element
g28911.t1	ABRE	GCAACGTGTC	1393	9	abscisic acid responsive element
g28911.t1	ABRE	ACGTG	1396	5	abscisic acid responsive element
g30061.t1	ABRE	ACGTG	1180	5	abscisic acid responsive element
g30102.t1	ABRE	ACGTG	505	5	abscisic acid responsive element
g30102.t1	ABRE	TACGGTC	801	7	abscisic acid responsive element
g30666.t1	ABRE	CACGTG	275	6	abscisic acid responsive element
g30666.t1	ABRE	ACGTG	276	5	abscisic acid responsive element
g30666.t1	ABRE	CGCACGTGTC	319	9	abscisic acid responsive element
g30666.t1	ABRE	CACGTG	321	6	abscisic acid responsive element
g30666.t1	ABRE	ACGTG	322	5	abscisic acid responsive element
g30666.t1	ABRE	ACGTG	761	5	abscisic acid responsive element
g30666.t1	ABRE	ACGTG	1599	5	abscisic acid responsive element
g30666.t1	ABRE	ACGTG	1608	5	abscisic acid responsive element
g30666.t1	ABRE	ACGTG	1666	5	abscisic acid responsive element
g30984.t1	ABRE	CACGTG	810	6	abscisic acid responsive element
g30984.t1	ABRE	ACGTG	811	5	abscisic acid responsive element
g31550.t1	ABRE	CACGTG	41	6	abscisic acid responsive element
g31550.t1	ABRE	ACGTG	42	5	abscisic acid responsive element
g34309.t1	ABRE	TACGTGTC	1349	8	abscisic acid responsive element
g34309.t1	ABRE	ACGTG	1350	5	abscisic acid responsive element
g34420.t1	ABRE	ACGTG	482	5	abscisic acid responsive element
g34688.t1	ABRE	ACGTG	183	5	abscisic acid responsive element
g34688.t1	ABRE	ACGTG	1399	5	abscisic acid responsive element
g34688.t1	ABRE	ACGTG	1681	5	abscisic acid responsive element
g35173.t1	ABRE	ACGTG	849	5	abscisic acid responsive element
g35174.t1	ABRE	CACGTG	653	6	abscisic acid responsive element
g35174.t1	ABRE	ACGTG	654	5	abscisic acid responsive element
g35174.t1	ABRE	ACGTG	702	5	abscisic acid responsive element
g37414.t1	ABRE	ACGTG	1216	5	abscisic acid responsive element
g37639.t1	ABRE	ACGTG	1784	5	abscisic acid responsive element
g38705.t1	ABRE	CACGTG	207	6	abscisic acid responsive element
g38705.t1	ABRE	ACGTG	208	5	abscisic acid responsive element
g38705.t1	ABRE	CACGTG	1344	6	abscisic acid responsive element
g38705.t1	ABRE	ACGTG	1345	5	abscisic acid responsive element
g39363.t1	ABRE	CACGTG	146	6	abscisic acid responsive element
g39363.t1	ABRE	ACGTG	147	5	abscisic acid responsive element
g39363.t1	ABRE	ACGTG	1550	5	abscisic acid responsive element
g41910.t1	ABRE	ACGTG	520	5	abscisic acid responsive element
g41910.t1	ABRE	CACGTG	1693	6	abscisic acid responsive element
g41910.t1	ABRE	ACGTG	1694	5	abscisic acid responsive element
g42183.t1	ABRE	CGTACGTGCA	1211	9	abscisic acid responsive element
g42183.t1	ABRE	ACGTG	1214	5	abscisic acid responsive element
g42183.t1	ABRE	ACGTG	1681	5	abscisic acid responsive element
g44395.t1	ABRE	ACGTG	158	5	abscisic acid responsive element
g44395.t1	ABRE	ACGTG	726	5	abscisic acid responsive element
g44395.t1	ABRE	CACGTG	1695	6	abscisic acid responsive element
g44395.t1	ABRE	ACGTG	1696	5	abscisic acid responsive element
g45950.t1	ABRE	ACGTG	950	5	abscisic acid responsive element
g45950.t1	ABRE	ACGTG	1588	5	abscisic acid responsive element
g46541.t1	ABRE	ACGTG	203	5	abscisic acid responsive element
g46541.t1	ABRE	CACGTG	1180	6	abscisic acid responsive element
g46541.t1	ABRE	ACGTG	1181	5	abscisic acid responsive element
g46541.t1	ABRE	ACGTG	1321	5	abscisic acid responsive element
g46785.t1	ABRE	ACGTG	1720	5	abscisic acid responsive element
g47333.t1	ABRE	CACGTG	596	6	abscisic acid responsive element
g47333.t1	ABRE	ACGTG	597	5	abscisic acid responsive element
g47361.t1	ABRE	CACGTG	564	6	abscisic acid responsive element
g47361.t1	ABRE	ACGTG	565	5	abscisic acid responsive element
g47361.t1	ABRE	ACGTG	1677	5	abscisic acid responsive element
g47361.t1	ABRE	TACGGTC	1701	7	abscisic acid responsive element
g51746.t1	ABRE	ACGTG	547	5	abscisic acid responsive element
g51746.t1	ABRE	CACGTG	811	6	abscisic acid responsive element
g51746.t1	ABRE	ACGTG	812	5	abscisic acid responsive element
g51746.t1	ABRE	ACGTG	1426	5	abscisic acid responsive element
g51746.t1	ABRE	ACGTG	1445	5	abscisic acid responsive element
g51746.t1	ABRE	ACGTG	1522	5	abscisic acid responsive element
g53553.t1	ABRE	ACGTG	420	5	abscisic acid responsive element
g53553.t1	ABRE	CACGTG	921	6	abscisic acid responsive element
g53553.t1	ABRE	ACGTG	922	5	abscisic acid responsive element
g53553.t1	ABRE	AACCCGG	1207	7	abscisic acid responsive element
g53997.t1	ABRE	ACGTG	245	5	abscisic acid responsive element
g53997.t1	ABRE	ACGTG	609	5	abscisic acid responsive element
g54369.t1	ABRE	ACGTG	734	5	abscisic acid responsive element
g54369.t1	ABRE	ACGTG	1140	5	abscisic acid responsive element
g54721.t1	ABRE	ACGTG	1067	5	abscisic acid responsive element
g54892.t1	ABRE	CACGTG	422	6	abscisic acid responsive element
g54892.t1	ABRE	ACGTG	423	5	abscisic acid responsive element
g54892.t1	ABRE	ACGTG	641	5	abscisic acid responsive element
g5534.t1	ABRE	ACGTG	815	5	abscisic acid responsive element
g5534.t1	ABRE	ACGTG	1429	5	abscisic acid responsive element
g5534.t1	ABRE	ACGTG	1553	5	abscisic acid responsive element
g55476.t1	ABRE	AACCCGG	267	7	abscisic acid responsive element
g55476.t1	ABRE	AACCCGG	565	7	abscisic acid responsive element
g55476.t1	ABRE	CACGTG	1869	6	abscisic acid responsive element
g55476.t1	ABRE	ACGTG	1870	5	abscisic acid responsive element
g55476.t1	ABRE	CGTACGTGCA	1873	9	abscisic acid responsive element
g56425.t1	ABRE	ACGTG	986	5	abscisic acid responsive element
g59084.t1	ABRE	ACGTG	1559	5	abscisic acid responsive element
g59087.t1	ABRE	ACGTG	152	5	abscisic acid responsive element
g59354.t1	ABRE	CACGTG	1211	6	abscisic acid responsive element
g59354.t1	ABRE	ACGTG	1212	5	abscisic acid responsive element
g59354.t1	ABRE	GACACGTGGC	1306	9	abscisic acid responsive element
g59463.t1	ABRE	GACACGTGGC	81	9	abscisic acid responsive element
g59463.t1	ABRE	ACGTG	84	5	abscisic acid responsive element
g59463.t1	ABRE	CACGTG	1868	6	abscisic acid responsive element
g59463.t1	ABRE	ACGTG	1869	5	abscisic acid responsive element
g59463.t1	ABRE	CGTACGTGCA	1872	9	abscisic acid responsive element
g60157.t1	ABRE	ACGTG	48	5	abscisic acid responsive element
g60157.t1	ABRE	CGTACGTGCA	1468	9	abscisic acid responsive element
g60387.t1	ABRE	ACGTG	1535	5	abscisic acid responsive element
g60387.t1	ABRE	CACGTG	1732	6	abscisic acid responsive element
g60387.t1	ABRE	ACGTG	1733	5	abscisic acid responsive element
g62313.t1	ABRE	ACGTG	1006	5	abscisic acid responsive element
g62313.t1	ABRE	CACGTG	1826	6	abscisic acid responsive element
g62313.t1	ABRE	ACGTG	1827	5	abscisic acid responsive element
g63584.t1	ABRE	ACGTG	433	5	abscisic acid responsive element
g63584.t1	ABRE	CACGTG	1446	6	abscisic acid responsive element
g63584.t1	ABRE	ACGTG	1447	5	abscisic acid responsive element
g63694.t1	ABRE	ACGTG	441	5	abscisic acid responsive element
g63694.t1	ABRE	CACGTG	1457	6	abscisic acid responsive element
g63694.t1	ABRE	ACGTG	1458	5	abscisic acid responsive element
g64087.t1	ABRE	ACGTG	640	5	abscisic acid responsive element
g64087.t1	ABRE	AACCCGG	1116	7	abscisic acid responsive element
g9098.t1	ABRE	CACGTG	331	6	abscisic acid responsive element
g9098.t1	ABRE	ACGTG	332	5	abscisic acid responsive element
g9098.t1	ABRE	CACGTG	501	6	abscisic acid responsive element
g9098.t1	ABRE	ACGTG	502	5	abscisic acid responsive element
g933.t1	ABRE	ACGTG	832	5	abscisic acid responsive element
g933.t1	ABRE	ACGTG	1915	5	abscisic acid responsive element
g9355.t1	ABRE	ACGTG	98	5	abscisic acid responsive element
g9355.t1	ABRE	CACGTG	751	6	abscisic acid responsive element
g9355.t1	ABRE	ACGTG	752	5	abscisic acid responsive element
g9614.t1	ABRE	ACGTG	574	5	abscisic acid responsive element
g9614.t1	ABRE	ACGTG	842	5	abscisic acid responsive element
g25439.t1	AuxRR-core	GGTCCAT	556	7	auxin responsive element
g30102.t1	AuxRR-core	GGTCCAT	1499	7	auxin responsive element
g30984.t1	AuxRR-core	GGTCCAT	882	7	auxin responsive element
g35174.t1	AuxRR-core	GGTCCAT	317	7	auxin responsive element
g37414.t1	AuxRR-core	GGTCCAT	192	7	auxin responsive element
g37639.t1	AuxRR-core	GGTCCAT	1497	7	auxin responsive element
g37639.t1	AuxRR-core	GGTCCAT	1514	7	auxin responsive element
g44395.t1	AuxRR-core	GGTCCAT	1551	7	auxin responsive element
g59354.t1	AuxRR-core	GGTCCAT	1240	7	auxin responsive element
g59354.t1	AuxRR-core	GGTCCAT	1796	7	auxin responsive element
g60157.t1	AuxRR-core	GGTCCAT	1790	7	auxin responsive element
g9098.t1	AuxRR-core	GGTCCAT	664	7	auxin responsive element
g933.t1	AuxRR-core	GGTCCAT	726	7	auxin responsive element
g1093.t1	TGACG-motif	TGACG	1487	5	MeJA responsive element
g1093.t1	CGTCA-motif	CGTCA	1487	5	MeJA responsive element
g12300.t1	CGTCA-motif	CGTCA	778	5	MeJA responsive element
g12300.t1	CGTCA-motif	CGTCA	781	5	MeJA responsive element
g12300.t1	CGTCA-motif	CGTCA	1445	5	MeJA responsive element
g12300.t1	CGTCA-motif	CGTCA	1886	5	MeJA responsive element
g12300.t1	TGACG-motif	TGACG	778	5	MeJA responsive element
g12300.t1	TGACG-motif	TGACG	781	5	MeJA responsive element
g12300.t1	TGACG-motif	TGACG	1445	5	MeJA responsive element
g12300.t1	TGACG-motif	TGACG	1886	5	MeJA responsive element
g13503.t1	TGACG-motif	TGACG	1167	5	MeJA responsive element
g13503.t1	CGTCA-motif	CGTCA	1167	5	MeJA responsive element
g18302.t1	TGACG-motif	TGACG	1645	5	MeJA responsive element
g18302.t1	CGTCA-motif	CGTCA	1645	5	MeJA responsive element
g204.t1	TGACG-motif	TGACG	642	5	MeJA responsive element
g204.t1	TGACG-motif	TGACG	1689	5	MeJA responsive element
g204.t1	CGTCA-motif	CGTCA	642	5	MeJA responsive element
g204.t1	CGTCA-motif	CGTCA	1689	5	MeJA responsive element
g20451.t1	TGACG-motif	TGACG	295	5	MeJA responsive element
g20451.t1	CGTCA-motif	CGTCA	295	5	MeJA responsive element
g20452.t1	TGACG-motif	TGACG	1748	5	MeJA responsive element
g20452.t1	CGTCA-motif	CGTCA	1748	5	MeJA responsive element
g2065.t1	TGACG-motif	TGACG	1631	5	MeJA responsive element
g2065.t1	TGACG-motif	TGACG	1739	5	MeJA responsive element
g2065.t1	CGTCA-motif	CGTCA	1631	5	MeJA responsive element
g2065.t1	CGTCA-motif	CGTCA	1739	5	MeJA responsive element
g2068.t1	CGTCA-motif	CGTCA	608	5	MeJA responsive element
g2068.t1	CGTCA-motif	CGTCA	1746	5	MeJA responsive element
g2068.t1	TGACG-motif	TGACG	608	5	MeJA responsive element
g2068.t1	TGACG-motif	TGACG	1746	5	MeJA responsive element
g2069.t1	TGACG-motif	TGACG	1636	5	MeJA responsive element
g2069.t1	TGACG-motif	TGACG	1744	5	MeJA responsive element
g2069.t1	CGTCA-motif	CGTCA	1636	5	MeJA responsive element
g2069.t1	CGTCA-motif	CGTCA	1744	5	MeJA responsive element
g2071.t1	TGACG-motif	TGACG	758	5	MeJA responsive element
g2071.t1	TGACG-motif	TGACG	1275	5	MeJA responsive element
g2071.t1	TGACG-motif	TGACG	1595	5	MeJA responsive element
g2071.t1	CGTCA-motif	CGTCA	758	5	MeJA responsive element
g2071.t1	CGTCA-motif	CGTCA	1275	5	MeJA responsive element
g2071.t1	CGTCA-motif	CGTCA	1595	5	MeJA responsive element
g24541.t1	CGTCA-motif	CGTCA	1645	5	MeJA responsive element
g24541.t1	TGACG-motif	TGACG	1645	5	MeJA responsive element
g24598.t1	CGTCA-motif	CGTCA	703	5	MeJA responsive element
g24598.t1	CGTCA-motif	CGTCA	817	5	MeJA responsive element
g24598.t1	CGTCA-motif	CGTCA	827	5	MeJA responsive element
g24598.t1	CGTCA-motif	CGTCA	844	5	MeJA responsive element
g24598.t1	CGTCA-motif	CGTCA	856	5	MeJA responsive element
g24598.t1	TGACG-motif	TGACG	703	5	MeJA responsive element
g24598.t1	TGACG-motif	TGACG	817	5	MeJA responsive element
g24598.t1	TGACG-motif	TGACG	827	5	MeJA responsive element
g24598.t1	TGACG-motif	TGACG	844	5	MeJA responsive element
g24598.t1	TGACG-motif	TGACG	856	5	MeJA responsive element
g25439.t1	CGTCA-motif	CGTCA	474	5	MeJA responsive element
g25439.t1	CGTCA-motif	CGTCA	1790	5	MeJA responsive element
g25439.t1	CGTCA-motif	CGTCA	1803	5	MeJA responsive element
g25439.t1	CGTCA-motif	CGTCA	1816	5	MeJA responsive element
g25439.t1	TGACG-motif	TGACG	474	5	MeJA responsive element
g25439.t1	TGACG-motif	TGACG	1790	5	MeJA responsive element
g25439.t1	TGACG-motif	TGACG	1803	5	MeJA responsive element
g25439.t1	TGACG-motif	TGACG	1816	5	MeJA responsive element
g26929.t1	CGTCA-motif	CGTCA	477	5	MeJA responsive element
g26929.t1	TGACG-motif	TGACG	477	5	MeJA responsive element
g28114.t1	CGTCA-motif	CGTCA	56	5	MeJA responsive element
g28114.t1	CGTCA-motif	CGTCA	1412	5	MeJA responsive element
g28114.t1	TGACG-motif	TGACG	56	5	MeJA responsive element
g28114.t1	TGACG-motif	TGACG	1412	5	MeJA responsive element
g28911.t1	TGACG-motif	TGACG	179	5	MeJA responsive element
g28911.t1	TGACG-motif	TGACG	287	5	MeJA responsive element
g28911.t1	TGACG-motif	TGACG	1508	5	MeJA responsive element
g28911.t1	TGACG-motif	TGACG	1565	5	MeJA responsive element
g28911.t1	CGTCA-motif	CGTCA	179	5	MeJA responsive element
g28911.t1	CGTCA-motif	CGTCA	287	5	MeJA responsive element
g28911.t1	CGTCA-motif	CGTCA	1508	5	MeJA responsive element
g28911.t1	CGTCA-motif	CGTCA	1565	5	MeJA responsive element
g30061.t1	CGTCA-motif	CGTCA	36	5	MeJA responsive element
g30061.t1	CGTCA-motif	CGTCA	1526	5	MeJA responsive element
g30061.t1	CGTCA-motif	CGTCA	1860	5	MeJA responsive element
g30061.t1	TGACG-motif	TGACG	36	5	MeJA responsive element
g30061.t1	TGACG-motif	TGACG	1526	5	MeJA responsive element
g30061.t1	TGACG-motif	TGACG	1860	5	MeJA responsive element
g30102.t1	CGTCA-motif	CGTCA	488	5	MeJA responsive element
g30102.t1	CGTCA-motif	CGTCA	534	5	MeJA responsive element
g30102.t1	CGTCA-motif	CGTCA	1009	5	MeJA responsive element
g30102.t1	CGTCA-motif	CGTCA	1265	5	MeJA responsive element
g30102.t1	CGTCA-motif	CGTCA	1826	5	MeJA responsive element
g30102.t1	TGACG-motif	TGACG	488	5	MeJA responsive element
g30102.t1	TGACG-motif	TGACG	534	5	MeJA responsive element
g30102.t1	TGACG-motif	TGACG	1009	5	MeJA responsive element
g30102.t1	TGACG-motif	TGACG	1265	5	MeJA responsive element
g30102.t1	TGACG-motif	TGACG	1826	5	MeJA responsive element
g30666.t1	CGTCA-motif	CGTCA	423	5	MeJA responsive element
g30666.t1	CGTCA-motif	CGTCA	958	5	MeJA responsive element
g30666.t1	TGACG-motif	TGACG	423	5	MeJA responsive element
g30666.t1	TGACG-motif	TGACG	958	5	MeJA responsive element
g31550.t1	CGTCA-motif	CGTCA	1102	5	MeJA responsive element
g31550.t1	TGACG-motif	TGACG	1102	5	MeJA responsive element
g34309.t1	TGACG-motif	TGACG	1187	5	MeJA responsive element
g34309.t1	CGTCA-motif	CGTCA	1187	5	MeJA responsive element
g34420.t1	CGTCA-motif	CGTCA	1646	5	MeJA responsive element
g34420.t1	TGACG-motif	TGACG	1646	5	MeJA responsive element
g34938.t1	CGTCA-motif	CGTCA	46	5	MeJA responsive element
g34938.t1	TGACG-motif	TGACG	46	5	MeJA responsive element
g35173.t1	TGACG-motif	TGACG	452	5	MeJA responsive element
g35173.t1	TGACG-motif	TGACG	1030	5	MeJA responsive element
g35173.t1	TGACG-motif	TGACG	1847	5	MeJA responsive element
g35173.t1	TGACG-motif	TGACG	1989	5	MeJA responsive element
g35173.t1	CGTCA-motif	CGTCA	452	5	MeJA responsive element
g35173.t1	CGTCA-motif	CGTCA	1030	5	MeJA responsive element
g35173.t1	CGTCA-motif	CGTCA	1847	5	MeJA responsive element
g35173.t1	CGTCA-motif	CGTCA	1989	5	MeJA responsive element
g35174.t1	CGTCA-motif	CGTCA	58	5	MeJA responsive element
g35174.t1	CGTCA-motif	CGTCA	1693	5	MeJA responsive element
g35174.t1	TGACG-motif	TGACG	58	5	MeJA responsive element
g35174.t1	TGACG-motif	TGACG	1693	5	MeJA responsive element
g37639.t1	CGTCA-motif	CGTCA	260	5	MeJA responsive element
g37639.t1	TGACG-motif	TGACG	260	5	MeJA responsive element
g38705.t1	CGTCA-motif	CGTCA	1842	5	MeJA responsive element
g38705.t1	CGTCA-motif	CGTCA	1897	5	MeJA responsive element
g38705.t1	TGACG-motif	TGACG	1842	5	MeJA responsive element
g38705.t1	TGACG-motif	TGACG	1897	5	MeJA responsive element
g42183.t1	CGTCA-motif	CGTCA	643	5	MeJA responsive element
g42183.t1	CGTCA-motif	CGTCA	1656	5	MeJA responsive element
g42183.t1	CGTCA-motif	CGTCA	1666	5	MeJA responsive element
g42183.t1	TGACG-motif	TGACG	643	5	MeJA responsive element
g42183.t1	TGACG-motif	TGACG	1656	5	MeJA responsive element
g42183.t1	TGACG-motif	TGACG	1666	5	MeJA responsive element
g44395.t1	TGACG-motif	TGACG	869	5	MeJA responsive element
g44395.t1	CGTCA-motif	CGTCA	869	5	MeJA responsive element
g46541.t1	CGTCA-motif	CGTCA	1308	5	MeJA responsive element
g46541.t1	CGTCA-motif	CGTCA	1344	5	MeJA responsive element
g46541.t1	TGACG-motif	TGACG	1308	5	MeJA responsive element
g46541.t1	TGACG-motif	TGACG	1344	5	MeJA responsive element
g46785.t1	CGTCA-motif	CGTCA	1213	5	MeJA responsive element
g46785.t1	CGTCA-motif	CGTCA	1861	5	MeJA responsive element
g46785.t1	TGACG-motif	TGACG	1213	5	MeJA responsive element
g46785.t1	TGACG-motif	TGACG	1861	5	MeJA responsive element
g47361.t1	TGACG-motif	TGACG	1778	5	MeJA responsive element
g47361.t1	TGACG-motif	TGACG	1843	5	MeJA responsive element
g47361.t1	CGTCA-motif	CGTCA	1778	5	MeJA responsive element
g47361.t1	CGTCA-motif	CGTCA	1843	5	MeJA responsive element
g5064.t1	TGACG-motif	TGACG	930	5	MeJA responsive element
g5064.t1	TGACG-motif	TGACG	989	5	MeJA responsive element
g5064.t1	TGACG-motif	TGACG	1812	5	MeJA responsive element
g5064.t1	CGTCA-motif	CGTCA	930	5	MeJA responsive element
g5064.t1	CGTCA-motif	CGTCA	989	5	MeJA responsive element
g5064.t1	CGTCA-motif	CGTCA	1812	5	MeJA responsive element
g51746.t1	CGTCA-motif	CGTCA	1520	5	MeJA responsive element
g51746.t1	TGACG-motif	TGACG	1520	5	MeJA responsive element
g53553.t1	TGACG-motif	TGACG	422	5	MeJA responsive element
g53553.t1	TGACG-motif	TGACG	794	5	MeJA responsive element
g53553.t1	TGACG-motif	TGACG	927	5	MeJA responsive element
g53553.t1	TGACG-motif	TGACG	930	5	MeJA responsive element
g53553.t1	CGTCA-motif	CGTCA	422	5	MeJA responsive element
g53553.t1	CGTCA-motif	CGTCA	794	5	MeJA responsive element
g53553.t1	CGTCA-motif	CGTCA	927	5	MeJA responsive element
g53553.t1	CGTCA-motif	CGTCA	930	5	MeJA responsive element
g54369.t1	CGTCA-motif	CGTCA	1138	5	MeJA responsive element
g54369.t1	TGACG-motif	TGACG	1138	5	MeJA responsive element
g54719.t1	CGTCA-motif	CGTCA	1436	5	MeJA responsive element
g54719.t1	TGACG-motif	TGACG	1436	5	MeJA responsive element
g54721.t1	TGACG-motif	TGACG	350	5	MeJA responsive element
g54721.t1	TGACG-motif	TGACG	1196	5	MeJA responsive element
g54721.t1	CGTCA-motif	CGTCA	350	5	MeJA responsive element
g54721.t1	CGTCA-motif	CGTCA	1196	5	MeJA responsive element
g54892.t1	CGTCA-motif	CGTCA	458	5	MeJA responsive element
g54892.t1	CGTCA-motif	CGTCA	550	5	MeJA responsive element
g54892.t1	TGACG-motif	TGACG	458	5	MeJA responsive element
g54892.t1	TGACG-motif	TGACG	550	5	MeJA responsive element
g55476.t1	TGACG-motif	TGACG	930	5	MeJA responsive element
g55476.t1	CGTCA-motif	CGTCA	930	5	MeJA responsive element
g56425.t1	TGACG-motif	TGACG	56	5	MeJA responsive element
g56425.t1	TGACG-motif	TGACG	1412	5	MeJA responsive element
g56425.t1	CGTCA-motif	CGTCA	56	5	MeJA responsive element
g56425.t1	CGTCA-motif	CGTCA	1412	5	MeJA responsive element
g56897.t1	CGTCA-motif	CGTCA	1368	5	MeJA responsive element
g56897.t1	TGACG-motif	TGACG	1368	5	MeJA responsive element
g59084.t1	CGTCA-motif	CGTCA	478	5	MeJA responsive element
g59084.t1	TGACG-motif	TGACG	478	5	MeJA responsive element
g59354.t1	CGTCA-motif	CGTCA	1104	5	MeJA responsive element
g59354.t1	CGTCA-motif	CGTCA	1324	5	MeJA responsive element
g59354.t1	CGTCA-motif	CGTCA	1855	5	MeJA responsive element
g59354.t1	TGACG-motif	TGACG	1104	5	MeJA responsive element
g59354.t1	TGACG-motif	TGACG	1324	5	MeJA responsive element
g59354.t1	TGACG-motif	TGACG	1855	5	MeJA responsive element
g59463.t1	TGACG-motif	TGACG	549	5	MeJA responsive element
g59463.t1	TGACG-motif	TGACG	1439	5	MeJA responsive element
g59463.t1	TGACG-motif	TGACG	1674	5	MeJA responsive element
g59463.t1	CGTCA-motif	CGTCA	549	5	MeJA responsive element
g59463.t1	CGTCA-motif	CGTCA	1439	5	MeJA responsive element
g59463.t1	CGTCA-motif	CGTCA	1674	5	MeJA responsive element
g60157.t1	CGTCA-motif	CGTCA	1281	5	MeJA responsive element
g60157.t1	CGTCA-motif	CGTCA	1749	5	MeJA responsive element
g60157.t1	CGTCA-motif	CGTCA	1760	5	MeJA responsive element
g60157.t1	CGTCA-motif	CGTCA	1773	5	MeJA responsive element
g60157.t1	TGACG-motif	TGACG	1281	5	MeJA responsive element
g60157.t1	TGACG-motif	TGACG	1749	5	MeJA responsive element
g60157.t1	TGACG-motif	TGACG	1760	5	MeJA responsive element
g60157.t1	TGACG-motif	TGACG	1773	5	MeJA responsive element
g60387.t1	CGTCA-motif	CGTCA	1472	5	MeJA responsive element
g60387.t1	TGACG-motif	TGACG	1472	5	MeJA responsive element
g61234.t1	TGACG-motif	TGACG	841	5	MeJA responsive element
g61234.t1	TGACG-motif	TGACG	1015	5	MeJA responsive element
g61234.t1	CGTCA-motif	CGTCA	841	5	MeJA responsive element
g61234.t1	CGTCA-motif	CGTCA	1015	5	MeJA responsive element
g62149.t1	CGTCA-motif	CGTCA	234	5	MeJA responsive element
g62149.t1	TGACG-motif	TGACG	234	5	MeJA responsive element
g62313.t1	CGTCA-motif	CGTCA	191	5	MeJA responsive element
g62313.t1	TGACG-motif	TGACG	191	5	MeJA responsive element
g63584.t1	TGACG-motif	TGACG	431	5	MeJA responsive element
g63584.t1	TGACG-motif	TGACG	457	5	MeJA responsive element
g63584.t1	CGTCA-motif	CGTCA	431	5	MeJA responsive element
g63584.t1	CGTCA-motif	CGTCA	457	5	MeJA responsive element
g63694.t1	CGTCA-motif	CGTCA	439	5	MeJA responsive element
g63694.t1	CGTCA-motif	CGTCA	464	5	MeJA responsive element
g63694.t1	TGACG-motif	TGACG	439	5	MeJA responsive element
g63694.t1	TGACG-motif	TGACG	464	5	MeJA responsive element
g9098.t1	CGTCA-motif	CGTCA	296	5	MeJA responsive element
g9098.t1	TGACG-motif	TGACG	296	5	MeJA responsive element
g933.t1	CGTCA-motif	CGTCA	1580	5	MeJA responsive element
g933.t1	TGACG-motif	TGACG	1580	5	MeJA responsive element
g9355.t1	TGACG-motif	TGACG	100	5	MeJA responsive element
g9355.t1	TGACG-motif	TGACG	656	5	MeJA responsive element
g9355.t1	TGACG-motif	TGACG	748	5	MeJA responsive element
g9355.t1	CGTCA-motif	CGTCA	100	5	MeJA responsive element
g9355.t1	CGTCA-motif	CGTCA	656	5	MeJA responsive element
g9355.t1	CGTCA-motif	CGTCA	748	5	MeJA responsive element
g9401.t1	CGTCA-motif	CGTCA	207	5	MeJA responsive element
g9401.t1	CGTCA-motif	CGTCA	396	5	MeJA responsive element
g9401.t1	CGTCA-motif	CGTCA	1384	5	MeJA responsive element
g9401.t1	TGACG-motif	TGACG	207	5	MeJA responsive element
g9401.t1	TGACG-motif	TGACG	396	5	MeJA responsive element
g9401.t1	TGACG-motif	TGACG	1384	5	MeJA responsive element
g9614.t1	CGTCA-motif	CGTCA	840	5	MeJA responsive element
g9614.t1	TGACG-motif	TGACG	840	5	MeJA responsive element
g12300.t1	GARE-motif	TCTGTTG	949	7	gibberellin responsive element
g13503.t1	GARE-motif	TCTGTTG	1097	7	gibberellin responsive element
g16510.t1	GARE-motif	TCTGTTG	1886	7	gibberellin responsive element
g16510.t1	GARE-motif	TCTGTTG	1915	7	gibberellin responsive element
g17895.t1	GARE-motif	TCTGTTG	1878	7	gibberellin responsive element
g19571.t1	GARE-motif	TCTGTTG	828	7	gibberellin responsive element
g204.t1	P-box	CCTTTTG	714	7	gibberellin responsive element
g204.t1	P-box	CCTTTTG	1720	7	gibberellin responsive element
g20451.t1	P-box	CCTTTTG	873	7	gibberellin responsive element
g20451.t1	P-box	CCTTTTG	1272	7	gibberellin responsive element
g20452.t1	P-box	CCTTTTG	130	7	gibberellin responsive element
g2069.t1	GARE-motif	TCTGTTG	743	7	gibberellin responsive element
g2071.t1	GARE-motif	TCTGTTG	786	7	gibberellin responsive element
g25439.t1	GARE-motif	TCTGTTG	621	7	gibberellin responsive element
g25439.t1	GARE-motif	TCTGTTG	1602	7	gibberellin responsive element
g30666.t1	P-box	CCTTTTG	877	7	gibberellin responsive element
g30666.t1	P-box	CCTTTTG	1919	7	gibberellin responsive element
g34420.t1	P-box	CCTTTTG	1468	7	gibberellin responsive element
g34938.t1	P-box	CCTTTTG	452	7	gibberellin responsive element
g34938.t1	P-box	CCTTTTG	1214	7	gibberellin responsive element
g35097.t1	GARE-motif	TCTGTTG	816	7	gibberellin responsive element
g35173.t1	GARE-motif	TCTGTTG	878	7	gibberellin responsive element
g35174.t1	P-box	CCTTTTG	1804	7	gibberellin responsive element
g37414.t1	GARE-motif	TCTGTTG	922	7	gibberellin responsive element
g37639.t1	P-box	CCTTTTG	1749	7	gibberellin responsive element
g41639.t1	GARE-motif	TCTGTTG	1001	7	gibberellin responsive element
g41639.t1	GARE-motif	TCTGTTG	1009	7	gibberellin responsive element
g41639.t1	GARE-motif	TCTGTTG	1469	7	gibberellin responsive element
g41910.t1	P-box	CCTTTTG	1595	7	gibberellin responsive element
g42183.t1	P-box	CCTTTTG	1200	7	gibberellin responsive element
g43744.t1	P-box	CCTTTTG	867	7	gibberellin responsive element
g44395.t1	GARE-motif	TCTGTTG	1954	7	gibberellin responsive element
g45950.t1	P-box	CCTTTTG	317	7	gibberellin responsive element
g46785.t1	GARE-motif	TCTGTTG	1650	7	gibberellin responsive element
g47333.t1	P-box	CCTTTTG	1094	7	gibberellin responsive element
g47361.t1	GARE-motif	TCTGTTG	398	7	gibberellin responsive element
g53553.t1	P-box	CCTTTTG	1014	7	gibberellin responsive element
g53553.t1	P-box	CCTTTTG	1767	7	gibberellin responsive element
g54369.t1	GARE-motif	TCTGTTG	1910	7	gibberellin responsive element
g54719.t1	P-box	CCTTTTG	296	7	gibberellin responsive element
g54719.t1	P-box	CCTTTTG	1104	7	gibberellin responsive element
g54892.t1	P-box	CCTTTTG	805	7	gibberellin responsive element
g60157.t1	P-box	CCTTTTG	904	7	gibberellin responsive element
g60387.t1	P-box	CCTTTTG	1825	7	gibberellin responsive element
g61234.t1	P-box	CCTTTTG	506	7	gibberellin responsive element
g61316.t1	P-box	CCTTTTG	1575	7	gibberellin responsive element
g9355.t1	P-box	CCTTTTG	399	7	gibberellin responsive element
g9355.t1	GARE-motif	TCTGTTG	1081	7	gibberellin responsive element
g9401.t1	P-box	CCTTTTG	235	7	gibberellin responsive element
g9614.t1	P-box	CCTTTTG	385	7	gibberellin responsive element
g9904.t1	P-box	CCTTTTG	617	7	gibberellin responsive element
g54721.t1	P-box	CAACAAACCCCTT	1903	12	gibberellin responsive element
g13503.t1	MBS	CAACTG	26	6	Drought responsive element
g13503.t1	MBS	CAACTG	1163	6	Drought responsive element
g13503.t1	MBS	CAACTG	1787	6	Drought responsive element
g13719.t1	MBS	CAACTG	747	6	Drought responsive element
g17895.t1	MBS	CAACTG	821	6	Drought responsive element
g19571.t1	MBS	CAACTG	1716	6	Drought responsive element
g19571.t1	MBS	CAACTG	1908	6	Drought responsive element
g19636.t1	MBS	CAACTG	1491	6	Drought responsive element
g19636.t1	MBS	CAACTG	1915	6	Drought responsive element
g20452.t1	MBS	CAACTG	1885	6	Drought responsive element
g2069.t1	MBS	CAACTG	1715	6	Drought responsive element
g24541.t1	MBS	CAACTG	802	6	Drought responsive element
g26929.t1	MBS	CAACTG	518	6	Drought responsive element
g28911.t1	MBS	CAACTG	1193	6	Drought responsive element
g30061.t1	MBS	CAACTG	1084	6	Drought responsive element
g30102.t1	MBS	CAACTG	108	6	Drought responsive element
g30102.t1	MBS	CAACTG	1360	6	Drought responsive element
g30102.t1	MBS	CAACTG	1829	6	Drought responsive element
g30984.t1	MBS	CAACTG	793	6	Drought responsive element
g31550.t1	MBS	CAACTG	1150	6	Drought responsive element
g34420.t1	MBS	CAACTG	761	6	Drought responsive element
g34688.t1	MBS	CAACTG	494	6	Drought responsive element
g37414.t1	MBS	CAACTG	21	6	Drought responsive element
g37414.t1	MBS	CAACTG	432	6	Drought responsive element
g38705.t1	MBS	CAACTG	1714	6	Drought responsive element
g39363.t1	MBS	CAACTG	1719	6	Drought responsive element
g42183.t1	MBS	CAACTG	348	6	Drought responsive element
g42183.t1	MBS	CAACTG	1710	6	Drought responsive element
g43744.t1	MBS	CAACTG	160	6	Drought responsive element
g43744.t1	MBS	CAACTG	247	6	Drought responsive element
g43744.t1	MBS	CAACTG	286	6	Drought responsive element
g43744.t1	MBS	CAACTG	1418	6	Drought responsive element
g46785.t1	MBS	CAACTG	704	6	Drought responsive element
g5064.t1	MBS	CAACTG	623	6	Drought responsive element
g53997.t1	MBS	CAACTG	1557	6	Drought responsive element
g54369.t1	MBS	CAACTG	1771	6	Drought responsive element
g54719.t1	MBS	CAACTG	1838	6	Drought responsive element
g54721.t1	MBS	CAACTG	1689	6	Drought responsive element
g5534.t1	MBS	CAACTG	435	6	Drought responsive element
g5534.t1	MBS	CAACTG	665	6	Drought responsive element
g5534.t1	MBS	CAACTG	1805	6	Drought responsive element
g59084.t1	MBS	CAACTG	513	6	Drought responsive element
g59087.t1	MBS	CAACTG	523	6	Drought responsive element
g59463.t1	MBS	CAACTG	1353	6	Drought responsive element
g59463.t1	MBS	CAACTG	1642	6	Drought responsive element
g59463.t1	MBS	CAACTG	1664	6	Drought responsive element
g62149.t1	MBS	CAACTG	603	6	Drought responsive element
g62149.t1	MBS	CAACTG	766	6	Drought responsive element
g62313.t1	MBS	CAACTG	560	6	Drought responsive element
g62313.t1	MBS	CAACTG	1787	6	Drought responsive element
g933.t1	MBS	CAACTG	1973	6	Drought responsive element
g30666.t1	MBSI	aaaAaaC(G/C)GTTA	1687	10.5	Flavonoid biosynthesis regulatory element
g47333.t1	MBSI	aaaAaaC(G/C)GTTA	1919	10.5	Flavonoid biosynthesis regulatory element
g61316.t1	MBSI	TTTTTACGGTTA	1753	11	Flavonoid biosynthesis regulatory element
g933.t1	MBSI	TTTTTACGGTTA	623	11	Flavonoid biosynthesis regulatory element
g20452.t1	TGA-box	TGACGTAA	1745	8	auxin-responsive element
g2068.t1	TGA-box	TGACGTAA	605	8	auxin-responsive element
g2068.t1	TGA-box	TGACGTAA	1743	8	auxin-responsive element
g24541.t1	AuxRE	TGTCTCAATAAG	1191	11	auxin-responsive element
g25439.t1	TGA-box	TGACGTAA	1787	8	auxin-responsive element
g34938.t1	TGA-box	TGACGTAA	43	8	auxin-responsive element
g42183.t1	TGA-box	TGACGTAA	1666	8	auxin-responsive element
g46785.t1	TGA-box	TGACGTAA	1213	8	auxin-responsive element
g53553.t1	AuxRE	TGTCTCAATAAG	234	11	auxin-responsive element
g54721.t1	TGA-box	TGACGTAA	347	8	auxin-responsive element
g59463.t1	TGA-box	TGACGTAA	1436	8	auxin-responsive element
g60157.t1	TGA-box	TGACGTAA	1760	8	auxin-responsive element
g62149.t1	TGA-box	TGACGTAA	231	8	auxin-responsive element
g62313.t1	TGA-box	TGACGTAA	188	8	auxin-responsive element
g63584.t1	TGA-box	TGACGTAA	457	8	auxin-responsive element
g63694.t1	TGA-box	TGACGTAA	464	8	auxin-responsive element
g16510.t1	WUN-motif	AAATTTCCT	1379	9	wound-responsive element
g34688.t1	WUN-motif	AAATTTCCT	1316	9	wound-responsive element
g45950.t1	WUN-motif	AAATTTCCT	618	9	wound-responsive element
g54721.t1	WUN-motif	AAATTTCCT	985	9	wound-responsive element
