# Supplementary material for: A systematical genome-wide analysis and screening of WRKY transcription factor family engaged in abiotic stress response in sweetpotato
Source: BMC Plant Biol. 2022 Dec 28;22:616. doi: 10.1186/s12870-022-03970-6 (PMC9795774; doi:10.1186/s12870-022-03970-6)
Supplement: Supplementary file 6 — Additional file 6. [file 12870_2022_3970_MOESM6_ESM.xlsx]

## Sheet: All.DEG.iTAK.full_table
#ID	Family	Type	gene_name	Xu22-CR1_FPKM	Xu22-CR1_count	Xu22-CR2_FPKM	Xu22-CR2_count	Xu22-CR3_FPKM	Xu22-CR3_count	Xu22-SR1_FPKM	Xu22-SR1_count	Xu22-SR2_FPKM	Xu22-SR2_count	Xu22-SR3_FPKM	Xu22-SR3_count	Xu32-CR1_FPKM	Xu32-CR1_count	Xu32-CR2_FPKM	Xu32-CR2_count	Xu32-CR3_FPKM	Xu32-CR3_count	Xu32-SR1_FPKM	Xu32-SR1_count	Xu32-SR2_FPKM	Xu32-SR2_count	Xu32-SR3_FPKM	Xu32-SR3_count	Xu22-CR1-3_vs_Xu22-SR1-3_DESeq_FDR	Xu22-CR1_Xu22-CR3_vs_Xu22-SR1_Xu22-SR2_Xu22-SR3_DESeq_log2FC	Xu22-CR1_Xu22-CR3_vs_Xu22-SR1_Xu22-SR2_Xu22-SR3_DESeq_(FDR_0.01_FC_2)_regulated	Xu32-CR1_Xu32-CR2_Xu32-CR3_vs_Xu22-CR1_Xu22-CR3_DESeq_FDR	Xu32-CR1_Xu32-CR2_Xu32-CR3_vs_Xu22-CR1_Xu22-CR3_DESeq_log2FC	Xu32-CR1_Xu32-CR2_Xu32-CR3_vs_Xu22-CR1_Xu22-CR3_DESeq_(FDR_0.01_FC_2)_regulated	Xu32-CR1_Xu32-CR2_Xu32-CR3_vs_Xu32-SR1_Xu32-SR2_Xu32-SR3_DESeq_FDR	Xu32-CR1_Xu32-CR2_Xu32-CR3_vs_Xu32-SR1_Xu32-SR2_Xu32-SR3_DESeq_log2FC	Xu32-CR1_Xu32-CR2_Xu32-CR3_vs_Xu32-SR1_Xu32-SR2_Xu32-SR3_DESeq_(FDR_0.01_FC_2)_regulated	Xu32-SR1_Xu32-SR2_Xu32-SR3_vs_Xu22-SR1_Xu22-SR2_Xu22-SR3_DESeq_FDR	Xu32-SR1_Xu32-SR2_Xu32-SR3_vs_Xu22-SR1_Xu22-SR2_Xu22-SR3_DESeq_log2FC	Xu32-SR1_Xu32-SR2_Xu32-SR3_vs_Xu22-SR1_Xu22-SR2_Xu22-SR3_DESeq_(FDR_0.01_FC_2)_regulated	Pfam_annotation	Swiss_Prot_annotation	NR_annotation
Ipomoea_batatas_newGene_2170	FAR1	TF	--	0.510508	35	0.282182	21	1.19819	90	0	0	0	0	0	0	0.258876	17	1.3533	55	0.184913	12	0	0	0	0	0	0	1.07283e-05	#NAME?	down	0.336491	1.23665	normal	--	--	--	--	--	--	Ulp1 protease family, C-terminal catalytic domain	--	uncharacterized protein LOC109158392 [Ipomoea nil]
Ipomoea_batatas_newGene_33425	MYB-related	TF	--	5.46716	143	3.24185	90	4.1286	119	0	0	0	0	0	0	1.15728	31	2.00691	57	1.60823	40	0.248349	8	0	0	0	0	3.51159e-22	#NAME?	down	0.000975842	1.68901	up	2.63869e-07	-4.19305	down	--	--	--	Myb-like DNA-binding domain	Transcription factor RADIALIS OS=Antirrhinum majus OX=4151 GN=RAD PE=1 SV=1	protein RADIALIS-like 2 [Ipomoea nil]
Ipomoea_batatas_newGene_13658	RLK-Pelle_LRR-I-1	PK	--	0	0	0.312118	10	0	0	2.51692	76	1.89202	59	3.9589	113	0	0	0.130267	5	0.084256	3	0.303102	11	0.320102	9	0	0	1.65967e-08	Inf	up	--	--	--	--	--	--	3.10019e-06	3.6411	up	Protein tyrosine kinase;; Protein kinase domain	Probable LRR receptor-like serine/threonine-protein kinase At1g51880 OS=Arabidopsis thaliana OX=3702 GN=At1g51880 PE=2 SV=1	putative leucine-rich repeat receptor-like protein kinase At2g19210 isoform X1 [Ipomoea nil]
Ipomoea_batatas_newGene_19927	RLK-Pelle_LRK10L-2	PK	--	0	0	0	0	0	0	0.180282	13	0.515211	37	0.486655	32	0	0	0	0	0	0	0.290234	24	0.396056	24	0.452678	32	0.000362821	Inf	up	--	--	--	--	--	--	1	-0.0183021	normal	Protein kinase domain;; Protein tyrosine kinase;; Wall-associated receptor kinase C-terminal;; Wall-associated receptor kinase galacturonan-binding	LEAF RUST 10 DISEASE-RESISTANCE LOCUS RECEPTOR-LIKE PROTEIN KINASE-like 2.1 OS=Arabidopsis thaliana OX=3702 GN=LRK10L-2.1 PE=3 SV=1	LEAF RUST 10 DISEASE-RESISTANCE LOCUS RECEPTOR-LIKE PROTEIN KINASE-like 2.1 isoform X1 [Ipomoea nil]
Ipomoea_batatas_newGene_20231	MYB-related	TF	--	0	0	0.677662	31	0	0	5.24268	231	4.27093	195	6.38692	267	0.068965	3	0	0	0.15409	7	11.101	577	11.7052	448	13.5153	553	5.29173e-27	Inf	up	--	--	--	6.48686e-66	7.27033	up	9.15563e-06	-1.20596	down	--	Transcription factor MYB59 OS=Arabidopsis thaliana OX=3702 GN=MYB59 PE=2 SV=2	transcription factor MYB24-like [Ipomoea nil]
Ipomoea_batatas_newGene_21847	WRKY	TF	--	0	0	0	0	0	0	0.928614	29	1.26299	41	1.78044	53	0	0	0	0	0.133178	4	0.224616	9	0.147041	4	2.04892	64	1.49255e-06	Inf	up	--	--	--	--	--	--	0.671108	0.629915	normal	WRKY DNA -binding domain	Probable WRKY transcription factor 51 OS=Arabidopsis thaliana OX=3702 GN=WRKY51 PE=1 SV=1	probable WRKY transcription factor 51 [Ipomoea nil]
Ipomoea_batatas_newGene_22295	RLK-Pelle_LRR-VII-2	PK	--	0	0	2.7064	280	0	0	1.91971	184	0.878848	83	1.99636	187	0.539885	53	1.72403	175	0	0	0.723552	87	1.09774	82	0.43277	37	1.38696e-08	Inf	up	0.0897457	#NAME?	normal	0.968246	-0.0484156	normal	0.107193	1.12748	normal	Protein tyrosine kinase;; Protein kinase domain;; Leucine rich repeat;; Leucine Rich repeats (2 copies);; Leucine Rich repeat;; Leucine Rich Repeat	Probable LRR receptor-like serine/threonine-protein kinase At2g24230 OS=Arabidopsis thaliana OX=3702 GN=At2g24230 PE=2 SV=1	probable LRR receptor-like serine/threonine-protein kinase At2g24230 [Nicotiana sylvestris]
Ipomoea_batatas_newGene_27614	MYB	TF	--	0	0	0	0	0	0	1.07611	37	0.806889	29	1.07219	35	0	0	0	0	0	0	3.79705	154	4.43408	130	4.82501	165	2.63034e-05	Inf	up	--	--	--	1.00376e-31	Inf	up	3.05824e-07	-2.1806	down	Myb-like DNA-binding domain;; Myb-like DNA-binding domain	Transcription factor MYB48 OS=Arabidopsis thaliana OX=3702 GN=MYB48 PE=2 SV=1	myb-related protein 340-like [Ipomoea nil]
Ipomoea_batatas_newGene_33098	NF-YA	TF	--	0	0	0	0	0	0	0.920781	47	1.06518	56	1.78291	86	0	0	0.064655	4	0	0	0.204458	13	0.469139	21	0.322401	17	2.4184e-08	Inf	up	--	--	--	--	--	--	0.00214041	1.8248	up	CCAAT-binding transcription factor (CBF-B/NF-YA) subunit B	Nuclear transcription factor Y subunit A-1 OS=Arabidopsis thaliana OX=3702 GN=NFYA1 PE=2 SV=1	nuclear transcription factor Y subunit A-7-like isoform X1 [Ipomoea nil]
Ipomoea_batatas_newGene_33544	RLK-Pelle_WAK_LRK10L-1	PK	--	0	0	0	0	0	0	0.787571	32	1.74725	72	0.713445	27	2.60805	100	2.77053	114	2.26842	82	2.92705	138	3.96066	137	3.04225	120	0.000100345	Inf	up	1.841e-15	#NAME?	down	0.414895	0.468364	normal	0.000200591	-1.66151	down	Protein kinase domain;; Protein tyrosine kinase	LEAF RUST 10 DISEASE-RESISTANCE LOCUS RECEPTOR-LIKE PROTEIN KINASE-like 1.2 OS=Arabidopsis thaliana OX=3702 GN=LRK10L-1.2 PE=2 SV=3	LEAF RUST 10 DISEASE-RESISTANCE LOCUS RECEPTOR-LIKE PROTEIN KINASE-like 1.1 [Ipomoea nil]
Ipomoea_batatas_newGene_42480	RLK-Pelle_WAK	PK	--	0	0	0	0	0	0	1.22209	73	2.10484	129	1.47165	83	0.035118	2	0.066192	5	0.278573	15	0.501112	35	0.760705	39	1.77828	104	4.84498e-14	Inf	up	--	--	--	0.0410334	3.03673	normal	0.380088	0.606637	normal	Wall-associated receptor kinase galacturonan-binding;; Protein kinase domain;; Protein tyrosine kinase	Wall-associated receptor kinase-like 17 OS=Arabidopsis thaliana OX=3702 GN=WAKL17 PE=3 SV=2	wall-associated receptor kinase-like 1 [Ipomoea nil]
Ipomoea_batatas_newGene_52201	RLK-Pelle_DLSV	PK	--	0	0	0	0	0	0	3.44934	42	2.13485	27	4.96933	57	0	0	0	0	0.311882	4	0	0	0	0	0.20525	3	2.181e-06	Inf	up	--	--	--	--	--	--	--	--	--	Protein kinase domain;; Protein tyrosine kinase	Probable LRR receptor-like serine/threonine-protein kinase At1g56130 OS=Arabidopsis thaliana OX=3702 GN=At1g56130 PE=2 SV=2	probable LRR receptor-like serine/threonine-protein kinase At1g56140 [Ipomoea nil]
Ipomoea_batatas_newGene_52538	RLK-Pelle_DLSV	PK	--	0	0	0	0	0	0	0.877649	26	1.25287	38	1.43543	40	0	0	0.265662	9	0	0	0	0	0.532464	14	0.254181	8	1.82279e-05	Inf	up	--	--	--	--	--	--	--	--	--	Protein kinase domain;; Protein tyrosine kinase	G-type lectin S-receptor-like serine/threonine-protein kinase At1g67520 OS=Arabidopsis thaliana OX=3702 GN=At1g67520 PE=2 SV=3	G-type lectin S-receptor-like serine/threonine-protein kinase At1g67520 isoform X2 [Ipomoea nil]
Ipomoea_batatas_newGene_58196	RLK-Pelle_LRK10L-2	PK	--	0	0	0	0	0	0	3.23411	159	4.76237	241	3.72916	173	3.93378	186	4.93632	250	0	0	4.82663	279	4.41499	188	5.66018	275	1.70178e-23	Inf	up	0.00741033	#NAME?	down	0.355079	0.840057	normal	0.313825	-0.401867	normal	Protein kinase domain;; Protein tyrosine kinase	LEAF RUST 10 DISEASE-RESISTANCE LOCUS RECEPTOR-LIKE PROTEIN KINASE-like 2.4 OS=Arabidopsis thaliana OX=3702 GN=LRK10L-2.4 PE=3 SV=1	LEAF RUST 10 DISEASE-RESISTANCE LOCUS RECEPTOR-LIKE PROTEIN KINASE-like 2.4 [Ipomoea nil]
Ipomoea_batatas_newGene_58351	AP2/ERF-ERF	TF	--	0	0	0	0	0	0	0.929324	48	0.581316	31	0.664242	33	0.181556	9	0.130362	7	0.131706	7	2.52817	153	2.66214	118	2.76565	140	6.30136e-06	Inf	up	--	--	--	9.19056e-17	4.18746	up	1.14642e-05	-1.89798	down	AP2 domain	Ethylene-responsive transcription factor ERF114 OS=Arabidopsis thaliana OX=3702 GN=ERF114 PE=1 SV=1	ethylene-responsive transcription factor RAP2-7-like [Ipomoea nil]
Ipomoea_batatas_newGene_61353	RLK-Pelle_WAK	PK	--	0	0	0	0	0	0	0.657137	53	0.821971	72	1.66762	133	0	0	0	0	0	0	0.043219	5	0.381271	27	0.496346	40	3.00633e-05	Inf	up	--	--	--	--	--	--	0.060298	1.74196	normal	Protein kinase domain;; Protein tyrosine kinase;; Wall-associated receptor kinase galacturonan-binding	Wall-associated receptor kinase-like 9 OS=Arabidopsis thaliana OX=3702 GN=WAKL9 PE=2 SV=1	wall-associated receptor kinase-like 1 [Ipomoea nil]
Ipomoea_batatas_newGene_6763	RLK-Pelle_WAK_LRK10L-1	PK	--	0	0	0	0	0	0	0.597359	15	1.13956	30	1.1691	28	0	0	0	0	0	0	0.593424	18	0.94762	21	0.930704	24	0.00120075	Inf	up	--	--	--	--	--	--	--	--	--	Protein tyrosine kinase;; Protein kinase domain	LEAF RUST 10 DISEASE-RESISTANCE LOCUS RECEPTOR-LIKE PROTEIN KINASE-like 1.1 OS=Arabidopsis thaliana OX=3702 GN=LRK10L-1.1 PE=2 SV=1	LEAF RUST 10 DISEASE-RESISTANCE LOCUS RECEPTOR-LIKE PROTEIN KINASE-like 1.1 [Ipomoea nil]
Tai6.22725	HB-HD-ZIP	TF	Tai6.22725	0	0	0	0	0	0	1.85105	60	2.86587	95	1.30714	40	0	0	0	0	0.136664	4	0.233997	9	0.072243	3	0.374587	12	2.0908e-08	Inf	up	--	--	--	--	--	--	2.6347e-05	3.00283	up	--	--	homeobox-leucine zipper protein ATHB-12-like [Nicotiana sylvestris]
Tai6.23017	WRKY	TF	Tai6.23017	0	0	0	0	0	0	1.45843	59	2.56568	106	2.38321	87	0.416495	17	0	0	0	0	0.430272	21	0.267593	10	1.54998	63	9.70994e-13	Inf	up	--	--	--	--	--	--	0.0358554	1.38167	normal	WRKY DNA -binding domain	Probable WRKY transcription factor 51 GN=WRKY51 OS=Arabidopsis thaliana (Mouse-ear cress) PE=2 SV=1	probable WRKY transcription factor 51 isoform X2 [Nicotiana sylvestris]
Tai6.24559	CAMK_CDPK	PK	Tai6.24559	0	0	12.5735	300	0	0	11.3174	267	1.84717	45	4.94339	111	1.61854	37	0	0	0	0	0	0	0	0	5.42249	127	0.00517501	Inf	up	--	--	--	--	--	--	0.358905	1.68113	normal	Translation initiation factor SUI1	Protein translation factor SUI1 homolog 2 GN=At1g54290 OS=Arabidopsis thaliana (Mouse-ear cress) PE=3 SV=1	protein translation factor SUI1 homolog [Sesamum indicum]
Tai6.30776	HB-HD-ZIP	TF	Tai6.30776	0	0	0	0	0	0	3.42203	97	2.76207	80	10.1207	269	0.794645	22	1.43131	42	0.313426	8	8.73185	285	13.1909	316	13.1175	361	0.00189764	Inf	up	--	--	--	2.99165e-18	3.83491	up	0.0518239	-1.13094	normal	Homeobox domain;; Homeobox associated leucine zipper	Homeobox-leucine zipper protein ATHB-7 GN=ATHB-7 OS=Arabidopsis thaliana (Mouse-ear cress) PE=2 SV=2	homeobox-leucine zipper protein ATHB-12-like [Nicotiana sylvestris]
Tai6.34319	RLK-Pelle_SD-2b	PK	Tai6.34319	0	0	0.283929	9	0	0	1.55352	44	1.20315	35	0.716599	19	0.406039	11	0.65796	19	0.197268	5	0.848994	28	1.49865	37	1.18146	33	4.25956e-05	Inf	up	--	--	--	--	--	--	0.994225	-0.0724648	normal	Protein tyrosine kinase;; Protein kinase domain	Putative receptor-like protein kinase At1g72540 GN=At1g72540 OS=Arabidopsis thaliana (Mouse-ear cress) PE=2 SV=1	unnamed protein product [Coffea canephora]
Tai6.39051	RLK-Pelle_LRK10L-2	PK	Tai6.39051	0	0	0	0	0	0	0.598856	49	0.812351	68	0.558916	43	0.103453	9	0.100551	9	0.019827	2	0.026418	3	0.119692	9	0.100169	9	1.81236e-08	Inf	up	--	--	--	--	--	--	1.44933e-06	2.81171	up	Protein tyrosine kinase;; Protein kinase domain;; Wall-associated receptor kinase galacturonan-binding	Glycerophosphodiester phosphodiesterase protein kinase domain-containing GDPDL2 {ECO:0000305} (Precursor) OS=Arabidopsis thaliana (Mouse-ear cress) PE=1 SV=1	probable receptor-like protein kinase At1g67000 isoform X1 [Nicotiana sylvestris]
Tai6.3907	AP2/ERF-ERF	TF	Tai6.3907	0	0	42.1748	2377	0	0	15.1709	844	16.6339	955	16.178	852	63.0892	3377	63.4762	3642	0	0	24.1498	1585	21.0192	1014	26.4442	1457	1.54944e-64	Inf	up	0.000186677	#NAME?	down	0.648854	-0.726804	normal	0.00463067	-0.631281	normal	AP2 domain	Ethylene-responsive transcription factor RAP2-4 OS=Arabidopsis thaliana (Mouse-ear cress) PE=1 SV=1	ethylene-responsive transcription factor RAP2-4-like [Solanum lycopersicum]
Tai6.41637	RLK-Pelle_DLSV	PK	Tai6.41637	0	0	0.1219	5	0	0	0.324344	14	1.05953	46	1.14956	44	0.458131	18	0.400566	17	0.071531	3	1.24607	60	1.37015	49	1.32978	54	0.000274815	Inf	up	--	--	--	0.000456963	2.16572	up	0.275801	-0.682318	normal	Protein tyrosine kinase;; Protein kinase domain;; Phosphotransferase enzyme family	Cysteine-rich receptor-like protein kinase 10 (Precursor) GN=F21P8.70 OS=Arabidopsis thaliana (Mouse-ear cress) PE=1 SV=3	cysteine-rich receptor-like protein kinase 25 isoform X2 [Nicotiana tomentosiformis]
Tai6.49493	AGC_RSK-2	PK	Tai6.49493	0	0	0.834796	33	0	0	4.08541	157	1.74512	70	5.44529	199	2.30025	86	2.42516	97	1.55738	54	6.51131	296	5.02679	168	9.2207	352	1.65919e-06	Inf	up	6.16866e-13	#NAME?	down	0.000470888	1.81684	up	0.0981798	-0.928615	normal	Protein kinase domain;; Protein tyrosine kinase	Serine/threonine-protein kinase OXI1 GN=At3g25250 OS=Arabidopsis thaliana (Mouse-ear cress) PE=1 SV=1	serine/threonine-protein kinase OXI1-like [Nicotiana tomentosiformis]
Ipomoea_batatas_newGene_10470	PLATZ	TF	--	1.00315	27	1.33125	38	1.10669	33	0.181282	6	0.841725	25	0.563101	15	2.92973	79	4.76921	137	3.42332	86	1.47341	49	0.621862	15	1.67588	47	--	--	--	0.00415679	-1.68199	down	0.00369991	-1.44625	down	--	--	--	PLATZ transcription factor	--	uncharacterized protein At3g50808-like [Ipomoea nil]
Ipomoea_batatas_newGene_11454	RLK-Pelle_LRR-XI-1	PK	--	0.084564	4	0.131946	5	0.389464	16	0.075834	3	0.102463	4	0	0	1.2393	45	1.56661	61	1.06611	36	0.90106	40	0.707717	23	1.22984	46	--	--	--	0.00894477	-2.20192	down	0.684929	-0.349899	normal	--	--	--	Leucine rich repeat N-terminal domain	Probable inactive receptor kinase RLK902 OS=Arabidopsis thaliana OX=3702 GN=RLK902 PE=1 SV=1	systemin receptor SR160-like [Ipomoea nil]
Ipomoea_batatas_newGene_11662	FAR1	TF	--	0.2557	15	0.450623	28	0.428627	28	0.268618	17	0.23569	15	0.058364	4	1.2983	76	0.991664	63	1.04108	57	0.899882	65	1.00034	53	1.00511	61	--	--	--	0.0282928	-1.56069	normal	0.916638	-0.0964008	normal	3.39861e-05	-2.3639	down	--	--	uncharacterized protein LOC109172465 [Ipomoea nil]
Ipomoea_batatas_newGene_11968	STE_STE7	PK	--	0	0	0	0	0	0	0	0	0	0	0	0	4.31023	226	6.92444	393	4.23816	233	6.61465	439	6.16181	320	4.7813	274	--	--	--	2.87285e-20	#NAME?	down	0.466054	0.309914	normal	3.05587e-56	#NAME?	down	Protein kinase domain;; Protein tyrosine kinase	Mitogen-activated protein kinase kinase 5 OS=Arabidopsis thaliana OX=3702 GN=MKK5 PE=1 SV=2	mitogen-activated protein kinase kinase 5-like [Ipomoea nil]
Ipomoea_batatas_newGene_13631	C2H2	TF	--	0	0	0.046061	3	0	0	0	0	0	0	0.147906	7	0	0	0.044791	2	0	0	0.744718	34	0.976556	25	1.11915	39	--	--	--	--	--	--	2.42247e-08	5.7279	up	9.00159e-08	-3.76607	down	Zinc finger, C2H2 type;; Zinc-finger of C2H2 type	Protein indeterminate-domain 12 OS=Arabidopsis thaliana OX=3702 GN=IDD12 PE=2 SV=2	protein indeterminate-domain 2-like [Ipomoea nil]
Ipomoea_batatas_newGene_1439	FAR1	TF	--	0.203668	9	0	0	0.293625	15	0.053816	3	0.226309	11	0.120221	6	1.86567	87	2.18084	105	1.27125	53	0.886001	49	0.864376	36	1.58235	73	--	--	--	4.99882e-05	-2.70568	down	0.319861	-0.579573	normal	2.00535e-05	-3.03594	down	FAR1 DNA-binding domain	Protein FAR-RED IMPAIRED RESPONSE 1 OS=Arabidopsis thaliana OX=3702 GN=FAR1 PE=1 SV=1	protein FAR1-RELATED SEQUENCE 5-like [Ipomoea nil]
Ipomoea_batatas_newGene_1460	RLK-Pelle_DLSV	PK	--	0	0	0	0	0	0	0	0	0	0	0	0	0.413531	32	0.511165	42	0.416002	30	0.368604	31	0.62845	44	0.710247	56	--	--	--	3.24727e-06	#NAME?	down	0.685822	0.413085	normal	--	--	--	Protein tyrosine kinase;; Protein kinase domain;; D-mannose binding lectin;; PAN-like domain;; S-locus glycoprotein domain	G-type lectin S-receptor-like serine/threonine-protein kinase At4g27290 OS=Arabidopsis thaliana OX=3702 GN=At4g27290 PE=3 SV=4	uncharacterized protein LOC109149199 [Ipomoea nil]
Ipomoea_batatas_newGene_14888	NAC	TF	--	0	0	0	0	0	0	0.37567	15	0.602647	24	0.474563	18	0	0	0	0	0	0	0.933738	43	0.86874	29	1.01751	39	--	--	--	--	--	--	4.25951e-11	Inf	up	0.125641	-0.988156	normal	No apical meristem (NAM) protein	NAC domain-containing protein 90 OS=Arabidopsis thaliana OX=3702 GN=NAC090 PE=1 SV=1	NAC domain-containing protein 90-like [Ipomoea nil]
Ipomoea_batatas_newGene_15179	RLK-Pelle_WAK_LRK10L-1	PK	--	0.048766	3	0.299432	14	0.20296	10	0.481879	21	0.448456	20	0.636709	26	2.23378	93	1.56014	70	1.28549	50	1.00644	52	1.43725	54	1.475	63	--	--	--	5.28781e-06	-3.41256	down	0.687981	-0.274742	normal	0.0160074	-1.37563	normal	Protein kinase domain;; Protein tyrosine kinase	LEAF RUST 10 DISEASE-RESISTANCE LOCUS RECEPTOR-LIKE PROTEIN KINASE-like 1.1 OS=Arabidopsis thaliana OX=3702 GN=LRK10L-1.1 PE=2 SV=1	LEAF RUST 10 DISEASE-RESISTANCE LOCUS RECEPTOR-LIKE PROTEIN KINASE-like 1.1 [Ipomoea nil]
Ipomoea_batatas_newGene_15343	RLK-Pelle_LRR-XII-1	PK	--	0.350441	27	0.160176	13	0	0	0	0	0.303699	25	0	0	0	0	0	0	0	0	1.14151	106	1.4562	99	1.56724	122	--	--	--	--	--	--	2.63425e-25	Inf	up	1.12675e-12	-3.83419	down	Protein kinase domain;; Protein tyrosine kinase;; Leucine rich repeat;; Leucine Rich repeats (2 copies);; Leucine Rich Repeat;; Leucine rich repeat N-terminal domain;; Leucine Rich repeat	Putative leucine-rich repeat receptor-like serine/threonine-protein kinase At2g24130 OS=Arabidopsis thaliana OX=3702 GN=At2g24130 PE=3 SV=1	putative leucine-rich repeat receptor-like serine/threonine-protein kinase At2g24130 [Ipomoea nil]
Ipomoea_batatas_newGene_15591	RLK-Pelle_WAK	PK	--	0.171779	15	0.207726	18	0.097232	9	0.105552	10	0.111731	10	0.208402	17	1.99153	121	2.32213	171	2.87759	162	1.50731	112	0.740891	41	0.415078	36	--	--	--	1.96523e-10	-3.58821	down	0.00371498	-1.30809	down	0.0113477	-2.29548	normal	Protein kinase domain;; Protein tyrosine kinase	Wall-associated receptor kinase-like 2 OS=Arabidopsis thaliana OX=3702 GN=WAKL2 PE=2 SV=1	wall-associated receptor kinase-like 8 [Ipomoea nil]
Ipomoea_batatas_newGene_15984	RLK-Pelle_RLCK-VIIb	PK	--	0.184303	9	0.776474	36	0.789347	38	0.172503	8	0.44967	22	0.257234	12	1.25323	55	1.82438	86	1.78587	74	0.072585	4	0.076233	4	0	0	--	--	--	0.0220453	-1.57888	normal	2.70405e-12	-4.71788	down	--	--	--	Protein kinase domain;; Protein tyrosine kinase	Probable serine/threonine-protein kinase PBL28 OS=Arabidopsis thaliana OX=3702 GN=PBL28 PE=2 SV=1	serine/threonine-protein kinase CDL1-like [Ipomoea nil]
Ipomoea_batatas_newGene_15993	RLK-Pelle_DLSV	PK	--	0.09488	5	0.246548	9	0.083079	4	0.59721	27	0.834592	38	0.263827	12	0.956205	34	0.959604	36	1.07526	44	0.872822	45	1.37445	51	0.651655	25	--	--	--	0.00218895	-3.02393	down	0.926426	0.127669	normal	0.357515	-0.725398	normal	Protein tyrosine kinase;; Protein kinase domain	G-type lectin S-receptor-like serine/threonine-protein kinase At4g03230 OS=Arabidopsis thaliana OX=3702 GN=At4g03230 PE=3 SV=3	uncharacterized protein LOC109155677 [Ipomoea nil]
Ipomoea_batatas_newGene_16144	RLK-Pelle_DLSV	PK	--	0.02894	4	0.714671	42	0.308059	28	0.611408	24	0.266975	13	0.145384	5	4.23012	318	3.04435	236	2.69276	174	0.605237	60	1.41221	85	0.188356	16	--	--	--	1.03814e-08	-3.89719	down	5.25778e-05	-2.10335	down	--	--	--	D-mannose binding lectin;; Protein tyrosine kinase;; Protein kinase domain;; PAN-like domain	G-type lectin S-receptor-like serine/threonine-protein kinase CES101 OS=Arabidopsis thaliana OX=3702 GN=CES101 PE=2 SV=2	uncharacterized protein LOC109152720 [Ipomoea nil]
Ipomoea_batatas_newGene_16541	CAMK_CDPK	PK	--	1.18202	52	0.558027	26	0.481233	23	0.266189	12	0.440791	21	0.422576	19	0.947167	42	1.67576	78	1.41387	58	0.260048	14	0.308237	13	0.345429	16	--	--	--	0.474487	-0.57908	normal	0.000623396	-1.99918	down	--	--	--	Protein kinase domain;; EF hand;; EF-hand domain pair;; EF hand;; EF-hand domain;; EF-hand domain pair;; Protein tyrosine kinase;; Cytoskeletal-regulatory complex EF hand	Calcium-dependent protein kinase 8 OS=Arabidopsis thaliana OX=3702 GN=CPK8 PE=1 SV=1	calcium-dependent protein kinase 7-like isoform X1 [Ipomoea nil]
Ipomoea_batatas_newGene_1701	RLK-Pelle_DLSV	PK	--	0.087093	7	0.940888	31	0.353458	28	0.313729	16	0.425486	21	0.461352	22	1.94694	110	2.08421	116	1.64722	88	0.919296	68	0.795936	35	2.24939	110	--	--	--	2.46485e-05	-2.54698	down	0.375111	-0.529939	normal	0.0415876	-1.87051	normal	D-mannose binding lectin;; PAN-like domain;; S-locus glycoprotein domain;; Protein tyrosine kinase;; Protein kinase domain	G-type lectin S-receptor-like serine/threonine-protein kinase RKS1 OS=Arabidopsis thaliana OX=3702 GN=RKS1 PE=3 SV=3	uncharacterized protein LOC109149199 [Ipomoea nil]
Ipomoea_batatas_newGene_1703	RLK-Pelle_DLSV	PK	--	0	0	0	0	0	0	0.159111	8	0.215469	11	0.372577	16	0.736326	23	1.21603	38	0.257052	12	2.09959	87	2.85628	104	2.69412	106	--	--	--	--	--	--	2.26203e-05	2.11346	up	1.38527e-09	-3.13218	down	Protein tyrosine kinase;; Protein kinase domain;; PAN-like domain	G-type lectin S-receptor-like serine/threonine-protein kinase At4g27290 OS=Arabidopsis thaliana OX=3702 GN=At4g27290 PE=3 SV=4	G-type lectin S-receptor-like serine/threonine-protein kinase At4g27290 [Ipomoea nil]
Ipomoea_batatas_newGene_1711	RLK-Pelle_DLSV	PK	--	0	0	0	0	0.031527	4	0.085429	8	0.032401	4	0.0704	7	0.802352	70	0.498591	47	0.465712	38	0.206961	23	0.357733	29	0.268478	25	--	--	--	1.89054e-06	-4.68018	down	0.136029	-0.941965	normal	--	--	--	Protein tyrosine kinase;; Protein kinase domain;; D-mannose binding lectin;; S-locus glycoprotein domain;; PAN-like domain;; Domain of unknown function (DUF3403)	G-type lectin S-receptor-like serine/threonine-protein kinase At4g27290 OS=Arabidopsis thaliana OX=3702 GN=At4g27290 PE=3 SV=4	G-type lectin S-receptor-like serine/threonine-protein kinase At4g27290 isoform X1 [Ipomoea nil]
Ipomoea_batatas_newGene_17418	TUB	TF	--	1.20582	62	0.826361	41	0.421498	25	0.147459	9	0.250499	15	0.298945	16	1.05619	50	1.74883	85	1.57694	70	0.325155	13	0.152745	8	0.148877	8	--	--	--	0.454326	-0.570264	normal	1.60781e-06	-2.81156	down	--	--	--	Tub family	Tubby-like protein 8 OS=Arabidopsis thaliana OX=3702 GN=TULP8 PE=2 SV=1	tubby-like protein 8 isoform X1 [Ipomoea nil]
Ipomoea_batatas_newGene_17753	C2H2	TF	--	0	0	0.529493	30	0	0	0.198697	15	0	0	0.228879	16	0.413555	27	0.392693	22	1.10983	74	0	0	0	0	0	0	--	--	--	0.00887261	#NAME?	down	--	--	--	--	--	--	NYN domain	--	uncharacterized protein LOC101257921 [Solanum lycopersicum]
Ipomoea_batatas_newGene_17906	NAC	TF	--	0	0	0	0	0	0	0	0	0	0	0	0	1.3456	52	0.780022	32	0.75297	27	0.739915	35	0.52758	19	0.816646	33	--	--	--	1.24727e-06	#NAME?	down	0.744056	-0.337348	normal	--	--	--	No apical meristem (NAM) protein	NAC domain-containing protein 90 OS=Arabidopsis thaliana OX=3702 GN=NAC090 PE=1 SV=1	NAC domain-containing protein 90-like [Ipomoea nil]
Ipomoea_batatas_newGene_18079	RLK-Pelle_LRK10L-2	PK	--	0	0	0	0	0	0	0	0	0	0	0	0	0	0	0	0	0	0	0.787012	61	0.625844	36	1.13155	74	--	--	--	--	--	--	1.50768e-14	Inf	up	5.55734e-15	#NAME?	down	Protein kinase domain;; Protein tyrosine kinase;; Wall-associated receptor kinase C-terminal	LEAF RUST 10 DISEASE-RESISTANCE LOCUS RECEPTOR-LIKE PROTEIN KINASE-like 2.1 OS=Arabidopsis thaliana OX=3702 GN=LRK10L-2.1 PE=3 SV=1	LEAF RUST 10 DISEASE-RESISTANCE LOCUS RECEPTOR-LIKE PROTEIN KINASE-like 2.1 isoform X1 [Ipomoea nil]
Ipomoea_batatas_newGene_18114	LOB	TF	--	0.197682	6	1.34868	41	0.671929	21	1.77367	51	0.704263	21	0.314425	9	0.389	11	0.550916	18	0.806527	20	2.0008	66	2.32954	59	2.05475	57	--	--	--	--	--	--	0.000886512	1.92348	up	0.032686	-1.2077	normal	Lateral organ boundaries (LOB) domain	LOB domain-containing protein 1 OS=Arabidopsis thaliana OX=3702 GN=LBD1 PE=2 SV=1	LOB domain-containing protein 1-like [Ipomoea nil]
Ipomoea_batatas_newGene_18441	SBP	TF	--	0.526246	22	0.87758	38	0.453491	21	0.070849	4	0.365312	17	0.124644	6	3.19707	132	2.66042	118	1.89034	73	1.2379	63	1.37881	52	0.943291	40	--	--	--	0.000103222	-2.25636	down	0.0354563	-1.02031	normal	1.57508e-05	-2.58087	down	SBP domain	Squamosa promoter-binding-like protein 12 OS=Oryza sativa subsp. indica OX=39946 GN=SPL12 PE=2 SV=1	squamosa promoter-binding-like protein 3 isoform X1 [Ipomoea nil]
Ipomoea_batatas_newGene_18785	Others	TR	--	0	0	0.203784	19	0.173108	17	0.045902	5	0	0	0	0	1.62528	138	1.49172	136	1.04241	83	1.27757	133	1.72533	132	1.09972	96	--	--	--	2.06315e-09	-3.78853	down	0.964556	0.0703505	normal	5.58853e-22	-6.20088	down	CCT motif	Zinc finger protein CONSTANS-LIKE 7 OS=Arabidopsis thaliana OX=3702 GN=COL7 PE=2 SV=1	uncharacterized protein LOC109178283 isoform X2 [Ipomoea nil]
Ipomoea_batatas_newGene_19017	B3	TF	--	0.963702	26	1.14946	33	0.821906	25	0	0	0.77631	23	0.671344	18	1.98019	54	3.50333	101	2.98257	64	0.611294	21	0.498315	13	0.724323	21	--	--	--	0.0302015	-1.44709	normal	0.000322497	-1.96342	down	--	--	--	B3 DNA binding domain	B3 domain-containing protein At1g49475 OS=Arabidopsis thaliana OX=3702 GN=At1g49475 PE=2 SV=2	B3 domain-containing protein Os12g0591400-like [Ipomoea nil]
Ipomoea_batatas_newGene_19173	RLK-Pelle_DLSV	PK	--	0	0	0	0	0	0	0	0	0	0	0	0	3.15985	98	1.81034	60	2.65347	77	1.84421	70	0.984355	28	0.965461	31	--	--	--	6.29697e-13	#NAME?	down	0.145818	-0.900848	normal	2.30538e-10	#NAME?	down	Protein tyrosine kinase	G-type lectin S-receptor-like serine/threonine-protein kinase At4g27290 OS=Arabidopsis thaliana OX=3702 GN=At4g27290 PE=3 SV=4	uncharacterized protein LOC109149193 [Ipomoea nil]
Ipomoea_batatas_newGene_19173	RLK-Pelle_RLCK-VI	PK	--	0	0	0	0	0	0	0	0	0	0	0	0	3.15985	98	1.81034	60	2.65347	77	1.84421	70	0.984355	28	0.965461	31	--	--	--	6.29697e-13	#NAME?	down	0.145818	-0.900848	normal	2.30538e-10	#NAME?	down	Protein tyrosine kinase	G-type lectin S-receptor-like serine/threonine-protein kinase At4g27290 OS=Arabidopsis thaliana OX=3702 GN=At4g27290 PE=3 SV=4	uncharacterized protein LOC109149193 [Ipomoea nil]
Ipomoea_batatas_newGene_19377	RLK-Pelle_DLSV	PK	--	0.010903	1	0	0	0.056411	3	0.69237	23	0.358575	16	0.321273	11	1.02644	31	1.09652	56	0.958306	33	0.853209	39	0.73031	25	0.880268	32	--	--	--	7.49891e-05	-4.27472	down	0.764081	-0.2925	normal	0.14715	-0.958593	normal	Protein tyrosine kinase;; Protein kinase domain;; Di-glucose binding within endoplasmic reticulum	Probable leucine-rich repeat receptor-like serine/threonine-protein kinase At3g14840 OS=Arabidopsis thaliana OX=3702 GN=LRR-RLK PE=1 SV=1	probable leucine-rich repeat receptor-like serine/threonine-protein kinase At3g14840 [Ipomoea nil]
Ipomoea_batatas_newGene_20335	RLK-Pelle_LRR-XI-1	PK	--	0	0	0.446013	43	0.317485	32	0.220965	21	0.175228	18	0	0	0.875439	80	0.840111	82	0.85003	73	0.333959	38	0.146205	12	0.203626	20	--	--	--	0.000720183	-2.28219	down	0.00120753	-1.7819	down	--	--	--	Leucine rich repeat;; Leucine Rich repeats (2 copies);; Protein kinase domain;; Protein tyrosine kinase;; Leucine Rich Repeat;; Protein kinase domain;; Protein tyrosine kinase	MDIS1-interacting receptor like kinase 2 OS=Arabidopsis thaliana OX=3702 GN=MIK2 PE=1 SV=3	probable leucine-rich repeat receptor-like protein kinase At1g35710 [Ipomoea nil]
Ipomoea_batatas_newGene_20570	RLK-Pelle_LRR-III	PK	--	0	0	0	0	0	0	0.374527	26	0	0	0.133434	9	0	0	0	0	0.034316	3	1.89836	152	1.2967	77	2.3561	158	--	--	--	--	--	--	4.95047e-18	6.92983	up	3.05257e-09	-3.44533	down	Cytochrome P450;; Protein kinase domain;; Protein tyrosine kinase	Cytochrome P450 CYP736A12 OS=Panax ginseng OX=4054 PE=2 SV=1	cytochrome P450 CYP736A12-like [Ipomoea nil]
Ipomoea_batatas_newGene_2242	RLK-Pelle_LRR-XII-1	PK	--	0	0	0	0	0	0	0	0	0	0	0	0	0.257367	14	0.207426	12	0.160974	9	1.5223	100	0.938441	46	1.31818	73	--	--	--	--	--	--	1.84755e-06	2.64602	up	1.92743e-19	#NAME?	down	Protein tyrosine kinase;; Protein kinase domain;; Protein kinase domain;; Protein tyrosine kinase	Probable LRR receptor-like serine/threonine-protein kinase At3g47570 OS=Arabidopsis thaliana OX=3702 GN=At3g47570 PE=2 SV=1	probable LRR receptor-like serine/threonine-protein kinase At3g47570 [Ipomoea nil]
Ipomoea_batatas_newGene_225	RLK-Pelle_LRK10L-2	PK	--	0	0	0	0	0.050356	5	0.144985	11	0.367504	29	0.278697	20	1.83005	133	1.84384	144	1.80814	123	2.41765	215	1.85338	122	2.28001	171	--	--	--	3.33179e-15	-5.72637	down	0.476131	0.355375	normal	9.41531e-13	-3.10055	down	Protein kinase domain;; Protein tyrosine kinase;; Wall-associated receptor kinase C-terminal	Probable receptor-like protein kinase At5g39020 OS=Arabidopsis thaliana OX=3702 GN=At5g39020 PE=2 SV=1	rust resistance kinase Lr10-like isoform X2 [Ipomoea nil]
Ipomoea_batatas_newGene_23521	RLK-Pelle_LRK10L-2	PK	--	0	0	0	0	0	0	0	0	0	0	0	0	0	0	0	0	0.020882	2	0.854766	47	0.980709	46	0.717672	39	--	--	--	--	--	--	7.3049e-11	5.99645	up	8.95227e-15	#NAME?	down	Protein kinase domain;; Protein tyrosine kinase;; Wall-associated receptor kinase C-terminal;; Wall-associated receptor kinase galacturonan-binding	LEAF RUST 10 DISEASE-RESISTANCE LOCUS RECEPTOR-LIKE PROTEIN KINASE-like 2.1 OS=Arabidopsis thaliana OX=3702 GN=LRK10L-2.1 PE=3 SV=1	LEAF RUST 10 DISEASE-RESISTANCE LOCUS RECEPTOR-LIKE PROTEIN KINASE-like 2.1 isoform X1 [Ipomoea nil]
Ipomoea_batatas_newGene_23670	STE_STE7	PK	--	0	0	0	0	0	0	0	0	0	0	0	0	6.14969	359	6.3325	397	6.22435	340	6.89051	493	6.54399	345	5.28022	318	--	--	--	8.13164e-40	#NAME?	down	0.84047	0.0957484	normal	7.24315e-61	#NAME?	down	Protein kinase domain;; Protein tyrosine kinase	Mitogen-activated protein kinase kinase 5 OS=Arabidopsis thaliana OX=3702 GN=MKK5 PE=1 SV=2	mitogen-activated protein kinase kinase 5-like isoform X1 [Ipomoea nil]
Ipomoea_batatas_newGene_23820	RLK-Pelle_URK-1	PK	--	0.362709	17	0.135912	7	0	0	0.05306	3	0	0	0	0	1.65923	67	1.96843	84	2.17575	88	0.631451	36	1.19682	37	1.05762	45	--	--	--	5.0148e-06	-3.12801	down	0.0726295	-0.971355	normal	4.17102e-11	-5.33205	down	Protein tyrosine kinase;; Protein kinase domain	Probable receptor-like protein kinase At1g49730 OS=Arabidopsis thaliana OX=3702 GN=At1g49730 PE=2 SV=1	probable receptor-like protein kinase At1g49730 isoform X1 [Ipomoea nil]
Ipomoea_batatas_newGene_23926	RLK-Pelle_LRR-XI-1	PK	--	0.064261	3	0.128511	7	0.071217	5	0.262909	13	0.476687	27	0.097332	5	1.44851	68	0.993287	45	2.89125	109	2.82231	126	2.47493	79	3.25263	102	--	--	--	0.00153927	-4.19122	down	0.395291	0.454649	normal	2.31117e-08	-2.81936	down	--	Probable leucine-rich repeat receptor-like protein kinase At1g35710 OS=Arabidopsis thaliana OX=3702 GN=At1g35710 PE=2 SV=1	probable leucine-rich repeat receptor-like protein kinase At1g35710 isoform X1 [Ipomoea nil]
Ipomoea_batatas_newGene_25176	RLK-Pelle_LRK10L-2	PK	--	0.149369	13	0.598859	54	1.14903	93	0.057238	6	0.033391	4	0.060661	6	1.76037	149	1.2893	105	1.26103	83	0.155693	17	0.15776	12	0.023186	3	--	--	--	0.284147	-1.06002	normal	1.15165e-09	-3.39102	down	--	--	--	Protein kinase domain;; Protein tyrosine kinase;; Wall-associated receptor kinase galacturonan-binding	Rust resistance kinase Lr10 OS=Triticum aestivum OX=4565 GN=LRK10 PE=2 SV=1	LEAF RUST 10 DISEASE-RESISTANCE LOCUS RECEPTOR-LIKE PROTEIN KINASE-like 2.5 [Ipomoea nil]
Ipomoea_batatas_newGene_26523	MADS-M-type	TF	--	0	0	0.094501	2	0	0	0.334075	6	0	0	0	0	1.60717	27	2.32303	42	2.65713	42	3.44376	71	1.8836	29	2.19786	38	--	--	--	1.22164e-06	#NAME?	down	0.70135	0.288903	normal	2.19211e-09	-4.48644	down	SRF-type transcription factor (DNA-binding and dimerisation domain)	Agamous-like MADS-box protein AGL61 OS=Arabidopsis thaliana OX=3702 GN=AGL61 PE=1 SV=1	agamous-like MADS-box protein AGL61 [Ipomoea nil]
Ipomoea_batatas_newGene_26681	WRKY	TF	--	1.25669	30	0.444755	12	0.413758	11	0.120334	3	0.346418	9	0.092632	3	1.8851	45	1.79909	46	1.90052	42	0.312714	10	0	0	0.165511	5	--	--	--	0.23031	-1.03344	normal	9.72422e-06	-3.24811	down	--	--	--	WRKY DNA -binding domain	Probable WRKY transcription factor 9 OS=Arabidopsis thaliana OX=3702 GN=WRKY9 PE=2 SV=1	probable WRKY transcription factor 9 [Ipomoea nil]
Ipomoea_batatas_newGene_26883	HB-WOX	TF	--	0.27638	13	0.439185	19	0.320019	17	0.265308	13	0.472432	23	0.401288	18	0.929631	41	0.928884	46	1.00771	43	0.889977	48	1.12002	46	2.07628	65	--	--	--	0.0888852	-1.48017	normal	0.707899	0.338437	normal	0.00550529	-1.61053	down	Homeobox domain	Protein WUSCHEL OS=Petunia hybrida OX=4102 GN=WUS PE=2 SV=1	wuschel, partial [Calibrachoa parviflora]
Ipomoea_batatas_newGene_28559	RLK-Pelle_DLSV	PK	--	0	0	0.783278	73	0	0	0	0	0	0	0	0	8.71047	797	5.94594	586	6.32898	544	3.42637	387	3.45752	287	2.96308	279	--	--	--	1.08754e-37	#NAME?	down	0.000222934	-0.992383	normal	3.35498e-53	#NAME?	down	Leucine rich repeat;; Leucine Rich repeats (2 copies);; Leucine Rich Repeat	Receptor-like protein EIX2 OS=Solanum lycopersicum OX=4081 GN=EIX2 PE=1 SV=2	probable leucine-rich repeat receptor-like protein kinase At1g35710 [Ipomoea nil]
Ipomoea_batatas_newGene_28618	HB-other	TF	--	0.592499	15	0.837472	22	0.767399	22	0.252051	7	0.227798	7	0.290751	8	2.18298	51	3.85558	92	1.91898	43	0.290545	9	0.272536	7	0.477178	13	--	--	--	0.0238296	-1.67626	normal	8.00822e-05	-2.62255	down	--	--	--	Homeobox domain	Homeobox-leucine zipper protein MERISTEM L1 OS=Arabidopsis thaliana OX=3702 GN=ATML1 PE=2 SV=1	homeobox-leucine zipper protein MERISTEM L1-like [Ipomoea nil]
Ipomoea_batatas_newGene_2950	NAC	TF	--	0.714726	24	0	0	0.297986	11	0.113683	4	0.43761	16	0.290648	10	0.909075	31	1.76804	64	1.64962	52	1.60664	66	2.28019	69	0.893398	31	--	--	--	0.0784986	-1.40591	normal	0.838511	0.221251	normal	0.00127239	-2.5276	down	No apical meristem (NAM) protein	NAC domain-containing protein 83 OS=Arabidopsis thaliana OX=3702 GN=NAC083 PE=1 SV=1	NAC domain-containing protein 83-like [Ipomoea nil]
Ipomoea_batatas_newGene_29990	STE_STE11	PK	--	0.060338	5	0.119112	11	0.081301	8	0.287612	25	0.117193	11	0.494187	40	1.24361	102	1.28052	113	0.734128	56	0.681004	69	0.505367	38	0.394986	34	--	--	--	1.15515e-07	-3.73497	down	0.0886457	-0.930857	normal	0.136048	-0.855283	normal	Protein kinase domain;; Protein tyrosine kinase	Mitogen-activated protein kinase kinase kinase 5 OS=Arabidopsis thaliana OX=3702 GN=MAPKKK5 PE=1 SV=1	mitogen-activated protein kinase kinase kinase YODA-like [Ipomoea nil]
Ipomoea_batatas_newGene_30218	RLK-Pelle_LRR-XI-1	PK	--	0.01541	2	0.014602	2	0	0	0	0	0	0	0	0	0.102381	7	0.534889	38	0.097742	6	0.437675	36	0.663492	40	0.599566	41	--	--	--	--	--	--	0.113873	1.30328	normal	6.76424e-14	#NAME?	down	Protein kinase domain;; Protein tyrosine kinase;; Leucine rich repeat;; Leucine Rich repeats (2 copies)	MDIS1-interacting receptor like kinase 2 OS=Arabidopsis thaliana OX=3702 GN=MIK2 PE=1 SV=3	MDIS1-interacting receptor like kinase 2-like [Ipomoea nil]
Ipomoea_batatas_newGene_32877	MYB-related	TF	--	0.039706	2	0	0	0	0	0	0	0	0	0	0	1.03706	35	0.968734	36	1.33745	43	0.214173	9	0.160579	5	0.361595	13	--	--	--	1.92901e-05	-5.15134	down	0.00370238	-2.06224	down	--	--	--	Myb-like DNA-binding domain;; Myb-like DNA-binding domain	Transcription factor LAF1 OS=Arabidopsis thaliana OX=3702 GN=LAF1 PE=1 SV=2	transcription factor LAF1-like [Ipomoea nil]
Ipomoea_batatas_newGene_33055	RLK-Pelle_RLCK-VIIa-1	PK	--	0.166342	9	0.099007	7	0.063206	5	0.066148	4	0.183168	12	0.09555	6	4.81485	162	3.53489	201	2.43149	132	3.54819	247	3.37249	177	3.35222	200	--	--	--	3.89862e-14	-4.4786	down	0.45622	0.366494	normal	4.51278e-25	-4.86858	down	Protein tyrosine kinase;; Protein kinase domain	Probable serine/threonine-protein kinase PBL26 OS=Arabidopsis thaliana OX=3702 GN=PBL26 PE=2 SV=1	serine/threonine-protein kinase CDL1-like [Ipomoea nil]
Ipomoea_batatas_newGene_33842	RLK-Pelle_LRK10L-2	PK	--	0.09242	9	0.106254	11	0.01858	2	0.073024	8	0.075952	8	0.083561	8	1.56068	126	1.12301	97	2.39018	191	3.57252	380	2.43834	184	4.63162	408	--	--	--	1.40757e-05	-4.58353	down	0.0252063	1.21791	normal	6.34243e-14	-5.3441	down	Protein kinase domain;; Protein tyrosine kinase;; Wall-associated receptor kinase galacturonan-binding;; Wall-associated receptor kinase C-terminal	Rust resistance kinase Lr10 OS=Triticum aestivum OX=4565 GN=LRK10 PE=2 SV=1	rust resistance kinase Lr10-like isoform X1 [Ipomoea nil]
Ipomoea_batatas_newGene_35497	RLK-Pelle_DLSV	PK	--	0.002508	1	0.064882	6	0	0	0.006683	1	0.011513	1	0	0	7.2667	661	4.70571	457	5.86875	500	3.12334	350	3.99235	329	4.54208	403	--	--	--	8.62203e-34	-9.97554	down	0.0763679	-0.538908	normal	1.55915e-55	-9.15539	down	Protein kinase domain;; Protein tyrosine kinase;; D-mannose binding lectin;; PAN-like domain	Receptor-like serine/threonine-protein kinase SD1-8 OS=Arabidopsis thaliana OX=3702 GN=SD18 PE=1 SV=1	G-type lectin S-receptor-like serine/threonine-protein kinase At4g27290 [Ipomoea nil]
Ipomoea_batatas_newGene_35924	CMGC_MAPK	PK	--	0	0	0.050079	4	0	0	0.168965	11	0.162751	10	0.410792	24	0.422361	25	0.534955	33	0.486414	26	1.04125	73	1.35425	70	1.125	67	--	--	--	4.76917e-05	#NAME?	down	0.0146859	1.36962	normal	3.0441e-05	-2.24008	down	Protein kinase domain;; Protein tyrosine kinase;; Haspin like kinase domain;; Lipopolysaccharide kinase (Kdo/WaaP) family	Mitogen-activated protein kinase 7 OS=Arabidopsis thaliana OX=3702 GN=MPK7 PE=1 SV=2	mitogen-activated protein kinase 7-like [Ipomoea nil]
Ipomoea_batatas_newGene_36045	RLK-Pelle_DLSV	PK	--	0.251268	9	0.191567	8	0.229218	9	0.189808	7	0	0	0.234336	9	1.35276	48	1.36035	51	1.55862	51	0.386792	17	0.607468	20	0.289599	11	--	--	--	0.00314491	-2.41918	down	0.0103664	-1.59184	normal	--	--	--	Protein tyrosine kinase;; Protein kinase domain	Receptor-like cytosolic serine/threonine-protein kinase RBK2 OS=Arabidopsis thaliana OX=3702 GN=RBK2 PE=1 SV=1	receptor-like cytosolic serine/threonine-protein kinase RBK2 isoform X2 [Ipomoea nil]
Ipomoea_batatas_newGene_36175	RLK-Pelle_LRR-IV	PK	--	1.37248	64	1.36306	66	0.289027	20	0.11466	8	0.517089	23	0.17087	11	0.490818	30	0.609656	40	1.07482	61	0.075514	6	0	0	0	0	--	--	--	0.999592	0.00984622	normal	6.13496e-06	-4.66713	down	--	--	--	Protein tyrosine kinase;; Protein kinase domain;; Leucine rich repeat;; Leucine Rich repeats (2 copies)	LRR receptor kinase BAK1 OS=Oryza sativa subsp. indica OX=39946 GN=BAK1 PE=2 SV=1	probable LRR receptor-like serine/threonine-protein kinase At1g34110 [Ipomoea nil]
Ipomoea_batatas_newGene_36595	TKL-Pl-4	PK	--	1.04464	16	0.550725	29	0.374004	15	0.163171	9	0.893259	39	0	0	2.25476	85	2.78332	113	1.48894	41	0.490098	30	0.497348	22	0.170252	9	--	--	--	0.00963801	-2.27937	down	0.00722918	-1.93669	down	--	--	--	Protein tyrosine kinase;; Protein kinase domain	Serine/threonine-protein kinase HT1 OS=Arabidopsis thaliana OX=3702 GN=HT1 PE=1 SV=1	serine/threonine-protein kinase HT1-like isoform X2 [Ipomoea nil]
Ipomoea_batatas_newGene_3681	RLK-Pelle_LRR-IX	PK	--	0.212716	9	0.270704	17	0.161926	17	0.022341	2	0.14448	6	0	0	1.56839	96	3.2666	210	2.27716	125	1.19634	85	0.877912	38	0.378389	20	--	--	--	5.19764e-05	-3.4091	down	0.0184686	-1.61306	normal	--	--	--	Protein tyrosine kinase;; Protein kinase domain;; Leucine rich repeat;; Leucine Rich repeats (2 copies);; Leucine rich repeat N-terminal domain	Receptor-like kinase TMK4 OS=Arabidopsis thaliana OX=3702 GN=TMK4 PE=1 SV=1	receptor-like kinase TMK4 [Ipomoea nil]
Ipomoea_batatas_newGene_3682	RLK-Pelle_LRR-IX	PK	--	0.099795	7	0.183815	13	0.219662	16	0	0	0.074517	6	0.114358	8	1.05026	69	1.2354	87	1.57437	96	0.307919	25	0.304409	18	0.029959	3	--	--	--	2.19307e-05	-2.83587	down	4.3739e-06	-2.46014	down	--	--	--	Leucine rich repeat;; Leucine Rich repeats (2 copies);; Protein tyrosine kinase;; Protein kinase domain;; Leucine rich repeat N-terminal domain;; Leucine Rich Repeat	Receptor-like kinase TMK4 OS=Arabidopsis thaliana OX=3702 GN=TMK4 PE=1 SV=1	receptor-like kinase TMK4 [Ipomoea nil]
Ipomoea_batatas_newGene_37307	FAR1	TF	--	0.037108	2	0.071773	4	0	0	0	0	0.03512	2	0.030605	2	0.50367	27	0.491572	28	0.795393	40	0.461293	30	0.629466	30	0.586387	32	--	--	--	0.000175646	-4.89383	down	1	-0.0124247	normal	--	--	--	--	--	uncharacterized protein LOC109155623 isoform X2 [Ipomoea nil]
Ipomoea_batatas_newGene_37564	bHLH	TF	--	0.455759	17	0.487744	20	0.767348	30	0.141698	5	0.06861	3	0.148327	4	3.13281	112	2.53277	101	1.68194	55	0.483316	21	1.11365	35	0.154846	7	--	--	--	0.00314685	-1.87036	down	0.000552675	-1.99358	down	--	--	--	Helix-loop-helix DNA-binding domain	Transcription factor bHLH30 OS=Arabidopsis thaliana OX=3702 GN=BHLH30 PE=1 SV=1	transcription factor bHLH30-like [Ipomoea nil]
Ipomoea_batatas_newGene_3785	RLK-Pelle_LRR-III	PK	--	0	0	0	0	0	0	0	0	0	0	0.738113	50	2.93202	200	3.18037	232	3.97835	253	2.27674	190	2.46519	151	1.46795	103	--	--	--	9.50928e-29	#NAME?	down	0.145415	-0.608185	normal	3.12419e-08	-3.10273	down	Protein kinase domain;; Protein tyrosine kinase;; Leucine rich repeat;; Leucine Rich repeats (2 copies);; Leucine Rich Repeat;; Protein kinase C terminal domain	Probable inactive receptor kinase At5g58300 OS=Arabidopsis thaliana OX=3702 GN=At5g58300 PE=2 SV=1	probable inactive receptor kinase At5g58300 [Ipomoea nil]
Ipomoea_batatas_newGene_37948	RLK-Pelle_LRR-XI-1	PK	--	0.553459	22	0.12071	5	0.334953	15	0.418597	18	0.49088	21	0.334048	13	1.21897	48	1.45216	62	2.10486	78	0.636285	31	0.282411	10	0.471898	20	--	--	--	0.0172482	-1.70363	normal	0.00575887	-1.66207	down	--	--	--	Protein kinase domain;; Protein tyrosine kinase	Receptor-like protein kinase 2 OS=Arabidopsis thaliana OX=3702 GN=RCH2 PE=1 SV=1	LRR receptor-like serine/threonine-protein kinase RCH1 [Ipomoea nil]
Ipomoea_batatas_newGene_37952	MYB-related	TF	--	0	0	0	0	0	0	0.087251	4	0	0	0	0	2.23322	99	1.79956	85	1.8723	68	1.02178	56	1.58786	52	0.511857	24	--	--	--	1.24349e-13	#NAME?	down	0.100657	-0.895992	normal	--	--	--	Myb-like DNA-binding domain;; Myb-like DNA-binding domain	Transcription factor MYB80 OS=Oryza sativa subsp. japonica OX=39947 GN=MYB80 PE=2 SV=2	transcription factor MYB80 [Ipomoea nil]
Ipomoea_batatas_newGene_3813	B3	TF	--	1.29808	26	1.1174	29	0.383643	21	1.43181	30	0.403599	22	0.280849	14	2.81711	123	2.10637	112	2.59451	121	2.08114	127	3.18261	143	3.04159	156	--	--	--	5.03945e-05	-2.27853	down	0.62957	0.311335	normal	1.10843e-09	-2.74953	down	B3 DNA binding domain	B3 domain-containing protein Os03g0184500 OS=Oryza sativa subsp. japonica OX=39947 GN=Os03g0184500 PE=2 SV=1	B3 domain-containing protein Os03g0184500-like [Ipomoea nil]
Ipomoea_batatas_newGene_40485	RLK-Pelle_LRR-XII-1	PK	--	0.032748	4	0	0	0.038606	5	0	0	0	0	0	0	0.954609	80	0.771491	70	0.981023	87	0.723952	60	0.840987	60	0.921407	70	--	--	--	6.39337e-08	-4.09058	down	0.693206	-0.278401	normal	5.31778e-18	#NAME?	down	Protein kinase domain;; Protein tyrosine kinase;; Leucine rich repeat;; Leucine Rich repeats (2 copies);; Leucine Rich Repeat	Probable LRR receptor-like serine/threonine-protein kinase At3g47570 OS=Arabidopsis thaliana OX=3702 GN=At3g47570 PE=2 SV=1	receptor kinase-like protein Xa21 isoform X1 [Ipomoea nil]
Ipomoea_batatas_newGene_40544	RLK-Pelle_URK-2	PK	--	0.055354	5	0.026225	3	0	0	0.053185	5	0	0	0	0	0.949665	70	0.454144	36	0.502012	35	0.584859	53	0.599803	40	0.441138	34	--	--	--	0.000332709	-4.13035	down	0.911732	-0.128307	normal	2.27011e-10	-4.6728	down	Protein kinase domain;; Protein tyrosine kinase	Probable receptor-like protein kinase At2g42960 OS=Arabidopsis thaliana OX=3702 GN=At2g42960 PE=3 SV=1	probable leucine-rich repeat receptor-like protein kinase At5g49770 [Ipomoea nil]
Ipomoea_batatas_newGene_40836	WRKY	TF	--	0	0	0	0	0	0	0.042022	2	0.078405	2	0	0	0.78183	19	0.202717	6	0.92966	21	1.37837	39	1.9828	42	3.34308	80	--	--	--	--	--	--	0.0333563	1.83791	normal	1.91878e-06	-5.42019	down	WRKY DNA -binding domain	Probable WRKY transcription factor 45 OS=Arabidopsis thaliana OX=3702 GN=WRKY45 PE=1 SV=1	hypothetical protein CDL12_07920 [Handroanthus impetiginosus]
Ipomoea_batatas_newGene_40935	GRAS	TF	--	0	0	0.412842	12	0.582819	17	0.36471	10	0.074067	3	0.379062	10	2.35364	61	1.37161	39	2.79067	68	2.84638	90	1.45495	35	2.52449	68	--	--	--	0.000844762	-2.72856	down	0.789868	0.170402	normal	1.89847e-07	-3.0273	down	--	--	nodulation-signaling pathway 2 protein-like [Ipomoea nil]
Ipomoea_batatas_newGene_41417	WRKY	TF	--	0.316977	7	0.833672	19	0.805388	20	1.21138	28	0.456064	11	0.623495	14	4.16673	91	4.39489	102	4.55564	93	3.36137	90	3.51587	69	4.18939	94	--	--	--	1.11085e-05	-2.78579	down	0.851446	-0.145058	normal	8.93066e-06	-2.27444	down	WRKY DNA -binding domain	WRKY transcription factor 1 OS=Arabidopsis thaliana OX=3702 GN=WRKY1 PE=1 SV=1	WRKY transcription factor 1-like [Ipomoea nil]
Ipomoea_batatas_newGene_42740	RLK-Pelle_LRR-XIIIa	PK	--	0	0	0	0	0	0	1.00821	21	1.07697	23	0.891066	18	0.773539	16	0.793316	17	0.654155	12	2.43606	59	2.80303	50	3.30579	67	--	--	--	--	--	--	0.000668013	2.01415	up	0.00597728	-1.54569	down	Protein kinase domain;; Protein tyrosine kinase	Receptor-like serine/threonine-protein kinase At1g78530 OS=Arabidopsis thaliana OX=3702 GN=At1g78530 PE=2 SV=1	receptor-like serine/threonine-protein kinase At1g78530 [Ipomoea nil]
Ipomoea_batatas_newGene_43200	LOB	TF	--	0.905036	12	2.39167	32	1.40437	20	0.347689	5	0	0	0.235513	3	3.5865	46	2.74016	38	2.29401	28	0	0	0.792948	10	0.362024	5	--	--	--	0.226015	-1.17204	normal	0.000102865	-2.71325	down	--	--	--	Lateral organ boundaries (LOB) domain	LOB domain-containing protein 15 OS=Arabidopsis thaliana OX=3702 GN=LBD15 PE=1 SV=2	LOB domain-containing protein 15-like isoform X1 [Ipomoea nil]
Ipomoea_batatas_newGene_43218	RLK-Pelle_DLSV	PK	--	0.129646	3	0.459361	9	0	0	0.130599	3	0.19177	4	0	0	1.84781	34	1.29981	26	3.13063	54	1.87751	42	1.4818	25	0.865179	17	--	--	--	0.000300038	-4.58203	down	0.653387	-0.46794	normal	--	--	--	Glyoxalase/Bleomycin resistance protein/Dioxygenase superfamily	--	uncharacterized protein LOC109186898 [Ipomoea nil]
Ipomoea_batatas_newGene_43577	bHLH	TF	--	0.320461	14	0.086889	4	0.203147	10	0.095078	5	0	0	0	0	1.03402	43	0.85024	38	0.786038	30	0.201324	11	0.109544	5	0	0	--	--	--	0.0975817	-1.55564	normal	0.000187165	-2.84268	down	--	--	--	Helix-loop-helix DNA-binding domain	Transcription factor bHLH63 OS=Arabidopsis thaliana OX=3702 GN=BHLH63 PE=1 SV=1	transcription factor bHLH63 [Ipomoea nil]
Ipomoea_batatas_newGene_43985	HSF	TF	--	0.083012	5	0	0	0.075323	5	0	0	0	0	0	0	0.983907	48	0.91143	48	1.53554	70	0.657198	40	0.86167	38	0.478268	24	--	--	--	4.23403e-05	-3.42469	down	0.32872	-0.679433	normal	--	--	--	--	Heat stress transcription factor A-5 OS=Oryza sativa subsp. japonica OX=39947 GN=HSFA5 PE=2 SV=1	heat stress transcription factor A-9-like [Ipomoea nil]
Ipomoea_batatas_newGene_45559	C2C2-GATA	TF	--	0.958762	38	0.73045	30	0.116632	5	0.046811	2	0.39384	17	0.299252	12	0.742452	29	0.959802	41	1.35573	50	0.084358	5	0.114752	5	0.075344	4	--	--	--	0.487423	-0.811003	normal	2.55638e-05	-3.06523	down	--	--	--	GATA zinc finger	GATA transcription factor 18 OS=Arabidopsis thaliana OX=3702 GN=GATA18 PE=2 SV=2	GATA transcription factor 19-like [Ipomoea nil]
Ipomoea_batatas_newGene_47260	RLK-Pelle_LRR-XI-1	PK	--	0.171394	11	0.268693	19	0.227203	17	0.287433	20	0.028332	2	0.190068	13	1.01651	66	0.925479	64	0.799262	49	0.403455	32	0.546387	32	0.507737	34	--	--	--	0.00590228	-2.03987	down	0.188677	-0.815794	normal	--	--	--	Protein kinase domain;; Protein tyrosine kinase;; Leucine rich repeat;; Leucine Rich repeats (2 copies);; Leucine Rich Repeat	Probable leucine-rich repeat receptor-like protein kinase At1g35710 OS=Arabidopsis thaliana OX=3702 GN=At1g35710 PE=2 SV=1	MDIS1-interacting receptor like kinase 2-like [Ipomoea nil]
Ipomoea_batatas_newGene_47464	NF-YB	TF	--	1.36901	44	0.567809	19	0.310608	12	0.05333	2	0.536799	18	0.335805	11	1.24678	40	1.65559	56	1.02578	31	1.09488	42	1.26407	36	1.1186	39	--	--	--	0.619577	-0.497537	normal	0.943666	-0.0674497	normal	0.00150279	-1.97085	down	Histone-like transcription factor (CBF/NF-Y) and archaeal histone	Nuclear transcription factor Y subunit B-5 OS=Arabidopsis thaliana OX=3702 GN=NFYB5 PE=1 SV=1	nuclear transcription factor Y subunit B-1-like [Ipomoea nil]
Ipomoea_batatas_newGene_48813	MYB-related	TF	--	0.05394	3	0.251164	14	0.0582	4	0.073145	5	0	0	0	0	1.73542	92	1.70709	97	1.48208	74	1.26562	82	0.730735	35	0.81157	45	--	--	--	1.62939e-09	-4.5912	down	0.246549	-0.711799	normal	7.16842e-12	-4.98402	down	Myb-like DNA-binding domain;; Myb-like DNA-binding domain	Transcription factor MYB36 OS=Arabidopsis thaliana OX=3702 GN=MYB36 PE=1 SV=1	transcription factor RAX2-like [Ipomoea nil]
Ipomoea_batatas_newGene_48891	RLK-Pelle_LRR-XI-1	PK	--	0.084144	9	0.168705	18	0.122454	13	0.242136	25	0.153376	16	0.225071	22	0.543649	53	0.568922	59	0.234925	22	0.619885	73	0.719743	63	0.794239	79	--	--	--	0.026283	-1.95185	normal	0.247327	0.744046	normal	0.000670671	-1.79733	down	Protein kinase domain;; Protein tyrosine kinase;; Leucine rich repeat;; Leucine Rich repeats (2 copies);; Leucine Rich Repeat	Receptor protein-tyrosine kinase CEPR1 OS=Arabidopsis thaliana OX=3702 GN=CEPR1 PE=1 SV=1	receptor-like protein kinase HSL1 [Ipomoea nil]
Ipomoea_batatas_newGene_48907	NAC	TF	--	0	0	0	0	0	0	0.206795	6	0.313888	10	0	0	0	0	0	0	0	0	1.45028	50	1.31405	33	1.3626	40	--	--	--	--	--	--	5.15773e-12	Inf	up	3.08308e-06	-3.00344	down	No apical meristem (NAM) protein	NAC domain-containing protein 90 OS=Arabidopsis thaliana OX=3702 GN=NAC090 PE=1 SV=1	NAC domain-containing protein 90-like [Ipomoea nil]
Ipomoea_batatas_newGene_49158	RWP-RK	TF	--	0.01794	1	0	0	0	0	0.022844	3	0	0	0	0	4.8871	408	3.73855	331	4.50068	352	4.32951	432	4.79327	354	5.80581	468	--	--	--	2.60068e-38	-9.40633	down	0.588155	0.233629	normal	1.4528e-60	-8.72658	down	RWP-RK domain;; PB1 domain	Protein NLP5 OS=Arabidopsis thaliana OX=3702 GN=NLP5 PE=2 SV=1	uncharacterized protein LOC109154495 isoform X2 [Ipomoea nil]
Ipomoea_batatas_newGene_49592	MYB-related	TF	--	0.346028	10	0.40985	13	0.528811	17	0	0	0.072508	3	0.306716	9	5.7882	164	4.73283	144	5.60933	148	3.00855	105	2.5268	65	2.7779	81	--	--	--	6.98487e-10	-3.45153	down	0.0624028	-0.851392	normal	2.92952e-13	-4.36423	down	Myb-like DNA-binding domain;; Myb-like DNA-binding domain	Transcription factor LAF1 OS=Arabidopsis thaliana OX=3702 GN=LAF1 PE=1 SV=2	transcription factor LAF1-like [Ipomoea nil]
Ipomoea_batatas_newGene_50017	RLK-Pelle_DLSV	PK	--	0	0	0	0	0.057925	2	0.253924	8	0.808622	27	0.643058	19	0	0	0	0	0	0	1.3492	50	2.40738	66	2.04693	63	--	--	--	--	--	--	3.13511e-16	Inf	up	0.00151965	-1.80613	down	Domain of unknown function (DUF3403);; Protein tyrosine kinase;; Protein kinase domain;; Protein tyrosine kinase	Receptor-like serine/threonine-protein kinase SD1-6 OS=Arabidopsis thaliana OX=3702 GN=SD16 PE=1 SV=2	receptor-like serine/threonine-protein kinase SD1-8 [Ipomoea nil]
Ipomoea_batatas_newGene_50391	RLK-Pelle_DLSV	PK	--	0	0	0	0	0	0	0	0	0	0	0	0	2.10801	72	1.755	71	1.47952	54	1.10294	56	1.32322	44	0.861167	36	--	--	--	3.97711e-11	#NAME?	down	0.466714	-0.50424	normal	5.28671e-15	#NAME?	down	--	Probable LRR receptor-like serine/threonine-protein kinase At1g56140 OS=Arabidopsis thaliana OX=3702 GN=At1g56140 PE=2 SV=2	probable LRR receptor-like serine/threonine-protein kinase At1g56140 [Ipomoea nil]
Ipomoea_batatas_newGene_506	RLK-Pelle_LRR-XII-1	PK	--	0.070454	7	0.041681	5	0.039914	5	0.072976	7	0.234728	24	0.022307	3	3.23126	297	2.88936	285	2.10891	181	2.14058	241	2.65344	220	2.37655	225	--	--	--	2.03439e-20	-5.33122	down	0.824973	-0.102723	normal	9.51152e-24	-4.42112	down	Protein kinase domain;; Protein tyrosine kinase;; Leucine rich repeat;; Leucine Rich repeats (2 copies);; Leucine Rich Repeat	Probable LRR receptor-like serine/threonine-protein kinase At3g47570 OS=Arabidopsis thaliana OX=3702 GN=At3g47570 PE=2 SV=1	putative receptor-like protein kinase At3g47110 [Ipomoea nil]
Ipomoea_batatas_newGene_51359	RLK-Pelle_DLSV	PK	--	0.172331	12	0.275322	12	0.214277	14	0.161485	12	0.091926	7	0.47237	22	2.27677	62	0.4993	30	0.510981	30	0.898195	51	1.07511	53	0.588917	30	--	--	--	0.108362	-1.59441	normal	0.880801	0.179931	normal	0.00373793	-1.72316	down	Protein tyrosine kinase;; Protein kinase domain;; PAN-like domain;; S-locus glycoprotein domain;; Domain of unknown function (DUF3403)	G-type lectin S-receptor-like serine/threonine-protein kinase At4g27290 OS=Arabidopsis thaliana OX=3702 GN=At4g27290 PE=3 SV=4	G-type lectin S-receptor-like serine/threonine-protein kinase At4g27290 [Ipomoea nil]
Ipomoea_batatas_newGene_51372	RLK-Pelle_LRR-XII-1	PK	--	0.040607	4	0.019532	3	0.037407	5	0.079221	9	0.019179	3	0	0	0.512347	51	0.446971	47	0.403669	37	0.330493	40	0.118118	11	0.455129	46	--	--	--	0.000378403	-3.26618	down	0.594551	-0.481246	normal	--	--	--	Protein tyrosine kinase;; Leucine rich repeat;; Protein kinase domain;; Leucine Rich repeats (2 copies);; Leucine Rich Repeat;; Leucine rich repeat N-terminal domain	Probable LRR receptor-like serine/threonine-protein kinase At3g47570 OS=Arabidopsis thaliana OX=3702 GN=At3g47570 PE=2 SV=1	probable LRR receptor-like serine/threonine-protein kinase At3g47570 [Ipomoea nil]
Ipomoea_batatas_newGene_51440	RLK-Pelle_LRR-Xb-1	PK	--	0.257081	15	0.415518	24	0.050212	4	0	0	0.091754	6	0.39162	22	0.640472	36	1.49087	88	1.19487	62	1.19769	81	0.340735	17	0.298001	17	--	--	--	0.00315656	-2.61194	down	0.562194	-0.771566	normal	--	--	--	Protein tyrosine kinase;; Protein kinase domain	Leucine-rich repeat receptor protein kinase EMS1 OS=Arabidopsis thaliana OX=3702 GN=EMS1 PE=1 SV=1	leucine-rich repeat receptor protein kinase EMS1 isoform X1 [Ipomoea nil]
Ipomoea_batatas_newGene_53328	bHLH	TF	--	0.219966	7	0.34242	10	0	0	0.176909	6	0	0	0.074696	3	3.9377	108	4.3891	129	2.92812	75	3.66487	124	4.79291	119	4.01795	114	--	--	--	3.25343e-11	-4.77635	down	0.743454	0.250733	normal	1.87603e-19	-5.31812	down	Helix-loop-helix DNA-binding domain	Transcription factor MYC4 OS=Arabidopsis thaliana OX=3702 GN=MYC4 PE=1 SV=1	transcription factor MYC2-like [Ipomoea nil]
Ipomoea_batatas_newGene_5335	RLK-Pelle_LRR-I-1	PK	--	0	0	0	0	0	0	0	0	0	0	0	0	2.57553	155	2.71117	175	1.67519	94	1.82896	135	1.59395	87	1.91499	119	--	--	--	3.7633e-19	#NAME?	down	0.631374	-0.281349	normal	1.07807e-25	#NAME?	down	Protein kinase domain;; Protein tyrosine kinase	Receptor-like protein kinase At3g21340 OS=Arabidopsis thaliana OX=3702 GN=At3g21340 PE=1 SV=1	putative leucine-rich repeat receptor-like protein kinase At2g19210 isoform X3 [Ipomoea nil]
Ipomoea_batatas_newGene_5335	RLK-Pelle_LRR-VIII-1	PK	--	0	0	0	0	0	0	0	0	0	0	0	0	2.57553	155	2.71117	175	1.67519	94	1.82896	135	1.59395	87	1.91499	119	--	--	--	3.7633e-19	#NAME?	down	0.631374	-0.281349	normal	1.07807e-25	#NAME?	down	Protein kinase domain;; Protein tyrosine kinase	Receptor-like protein kinase At3g21340 OS=Arabidopsis thaliana OX=3702 GN=At3g21340 PE=1 SV=1	putative leucine-rich repeat receptor-like protein kinase At2g19210 isoform X3 [Ipomoea nil]
Ipomoea_batatas_newGene_5491	RLK-Pelle_LRR-XII-1	PK	--	0.03636	2	0.20743	7	0.241285	8	0.630556	19	0.811482	25	0.413775	12	1.70878	49	1.11197	34	1.75669	47	2.47361	87	2.04382	53	1.69432	50	--	--	--	0.000874716	-3.09832	down	0.397385	0.542273	normal	0.00109333	-1.78214	down	--	Probable LRR receptor-like serine/threonine-protein kinase At3g47570 OS=Arabidopsis thaliana OX=3702 GN=At3g47570 PE=2 SV=1	probable LRR receptor-like serine/threonine-protein kinase At3g47570 isoform X8 [Ipomoea nil]
Ipomoea_batatas_newGene_5531	zf-HD	TF	--	0.094622	4	0.136769	7	0.109142	6	0.150086	7	0	0	0.097594	5	0.521388	22	1.19302	54	0.593378	24	1.14161	59	0.906511	35	0.87908	38	--	--	--	--	--	--	0.617855	0.428667	normal	9.28976e-08	-3.4261	down	ZF-HD protein dimerisation region	Zinc-finger homeodomain protein 6 OS=Arabidopsis thaliana OX=3702 GN=ZHD6 PE=1 SV=1	zinc-finger homeodomain protein 2 [Ipomoea nil]
Ipomoea_batatas_newGene_56352	RLK-Pelle_DLSV	PK	--	0.081404	5	0.106413	7	0	0	0.053592	4	0.261626	15	0.192994	11	0.352065	20	0.003062	1	0.558789	29	0.864446	58	0.539475	27	0.944138	53	--	--	--	--	--	--	0.0313068	1.41744	normal	0.000190113	-2.21329	down	Salt stress response/antifungal;; Protein kinase domain;; Protein tyrosine kinase	Cysteine-rich receptor-like protein kinase 25 OS=Arabidopsis thaliana OX=3702 GN=CRK25 PE=3 SV=1	putative receptor-like protein kinase At4g00960 isoform X2 [Ipomoea nil]
Ipomoea_batatas_newGene_56409	RLK-Pelle_LRR-XII-1	PK	--	0.038529	7	0.186354	31	0.216425	38	0.061699	11	0.032931	4	0.147449	23	1.4311	200	1.1287	162	0.916314	135	0.829843	123	0.318135	46	0.968988	115	--	--	--	4.84965e-08	-2.85427	down	0.0764408	-0.810871	normal	3.95861e-05	-2.8538	down	Leucine rich repeat;; Leucine Rich repeats (2 copies);; Leucine Rich Repeat;; Protein tyrosine kinase;; Protein kinase domain;; Leucine rich repeat;; Leucine rich repeat N-terminal domain;; Leucine Rich repeats (2 copies)	Leucine-rich repeat receptor-like serine/threonine-protein kinase BAM2 OS=Arabidopsis thaliana OX=3702 GN=BAM2 PE=1 SV=1	probable LRR receptor-like serine/threonine-protein kinase At3g47570 [Ipomoea nil]
Ipomoea_batatas_newGene_56874	RLK-Pelle_DLSV	PK	--	0	0	0	0	0	0	0.178611	14	0.351763	27	0.651643	33	0	0	0	0	0.043347	3	0.720949	64	0.772702	53	0.78291	60	--	--	--	--	--	--	3.55419e-13	5.82555	up	0.0220006	-1.285	normal	Protein tyrosine kinase;; Protein kinase domain;; Salt stress response/antifungal	Cysteine-rich receptor-like protein kinase 25 OS=Arabidopsis thaliana OX=3702 GN=CRK25 PE=3 SV=1	putative receptor-like protein kinase At4g00960 [Ipomoea nil]
Ipomoea_batatas_newGene_56992	MADS-MIKC	TF	--	0.054359	3	0.131842	6	0	0	0.081168	4	0	0	0	0	1.02332	43	1.44602	64	1.49044	58	1.36294	69	0.695101	26	1.24037	53	--	--	--	2.26517e-07	-5.0914	down	0.900376	-0.170948	normal	1.45488e-10	-5.17914	down	SRF-type transcription factor (DNA-binding and dimerisation domain);; K-box region	MADS-box protein SOC1 OS=Arabidopsis thaliana OX=3702 GN=SOC1 PE=1 SV=1	MADS-box protein SOC1-like [Ipomoea nil]
Ipomoea_batatas_newGene_57001	RLK-Pelle_LRK10L-2	PK	--	0.133301	13	0.144193	14	0.149825	15	0.117226	12	0.114075	12	0.162853	15	2.9726	252	2.73113	266	2.31514	185	1.24383	95	0.785863	65	0.685961	64	--	--	--	2.0308e-15	-4.00384	down	8.49325e-06	-1.62587	down	2.28687e-06	-2.5293	down	Wall-associated receptor kinase galacturonan-binding;; Protein tyrosine kinase;; Protein kinase domain	Rust resistance kinase Lr10 OS=Triticum aestivum OX=4565 GN=LRK10 PE=2 SV=1	LEAF RUST 10 DISEASE-RESISTANCE LOCUS RECEPTOR-LIKE PROTEIN KINASE-like 2.4 [Ipomoea nil]
Ipomoea_batatas_newGene_57656	bHLH	TF	--	0.666478	27	0.249982	11	0.322625	14	0.180918	8	0.090545	4	0	0	3.44912	136	3.36889	143	2.35394	87	1.03702	51	1.05088	38	1.166	48	--	--	--	8.53008e-06	-2.49019	down	0.00225944	-1.37811	down	5.23147e-08	-3.55604	down	Helix-loop-helix DNA-binding domain	Transcription factor bHLH94 OS=Arabidopsis thaliana OX=3702 GN=BHLH94 PE=1 SV=2	transcription factor bHLH96-like [Ipomoea nil]
Ipomoea_batatas_newGene_58123	RLK-Pelle_LRR-IX	PK	--	0	0	0.047362	5	0	0	0	0	0	0	0	0	0.321109	26	0.728371	64	1.07483	82	0.433412	43	0.088532	7	0.103178	9	--	--	--	5.57557e-05	#NAME?	down	0.180013	-1.65549	normal	--	--	--	Protein tyrosine kinase;; Protein kinase domain;; Leucine rich repeat;; Leucine Rich repeats (2 copies);; Leucine Rich Repeat	Receptor-like kinase TMK2 OS=Arabidopsis thaliana OX=3702 GN=TMK2 PE=2 SV=1	receptor-like kinase TMK4 [Ipomoea nil]
Ipomoea_batatas_newGene_58585	SET	TR	--	0.036368	2	0	0	0	0	0	0	0.25757	12	0	0	0.975934	40	0.931003	41	0.638509	24	1.09204	54	1.06064	39	0.267152	12	--	--	--	6.02713e-05	-5.01354	down	0.996164	0.017168	normal	--	--	--	SET domain	Histone-lysine N-methyltransferase ASHR1 OS=Arabidopsis thaliana OX=3702 GN=ASHR1 PE=1 SV=2	SET and MYND domain-containing protein 4 isoform X1 [Ipomoea nil]
Ipomoea_batatas_newGene_58675	RLK-Pelle_LRR-III	PK	--	0	0	0	0	0	0	0.00904	2	0	0	0	0	4.76816	1073	4.88815	1096	4.77639	912	3.83366	895	3.25751	663	3.14357	643	--	--	--	3.22211e-74	#NAME?	down	0.0893758	-0.459624	normal	9.99282e-93	-10.1104	down	NB-ARC domain;; Leucine Rich repeats (2 copies);; Leucine rich repeat;; WD domain, G-beta repeat;; Protein tyrosine kinase;; Protein kinase domain	Topless-related protein 3 OS=Arabidopsis thaliana OX=3702 GN=TPR3 PE=1 SV=1	uncharacterized protein LOC109184430 [Ipomoea nil]
Ipomoea_batatas_newGene_58700	MADS-M-type	TF	--	0	0	0	0	0.055606	1	0	0	0	0	0	0	0.952478	14	2.76601	44	2.24919	31	2.87479	52	1.64691	22	2.3555	36	--	--	--	0.000381037	-5.87198	down	0.736776	0.301726	normal	--	--	--	SRF-type transcription factor (DNA-binding and dimerisation domain)	MADS-box protein AGL24 OS=Arabidopsis thaliana OX=3702 GN=AGL24 PE=1 SV=1	hypothetical protein POPTR_0002s10570g, partial [Populus trichocarpa]
Ipomoea_batatas_newGene_58998	RLK-Pelle_WAK	PK	--	0	0	0.04577	5	0	0	0	0	0	0	0	0	0.324205	28	0.345686	31	0.58008	46	1.01195	104	0.734886	56	0.774657	67	--	--	--	2.52152e-06	#NAME?	down	0.0380385	1.0965	normal	7.33432e-20	#NAME?	down	Protein kinase domain;; Protein tyrosine kinase;; Wall-associated receptor kinase galacturonan-binding;; Calcium-binding EGF domain;; EGF domain;; Complement Clr-like EGF-like	Wall-associated receptor kinase 3 OS=Arabidopsis thaliana OX=3702 GN=WAK3 PE=2 SV=2	putative wall-associated receptor kinase-like 16 [Ipomoea nil]
Ipomoea_batatas_newGene_5929	Others	TR	--	0	0	0	0	0	0	0.022816	3	0.111139	11	0	0	0	0	0	0	0.174984	16	0.963036	109	1.32892	111	1.13518	108	--	--	--	--	--	--	1.944e-15	4.31431	up	5.47768e-16	-4.65754	down	Response regulator receiver domain;; GAF domain;; Histidine kinase-, DNA gyrase B-, and HSP90-like ATPase;; His Kinase A (phospho-acceptor) domain	Ethylene receptor 2 OS=Arabidopsis thaliana OX=3702 GN=ETR2 PE=1 SV=2	ethylene receptor 2-like isoform X1 [Ipomoea nil]
Ipomoea_batatas_newGene_59700	RLK-Pelle_WAK	PK	--	0.143259	9	0.046602	4	0.148787	11	0.102613	7	0.159299	11	0.366385	23	0.467885	29	0.609243	41	0.609137	35	0	0	0.071426	4	0.173827	11	--	--	--	0.0731293	-1.75245	normal	0.000233483	-2.68293	down	--	--	--	Protein tyrosine kinase;; Protein kinase domain;; Calcium-binding EGF domain;; EGF-like domain	Wall-associated receptor kinase 3 OS=Arabidopsis thaliana OX=3702 GN=WAK3 PE=2 SV=2	wall-associated receptor kinase 2-like [Ipomoea nil]
Ipomoea_batatas_newGene_59819	TKL-Pl-4	PK	--	0.434454	16	0.417596	17	0.297872	12	0	0	0	0	0	0	1.28457	47	1.25555	50	1.70119	59	0	0	0	0	0.080249	4	--	--	--	0.0191493	-1.83644	normal	7.70115e-11	-5.21056	down	--	--	--	Protein tyrosine kinase;; Protein kinase domain;; Kinase-like	Serine/threonine-protein kinase HT1 OS=Arabidopsis thaliana OX=3702 GN=HT1 PE=1 SV=1	serine/threonine-protein kinase HT1 [Ipomoea nil]
Ipomoea_batatas_newGene_60523	bHLH	TF	--	0.268918	17	0.623468	40	0.413462	28	0.174413	12	0.124847	8	0.268101	17	3.02005	183	2.03701	134	3.39027	192	3.13343	232	2.89538	157	2.38532	149	--	--	--	2.54444e-08	-2.88147	down	0.874443	0.0825432	normal	1.03218e-17	-3.85497	down	Helix-loop-helix DNA-binding domain	Transcription factor bHLH25 OS=Arabidopsis thaliana OX=3702 GN=BHLH25 PE=2 SV=2	transcription factor bHLH18-like [Ipomoea nil]
Ipomoea_batatas_newGene_6056	WRKY	TF	--	0	0	0	0	0	0	0	0	0	0	0	0	0.432875	12	0.541433	16	0.750327	15	1.92179	64	1.19085	29	2.51547	68	--	--	--	--	--	--	0.00151121	1.90921	up	9.8218e-13	#NAME?	down	WRKY DNA -binding domain	Probable WRKY transcription factor 71 OS=Arabidopsis thaliana OX=3702 GN=WRKY71 PE=2 SV=1	probable WRKY transcription factor 71 [Ipomoea nil]
Ipomoea_batatas_newGene_60573	RLK-Pelle_WAK_LRK10L-1	PK	--	0.109306	8	0.087002	6	0.054828	4	0.113544	8	0.155947	11	0.07483	5	1.02974	67	0.546169	38	0.92536	56	0.506244	41	0.496573	29	0.320761	22	--	--	--	0.000167895	-3.1	down	0.251499	-0.80389	normal	--	--	--	Protein kinase domain;; Protein tyrosine kinase	LEAF RUST 10 DISEASE-RESISTANCE LOCUS RECEPTOR-LIKE PROTEIN KINASE-like 1.1 OS=Arabidopsis thaliana OX=3702 GN=LRK10L-1.1 PE=2 SV=1	LEAF RUST 10 DISEASE-RESISTANCE LOCUS RECEPTOR-LIKE PROTEIN KINASE-like 1.1 isoform X4 [Ipomoea nil]
Ipomoea_batatas_newGene_60585	Others	TR	--	0.025053	3	0	0	0	0	0.154961	17	0.148626	16	0.148703	15	0.29574	30	0.263488	29	0.220619	21	1.71295	204	1.46432	130	1.65273	171	--	--	--	0.00245957	-4.04161	down	1.73512e-10	2.68151	up	1.73661e-14	-3.40874	down	Response regulator receiver domain;; GAF domain;; His Kinase A (phospho-acceptor) domain;; Histidine kinase-, DNA gyrase B-, and HSP90-like ATPase	Ethylene receptor 2 OS=Arabidopsis thaliana OX=3702 GN=ETR2 PE=1 SV=2	ethylene receptor 2-like isoform X1 [Ipomoea nil]
Ipomoea_batatas_newGene_60660	RLK-Pelle_LRR-III	PK	--	1.36148	37	0.960815	28	0.284702	9	0.287916	9	0.241403	7	0.669139	18	1.06686	29	1.86335	54	2.35385	60	0.374379	13	0.197279	5	0.375021	11	--	--	--	0.33973	-0.971261	normal	0.000616849	-2.31923	down	--	--	--	Protein kinase domain;; Protein tyrosine kinase	Probable leucine-rich repeat receptor-like protein kinase IMK3 OS=Arabidopsis thaliana OX=3702 GN=IMK3 PE=1 SV=1	probably inactive leucine-rich repeat receptor-like protein kinase IMK2 [Ipomoea nil]
Ipomoea_batatas_newGene_6141	NAC	TF	--	0	0	0	0	0	0	0.099549	4	0.451893	15	0.122366	4	0	0	0	0	0	0	1.17649	42	2.46315	65	2.00442	61	--	--	--	--	--	--	4.86853e-13	Inf	up	1.26265e-05	-2.9812	down	No apical meristem (NAM) protein	NAC domain-containing protein 90 OS=Arabidopsis thaliana OX=3702 GN=NAC090 PE=1 SV=1	NAC domain-containing protein 90-like [Ipomoea nil]
Ipomoea_batatas_newGene_61515	MYB-related	TF	--	0	0	0	0	0	0	0	0	0	0	0	0	0	0	0	0	0.062567	3	2.11286	90	3.04741	96	3.54458	127	--	--	--	--	--	--	1.66475e-20	6.66867	up	3.5266e-24	#NAME?	down	Myb-like DNA-binding domain;; Myb-like DNA-binding domain;; Myb-like DNA-binding domain	Transcription factor MYB15 OS=Arabidopsis thaliana OX=3702 GN=MYB15 PE=1 SV=1	transcription repressor MYB6-like [Ipomoea nil]
Ipomoea_batatas_newGene_61803	TKL-Pl-6	PK	--	0	0	0.443602	10	0.522644	13	0.475022	11	1.54499	35	1.07489	23	0.285377	6	0	0	0.152394	3	1.84086	48	1.64473	32	2.25144	49	--	--	--	--	--	--	2.51057e-07	3.83856	up	0.139355	-0.938285	normal	Protein tyrosine kinase;; Protein kinase domain	Probable serine/threonine-protein kinase SIS8 OS=Arabidopsis thaliana OX=3702 GN=SIS8 PE=1 SV=1	probable LRR receptor-like serine/threonine-protein kinase At5g16900 isoform X4 [Ipomoea nil]
Ipomoea_batatas_newGene_61943	RLK-Pelle_LRR-XI-1	PK	--	0.024939	1	0	0	0.240611	11	0.141754	6	0.099822	4	0.252769	10	1.41688	51	0.658564	27	1.97296	66	4.8735	208	9.90399	306	4.07295	147	--	--	--	0.0102697	-3.00875	normal	0.010477	2.2452	normal	1.343e-06	-5.0935	down	--	MDIS1-interacting receptor like kinase 2 OS=Arabidopsis thaliana OX=3702 GN=MIK2 PE=1 SV=3	MDIS1-interacting receptor like kinase 2-like isoform X2 [Ipomoea nil]
Ipomoea_batatas_newGene_62304	Trihelix	TF	--	0	0	0	0	0	0	0	0	0	0	0	0	0	0	0.955773	65	1.44486	85	1.63935	126	0.658693	38	1.19383	77	--	--	--	0.0306584	#NAME?	normal	0.586079	0.632819	normal	3.65621e-11	#NAME?	down	Myb/SANT-like DNA-binding domain	--	uncharacterized protein LOC109151438 [Ipomoea nil]
Ipomoea_batatas_newGene_62315	LOB	TF	--	0	0	0	0	0.054474	3	0	0	0.195323	8	0.486497	17	0	0	0.048531	2	0.12821	5	1.54435	64	4.00482	122	7.12096	247	--	--	--	--	--	--	0.000421059	5.99436	up	0.0048133	-4.17444	down	Lateral organ boundaries (LOB) domain	LOB domain-containing protein 1 OS=Arabidopsis thaliana OX=3702 GN=LBD1 PE=2 SV=1	LOB domain-containing protein 1-like [Ipomoea nil]
Ipomoea_batatas_newGene_6720	RLK-Pelle_LRR-XII-1	PK	--	0	0	0	0	0	0	0	0	0	0	0	0	0.424798	39	0.675044	66	0.414393	36	0.072057	9	0	0	0.021524	3	--	--	--	2.98715e-08	#NAME?	down	7.6855e-07	-3.66381	down	--	--	--	Leucine rich repeat;; Leucine Rich repeats (2 copies);; Leucine Rich Repeat;; Protein kinase domain;; Protein tyrosine kinase	Probable LRR receptor-like serine/threonine-protein kinase At3g47570 OS=Arabidopsis thaliana OX=3702 GN=At3g47570 PE=2 SV=1	receptor kinase-like protein Xa21 [Ipomoea nil]
Ipomoea_batatas_newGene_7133	RLK-Pelle_DLSV	PK	--	0	0	0	0	0	0	0.343033	14	0.286684	12	0.080713	3	0.054624	3	0.108401	5	0.175411	7	1.42346	65	1.90502	64	2.16568	83	--	--	--	--	--	--	4.00734e-10	3.85442	up	2.04143e-07	-2.93542	down	Protein tyrosine kinase;; Protein kinase domain	Cysteine-rich receptor-like protein kinase 5 OS=Arabidopsis thaliana OX=3702 GN=CRK5 PE=1 SV=1	cysteine-rich receptor-like protein kinase 25 [Ipomoea nil]
Ipomoea_batatas_newGene_7724	RLK-Pelle_WAK	PK	--	0	0	0.225197	14	0.296489	18	0	0	0.123776	8	0	0	0.738587	41	0.638082	38	0.960996	50	0.162336	11	0	0	0	0	--	--	--	0.0121166	-2.2582	normal	1.74812e-06	-3.76335	down	--	--	--	Wall-associated receptor kinase galacturonan-binding;; Protein tyrosine kinase;; Protein kinase domain;; Calcium-binding EGF domain	Wall-associated receptor kinase 2 OS=Arabidopsis thaliana OX=3702 GN=WAK2 PE=1 SV=1	putative wall-associated receptor kinase-like 16 [Ipomoea nil]
Ipomoea_batatas_newGene_7936	NAC	TF	--	1.82321	52	0.910497	28	0.904163	29	0.706859	21	0.746172	23	0.686472	20	0.859183	25	3.14608	97	2.06475	55	2.33216	82	1.7927	47	2.77706	82	--	--	--	0.746485	-0.453883	normal	0.772395	0.283914	normal	0.00102172	-1.73525	down	No apical meristem (NAM) protein	NAC domain-containing protein 83 OS=Arabidopsis thaliana OX=3702 GN=NAC083 PE=1 SV=1	NAC domain-containing protein 83-like [Ipomoea nil]
Ipomoea_batatas_newGene_848	SNF2	TR	--	0	0	0.353941	8	0	0	0.665052	14	0.515254	11	0.593929	12	4.15604	79	1.67326	34	1.07858	20	0.336756	8	1.74042	30	0.357853	7	--	--	--	0.00384621	#NAME?	down	0.312399	-1.41547	normal	--	--	--	--	DNA repair protein RAD5B OS=Arabidopsis thaliana OX=3702 GN=RAD5B PE=3 SV=1	putative SWI/SNF-related matrix-associated actin-dependent regulator of chromatin subfamily A member 3-like 3 isoform X4 [Ipomoea nil]
Ipomoea_batatas_newGene_8699	AP2/ERF-ERF	TF	--	0.261326	12	0.741361	34	0.148884	7	0.638368	29	0.391602	18	0.598351	26	2.30416	98	3.82871	175	1.32875	53	1.38646	74	1.45855	56	3.55711	157	--	--	--	0.00707825	-3.41607	down	0.920212	-0.108307	normal	0.0532992	-2.00494	normal	AP2 domain	Dehydration-responsive element-binding protein 2A OS=Arabidopsis thaliana OX=3702 GN=DREB2A PE=1 SV=1	dehydration-responsive element-binding protein 2A-like [Ipomoea nil]
Ipomoea_batatas_newGene_8813	RLK-Pelle_DLSV	PK	--	0.066703	7	0.03104	3	0.076619	4	0.11885	12	0.335735	33	0.257675	24	0.771888	30	0.358216	23	0.523841	17	0.554633	62	0.834201	60	1.41126	112	--	--	--	--	--	--	0.0121844	1.80077	normal	0.00974975	-1.82245	down	D-mannose binding lectin;; S-locus glycoprotein domain;; PAN-like domain;; Protein tyrosine kinase;; Protein kinase domain	Receptor-like serine/threonine-protein kinase SD1-8 OS=Arabidopsis thaliana OX=3702 GN=SD18 PE=1 SV=1	G-type lectin S-receptor-like serine/threonine-protein kinase At4g27290 [Ipomoea nil]
Ipomoea_batatas_newGene_9459	RLK-Pelle_LRR-XII-1	PK	--	0	0	0	0	0	0	0	0	0.042842	4	0	0	0.703275	51	0.74758	58	0.72247	49	0.377776	34	0.453308	30	0.432414	32	--	--	--	3.45861e-09	#NAME?	down	0.325832	-0.678043	normal	3.60217e-09	-4.70386	down	Protein kinase domain;; Protein tyrosine kinase;; Leucine rich repeat;; Leucine Rich repeats (2 copies);; Leucine Rich Repeat	Probable LRR receptor-like serine/threonine-protein kinase At3g47570 OS=Arabidopsis thaliana OX=3702 GN=At3g47570 PE=2 SV=1	probable LRR receptor-like serine/threonine-protein kinase At3g47570 isoform X2 [Ipomoea nil]
Ipomoea_batatas_newGene_9548	Others	TR	--	0.057824	4	0.290802	20	0	0	0.39387	27	0.128372	9	0.403449	26	0.644271	42	0.739924	52	0.569108	35	0.331279	27	0.874591	51	0.68773	46	--	--	--	2.83956e-05	-4.31309	down	0.990652	0.0411248	normal	--	--	--	B-box zinc finger	Zinc finger protein CONSTANS-LIKE 2 OS=Arabidopsis thaliana OX=3702 GN=COL2 PE=1 SV=1	zinc finger protein CONSTANS-LIKE 2-like [Ipomoea nil]
Tai6.11237	MYB-related	TF	Tai6.11237	0.155047	7	0.183002	9	0.161571	8	0	0	0.33615	17	0.324357	15	3.65796	164	2.84179	137	2.01724	85	2.19315	121	2.6229	106	1.95571	90	--	--	--	1.10604e-08	-4.03752	down	0.685874	-0.238895	normal	8.46752e-11	-3.35037	down	Myb-like DNA-binding domain	Transcription factor MYB1R1 OS=Solanum tuberosum (Potato) PE=2 SV=1	Myb-like transcription factor family protein, putative [Theobroma cacao]
Tai6.11865	C2C2-GATA	TF	Tai6.11865	0	0	0	0	0	0	0	0	0	0	0	0	9.76159	395	10.9915	477	11.681	442	12.3902	615	9.45739	345	13.2782	554	--	--	--	5.64048e-45	#NAME?	down	0.557905	0.214861	normal	1.6049e-62	#NAME?	down	GATA zinc finger	GATA transcription factor 8 GN=GATA8 OS=Arabidopsis thaliana (Mouse-ear cress) PE=2 SV=1	AG-motif binding protein-5 [Nicotiana tabacum]
Tai6.14422	RLK-Pelle_LRR-XII-1	PK	Tai6.14422	0.042602	4	0.103804	10	0.073219	7	0.132779	12	0.479628	43	0.206123	17	1.04645	77	0.649262	48	1.59032	60	2.15606	152	2.51502	93	2.42378	117	--	--	--	1.55234e-05	-3.45097	down	0.0340556	0.973647	normal	3.63967e-07	-2.36896	down	Leucine rich repeat;; Leucine Rich repeats (2 copies);; Leucine Rich Repeat;; Protein tyrosine kinase;; Leucine Rich repeat;; Protein kinase domain;; Leucine rich repeat;; Leucine rich repeat N-terminal domain;; Leucine Rich Repeat	Probable LRR receptor-like serine/threonine-protein kinase At3g47570 (Precursor) GN=At3g47570 OS=Arabidopsis thaliana (Mouse-ear cress) PE=2 SV=1	probable LRR receptor-like serine/threonine-protein kinase At3g47570 isoform X2 [Solanum lycopersicum]
Tai6.15150	RLK-Pelle_LRR-XII-1	PK	Tai6.15150	0	0	0	0	0	0	0	0	0	0	0.16191	19	0.202931	24	0.412017	51	0.208526	23	0.622783	87	0.290256	30	0.570763	67	--	--	--	--	--	--	0.16315	0.912514	normal	3.19193e-05	-3.18605	down	Protein tyrosine kinase;; Leucine Rich repeats (2 copies);; Protein kinase domain;; Leucine rich repeat;; Leucine Rich Repeat;; Leucine Rich repeat;; Leucine rich repeat;; Leucine rich repeat N-terminal domain	Probable LRR receptor-like serine/threonine-protein kinase At3g47570 (Precursor) GN=At3g47570 OS=Arabidopsis thaliana (Mouse-ear cress) PE=2 SV=1	probable LRR receptor-like serine/threonine-protein kinase At3g47570-like [Solanum tuberosum]
Tai6.17764	AGC_RSK-2	PK	Tai6.17764	0.780986	17	0.790148	18	1.35935	32	0.79198	18	0	0	0.625073	13	3.45557	73	1.36476	31	2.2985	46	0.23805	7	0.126557	3	0	0	--	--	--	0.316204	-0.997789	normal	3.66671e-05	-3.97426	down	--	--	--	Protein kinase domain;; Protein tyrosine kinase	Phototropin-2 GN=K21L19.6 OS=Arabidopsis thaliana (Mouse-ear cress) PE=1 SV=2	phototropin-2 [Solanum lycopersicum]
Tai6.18921	RLK-Pelle_LRR-XI-1	PK	Tai6.18921	0.10881	4	0.305355	12	0.020407	1	0.076574	3	0.150427	6	0.392681	14	3.74653	131	2.1243	80	1.43689	47	2.04012	87	1.60595	51	0.839093	31	--	--	--	0.000241601	-5.01028	down	0.536809	-0.605608	normal	0.000101274	-2.84603	down	Protein kinase domain;; Protein tyrosine kinase;; Leucine Rich repeats (2 copies);; Leucine rich repeat;; Leucine Rich Repeat;; Leucine Rich repeat;; Phosphotransferase enzyme family	Probable LRR receptor-like serine/threonine-protein kinase At4g08850 (Precursor) GN=At4g08850 OS=Arabidopsis thaliana (Mouse-ear cress) PE=2 SV=3	unnamed protein product [Coffea canephora]
Tai6.20386	AP2/ERF-ERF	TF	Tai6.20386	0	0	0	0	0	0	0	0	0	0	0	0	24.1808	1452	6.46081	416	0	0	26.3326	1938	4.1355	224	10.7136	663	--	--	--	0.0350739	#NAME?	normal	0.79825	0.528573	normal	4.48026e-06	#NAME?	down	AP2 domain	Ethylene-responsive transcription factor ERF060 GN=ERF060 OS=Arabidopsis thaliana (Mouse-ear cress) PE=2 SV=1	unnamed protein product [Coffea canephora]
Tai6.23333	Tify	TF	Tai6.23333	0	0	1.01703	29	0.310472	10	0.457571	13	0.486579	14	0.728115	19	0.184748	5	0.652788	19	0.366719	10	2.56304	82	3.73569	90	2.31255	63	--	--	--	--	--	--	2.62527e-07	2.85777	up	6.07752e-06	-2.39297	down	tify domain;; Divergent CCT motif	Protein TIFY 7 GN=F5A18.12 OS=Arabidopsis thaliana (Mouse-ear cress) PE=1 SV=2	protein TIFY 10B-like isoform X3 [Nicotiana tomentosiformis]
Tai6.25015	CMGC_CK2	PK	Tai6.25015	0	0	0.316674	12	6.71016	454	0.048386	4	0.142209	6	0.200249	7	6.1804	377	9.31943	610	6.49784	373	2.96611	224	1.46357	44	1.86678	64	--	--	--	0.455946	-0.976734	normal	3.09407e-05	-2.10201	down	0.0112343	-4.20347	normal	Protein kinase domain;; Protein tyrosine kinase	Casein kinase II subunit alpha, chloroplastic (Precursor) GN=At2g23070 OS=Arabidopsis thaliana (Mouse-ear cress) PE=2 SV=1	unnamed protein product [Coffea canephora]
Tai6.26513	RLK-Pelle_LRR-XIIIa	PK	Tai6.26513	0.040977	3	0.0579	5	0.072216	4	0.696081	36	0.324135	18	0.351665	24	4.49883	246	3.24895	177	2.57606	137	13.0594	853	13.1696	602	15.0086	790	--	--	--	1.0108e-12	-5.68301	down	1.55206e-15	2.03314	up	3.81291e-56	-4.85922	down	Protein kinase domain;; Protein tyrosine kinase;; Phosphotransferase enzyme family	Receptor-like serine/threonine-protein kinase At1g78530 GN=At1g78530 OS=Arabidopsis thaliana (Mouse-ear cress) PE=2 SV=1	receptor-like serine/threonine-protein kinase At1g78530-like isoform X1 [Solanum tuberosum]
Tai6.27144	MYB-related	TF	Tai6.27144	0	0	0.198396	9	0.523042	23	0.540765	22	0.484983	21	1.90413	74	1.84179	72	1.61721	68	3.03367	111	0.739201	36	0.515072	19	0.671553	28	--	--	--	0.000738131	-2.87152	down	0.00435171	-1.61066	down	0.734452	0.526749	normal	Myb-like DNA-binding domain;; Myb-like DNA-binding domain	Transcription factor MYB32 GN=MYB32 OS=Arabidopsis thaliana (Mouse-ear cress) PE=2 SV=1	unnamed protein product [Coffea canephora]
Tai6.2778	CAMK_CAMKL-CHK1	PK	Tai6.2778	1.67185	33	1.94589	40	1.02592	22	0	0	1.00807	22	0.787446	16	3.57085	70	2.90087	61	3.54936	65	0	0	0	0	0.880352	18	--	--	--	0.0957344	-1.18587	normal	3.3942e-08	-3.36588	down	--	--	--	Ras family;; Miro-like protein;; ADP-ribosylation factor family	Ras-related protein RABA5b GN=RABA5B OS=Arabidopsis thaliana (Mouse-ear cress) PE=2 SV=1	ras-related protein RABA5b [Nicotiana tomentosiformis]
Tai6.28023	WRKY	TF	Tai6.28023	0.094261	5	12.0989	576	0.269621	14	0.517268	25	0.633206	31	0.108016	5	13.7508	622	10.3578	502	2.85198	121	28.6038	1585	32.3019	1316	36.5262	1700	--	--	--	0.00218722	-5.39078	down	8.05097e-10	1.94956	up	1.75251e-98	-6.3006	down	WRKY DNA -binding domain	WRKY transcription factor 6 GN=WRKY6 OS=Arabidopsis thaliana (Mouse-ear cress) PE=1 SV=1	WRKY transcription factor 6-like isoform X3 [Nicotiana sylvestris]
Tai6.28779	GRAS	TF	Tai6.28779	1.25469	17	1.34801	20	1.18396	18	1.78012	25	2.88991	42	1.70467	23	2.66326	36	2.48205	36	1.73959	22	6.25584	103	7.54541	92	9.35672	130	--	--	--	0.495961	-0.774173	normal	0.00010183	1.8447	up	5.87787e-05	-1.90851	down	--	--	--
Tai6.29343	MYB-related	TF	Tai6.29343	0.111214	4	0	0	0	0	0.516201	20	1.02208	40	0.469979	17	0	0	0	0	0	0	0.863538	39	2.83558	92	2.83104	105	--	--	--	--	--	--	7.12468e-08	Inf	up	0.064395	-1.73401	normal	Myb-like DNA-binding domain;; Myb-like DNA-binding domain	Myb-related protein Myb4 GN=OSJNBa0073E02.6 OS=Oryza sativa subsp. japonica (Rice) PE=2 SV=2	myb-related protein Myb4-like [Nicotiana tomentosiformis]
Tai6.30239	RLK-Pelle_LRR-XII-1	PK	Tai6.30239	0.858419	12	0.081256	3	0.094982	4	0.202588	14	0.487686	23	0.221805	9	2.24451	111	2.35894	88	1.63169	70	3.24864	148	2.5697	121	3.25021	92	--	--	--	4.07542e-07	-3.40233	down	0.421253	0.45608	normal	4.78084e-10	-3.01998	down	Protein kinase domain;; Protein tyrosine kinase;; Leucine Rich repeats (2 copies);; Leucine rich repeat;; Leucine Rich Repeat;; Leucine Rich repeat;; Leucine rich repeat	Probable LRR receptor-like serine/threonine-protein kinase At3g47570 (Precursor) GN=At3g47570 OS=Arabidopsis thaliana (Mouse-ear cress) PE=2 SV=1	probable LRR receptor-like serine/threonine-protein kinase At3g47570 isoform X2 [Solanum lycopersicum]
Tai6.30775	HB-HD-ZIP	TF	Tai6.30775	0.177858	3	0.092142	2	0.226335	5	0.968539	20	1.35865	25	1.32161	26	1.25975	20	0.286694	6	0.577633	11	6.94014	138	1.94118	35	9.14193	155	--	--	--	--	--	--	0.00703068	3.12464	up	0.027967	-2.19009	normal	Homeobox domain;; Homeobox associated leucine zipper;; Homeobox KN domain	Homeobox-leucine zipper protein ATHB-7 GN=ATHB-7 OS=Arabidopsis thaliana (Mouse-ear cress) PE=2 SV=2	homeobox-leucine zipper protein ATHB-12-like [Nicotiana sylvestris]
Tai6.32485	AP2/ERF-ERF	TF	Tai6.32485	0.249716	10	0.431624	6	0.486205	7	0.271594	11	0.160545	8	0.15928	6	14.1757	399	34.0082	1265	24.7378	749	45.2275	1695	54.9311	1565	76.1568	2675	--	--	--	3.79487e-06	-6.48244	down	0.0305125	1.36107	normal	6.24574e-22	-7.93887	down	AP2 domain	Ethylene-responsive transcription factor RAP2-3 OS=Arabidopsis thaliana (Mouse-ear cress) PE=1 SV=2	ethylene-responsive transcription factor ERF073 [Solanum tuberosum]
Tai6.33467	C2C2-Dof	TF	Tai6.33467	0.191775	7	0	0	0.156771	6	0.234154	9	0.203917	8	0.22606	8	39.0306	1302	34.6302	1239	0.787682	25	40.3562	1651	40.5348	1219	36.6229	1258	--	--	--	0.0110935	-6.94046	normal	0.389293	0.751348	normal	2.20576e-118	-7.38663	down	Dof domain, zinc finger	Dof zinc finger protein DOF3.7 GN=F21F14.20 OS=Arabidopsis thaliana (Mouse-ear cress) PE=1 SV=2	hypothetical protein PHAVU_009G047500g [Phaseolus vulgaris]
Tai6.33467	HB-HD-ZIP	TF	Tai6.33467	0.191775	7	0	0	0.156771	6	0.234154	9	0.203917	8	0.22606	8	39.0306	1302	34.6302	1239	0.787682	25	40.3562	1651	40.5348	1219	36.6229	1258	--	--	--	0.0110935	-6.94046	normal	0.389293	0.751348	normal	2.20576e-118	-7.38663	down	Dof domain, zinc finger	Dof zinc finger protein DOF3.7 GN=F21F14.20 OS=Arabidopsis thaliana (Mouse-ear cress) PE=1 SV=2	hypothetical protein PHAVU_009G047500g [Phaseolus vulgaris]
Tai6.35025	Others	TR	Tai6.35025	0	0	0	0	0	0	0.911324	22	0	0	0	0	2.59046	47	2.94861	47	1.78176	28	3.58881	80	2.81845	44	3.18038	58	--	--	--	3.14627e-07	#NAME?	down	0.376644	0.593248	normal	1.69744e-07	-3.03632	down	LIM domain	LIM domain-containing protein WLIM2b {ECO:0000305} OS=Arabidopsis thaliana (Mouse-ear cress) PE=1 SV=1	pollen-specific protein SF3-like [Nicotiana tomentosiformis]
Tai6.35557	RLK-Pelle_LRR-XII-1	PK	Tai6.35557	0	0	0.076472	3	0.075068	4	0.052993	3	0.182009	8	0.528427	20	1.46987	54	1.12279	45	0.856329	30	0.498029	23	0.266007	9	1.01162	39	--	--	--	2.86037e-05	-4.41024	down	0.25928	-0.835332	normal	--	--	--	Protein kinase domain;; Protein tyrosine kinase;; Phosphotransferase enzyme family	Probable LRR receptor-like serine/threonine-protein kinase At3g47570 (Precursor) GN=At3g47570 OS=Arabidopsis thaliana (Mouse-ear cress) PE=2 SV=1	probable LRR receptor-like serine/threonine-protein kinase At3g47570-like [Solanum tuberosum]
Tai6.36084	RLK-Pelle_LRR-VIII-1	PK	Tai6.36084	0	0	0	0	0.04884	4	0.021757	2	0.218041	16	0.280964	18	5.74811	374	6.42903	448	5.35639	326	4.23796	338	4.45556	261	5.07323	337	--	--	--	1.92664e-36	-7.56472	down	0.521042	-0.256555	normal	1.73416e-31	-4.72844	down	NAD dependent epimerase/dehydratase family;; 3-beta hydroxysteroid dehydrogenase/isomerase family;; NADH(P)-binding;; Male sterility protein;; short chain dehydrogenase;; KR domain;; Polysaccharide biosynthesis protein;; Protein tyrosine kinase;; Protein kinase domain	Cinnamoyl-CoA reductase 2 GN=CCR2 OS=Arabidopsis thaliana (Mouse-ear cress) PE=1 SV=1	cinnamoyl-CoA reductase 1 [Nicotiana sylvestris]
Tai6.38736	RLK-Pelle_LRR-XII-1	PK	Tai6.38736	0.023174	1	0	0	0.003539	1	0.027116	1	0.317245	10	0.243644	8	1.19686	36	0.78409	25	0.77028	22	0.9236	34	1.28601	34	0.954765	29	--	--	--	--	--	--	0.820016	0.272411	normal	0.000218556	-2.40687	down	Leucine Rich repeats (2 copies);; Leucine Rich Repeat;; Leucine rich repeat;; Leucine Rich repeat;; Leucine rich repeat	Putative receptor-like protein kinase At3g47110 (Precursor) GN=At3g47110 OS=Arabidopsis thaliana (Mouse-ear cress) PE=3 SV=1	probable LRR receptor-like serine/threonine-protein kinase At3g47570 isoform X2 [Solanum lycopersicum]
Tai6.39685	RLK-Pelle_LRR-Xa	PK	Tai6.39685	0	0	0.150966	12	0.084125	7	0.15388	12	0.310974	25	0	0	0.185331	14	0.18699	15	0	0	3.50089	248	3.07136	184	4.91775	299	--	--	--	--	--	--	3.97916e-21	4.7341	up	6.18033e-20	-4.38465	down	Protein kinase domain;; Protein tyrosine kinase;; Leucine Rich repeats (2 copies);; Leucine rich repeat N-terminal domain;; Leucine rich repeat;; Leucine Rich Repeat;; Leucine Rich repeat	Probably inactive leucine-rich repeat receptor-like protein kinase At5g48380 (Precursor) GN=At5g48380 OS=Arabidopsis thaliana (Mouse-ear cress) PE=1 SV=1	probably inactive leucine-rich repeat receptor-like protein kinase At5g48380 isoform X1 [Populus euphratica]
Tai6.40652	RLK-Pelle_DLSV	PK	Tai6.40652	1.06384	21	0	0	1.00278	20	0.709272	14	0.59114	14	0	0	2.34225	46	3.7353	71	3.24894	53	1.96863	45	1.6022	25	2.86293	55	--	--	--	0.0621455	-1.40181	normal	0.59319	-0.41866	normal	0.00110413	-2.20768	down	Protein tyrosine kinase;; Protein kinase domain	Probable LRR receptor-like serine/threonine-protein kinase At1g56140 (Precursor) GN=At1g56140 OS=Arabidopsis thaliana (Mouse-ear cress) PE=2 SV=2	hypothetical protein CISIN_1g016347mg [Citrus sinensis]
Tai6.409	HSF	TF	Tai6.409	0.559507	17	0.525113	17	0.424755	15	0	0	0.061601	2	0	0	1.1712	36	1.261	41	0.994699	29	0.108843	5	0.072796	2	0.129617	5	--	--	--	0.280043	-1.07549	normal	5.61399e-05	-3.13702	down	--	--	--	HSF-type DNA-binding	Heat stress transcription factor C-1 GN=MOB24.9 OS=Arabidopsis thaliana (Mouse-ear cress) PE=2 SV=1	heat stress transcription factor C-1 [Nicotiana tomentosiformis]
Tai6.41106	mTERF	TR	Tai6.41106	0.10309	6	0.554518	27	0.49671	23	0.410413	16	0.431098	4	0.258654	13	4.43133	198	4.60297	220	4.27078	182	4.57454	240	3.2487	130	4.01475	186	--	--	--	7.48784e-13	-3.75401	down	0.903596	-0.101728	normal	3.13383e-19	-4.0524	down	mTERF	--	mTERF domain-containing 3, mitochondrial [Gossypium arboreum]
Tai6.41212	RLK-Pelle_RLCK-VIIa-1	PK	Tai6.41212	0.634417	19	0.408918	13	0.746583	25	0.692621	22	0.216177	7	0.568777	17	1.88557	57	2.84224	92	2.00127	56	2.20439	81	1.79539	49	2.27091	70	--	--	--	0.0226553	-1.5717	normal	1	-0.00942652	normal	8.25273e-05	-2.11121	down	Protein kinase domain;; Protein tyrosine kinase	Serine/threonine-protein kinase CDL1 {ECO:0000305} OS=Arabidopsis thaliana (Mouse-ear cress) PE=1 SV=1	serine/threonine-protein kinase CDL1-like [Sesamum indicum]
Tai6.43254	RLK-Pelle_DLSV	PK	Tai6.43254	0.335083	10	0	0	0.407658	13	0.271644	9	0.158436	5	0.087033	3	0.995915	29	0.740267	24	0.550689	15	1.65044	59	1.08675	29	3.06693	92	--	--	--	--	--	--	0.134196	1.43649	normal	0.00159157	-3.42544	down	Protein kinase domain;; Protein tyrosine kinase	Probable LRR receptor-like serine/threonine-protein kinase At1g53420 (Precursor) GN=At1g53420 OS=Arabidopsis thaliana (Mouse-ear cress) PE=2 SV=2	probable LRR receptor-like serine/threonine-protein kinase At1g07650, partial [Nicotiana sylvestris]
Tai6.43739	MYB-related	TF	Tai6.43739	0	0	0.335972	9	0.149588	5	0.586629	15	0.648778	17	0.290712	7	0	0	0.189129	5	0	0	1.74319	53	1.2133	27	1.89633	48	--	--	--	--	--	--	9.30771e-09	4.76617	up	0.00371793	-1.7351	down	Myb-like DNA-binding domain;; Myb-like DNA-binding domain	Transcription factor MYB108 GN=F5E6.18 OS=Arabidopsis thaliana (Mouse-ear cress) PE=1 SV=1	transcription factor MYB108-like [Nicotiana tomentosiformis]
Tai6.48140	RLK-Pelle_LRK10L-2	PK	Tai6.48140	0.08983	5	0.152097	9	0.323479	18	0.164041	9	0.29403	16	0.509472	26	2.51953	128	1.95734	106	1.92652	91	2.58841	161	2.36376	108	1.93313	101	--	--	--	2.58678e-07	-3.20441	down	0.750618	0.203043	normal	1.21604e-09	-2.85723	down	Protein kinase domain;; Protein tyrosine kinase	Probable receptor-like protein kinase At1g67000 (Precursor) GN=At1g67000 OS=Arabidopsis thaliana (Mouse-ear cress) PE=2 SV=2	probable receptor-like protein kinase At5g39020 [Vitis vinifera]
Tai6.49809	CAMK_CDPK	PK	Tai6.49809	0.506308	12	0.205053	5	0.350204	9	0.205672	5	0.446574	11	0.82208	19	6.07034	136	7.49953	181	8.86274	183	6.05006	163	4.90952	100	3.52611	82	--	--	--	2.70329e-12	-3.92724	down	0.293746	-0.536007	normal	3.34144e-11	-3.2876	down	Protein kinase domain	Calcium-dependent protein kinase 9 GN=CPK9 OS=Arabidopsis thaliana (Mouse-ear cress) PE=1 SV=1	calcium dependent protein kinase [Ipomoea batatas]
Tai6.51632	MYB-related	TF	Tai6.51632	0	0	0.083122	3	0.119397	4	0.297529	8	0.122434	4	0.355881	9	3.67944	85	1.44841	36	2.17721	47	2.80916	80	3.32797	70	2.70233	64	--	--	--	0.000344735	-4.80701	down	0.602987	0.379088	normal	4.63428e-09	-3.36206	down	Myb-like DNA-binding domain	Transcription factor MYB1R1 OS=Solanum tuberosum (Potato) PE=2 SV=1	Myb-like transcription factor family protein, putative [Theobroma cacao]
Tai6.782	MYB-related	TF	Tai6.782	0.056272	3	0.106642	5	0	0	0	0	0	0	0	0	0.725258	27	1.66969	65	1.59291	54	2.84336	126	3.34456	109	1.87472	70	--	--	--	1.1476e-05	-4.91149	down	0.0270479	1.09451	normal	4.54771e-23	#NAME?	down	Myb-like DNA-binding domain;; Myb-like DNA-binding domain	Myb-related protein 306 OS=Antirrhinum majus (Garden snapdragon) PE=2 SV=1	myb-related protein 306 [Nicotiana tomentosiformis]
Tai6.825	WNK_NRBP	PK	Tai6.825	0	0	0.195153	10	0.038747	2	0	0	1.34172	64	2.6e-05	1	0.635359	30	1.16051	59	0.375578	16	0.128011	7	0.637268	26	0.595763	32	--	--	--	0.00491518	-5.08761	down	0.617143	-0.543549	normal	1	-0.191581	normal	Protein kinase domain;; Protein tyrosine kinase	Serine/threonine-protein kinase WNK1 GN=WNK1 OS=Arabidopsis thaliana (Mouse-ear cress) PE=1 SV=1	probable serine/threonine-protein kinase WNK9 isoform X1 [Nicotiana tomentosiformis]
Tai6.8277	Others	TR	Tai6.8277	0	0	0	0	0.096265	9	0.165388	14	0.223585	19	0.234936	18	0.41196	32	0.171646	15	0.132825	10	0.803651	75	0.540306	38	0.41126	33	--	--	--	--	--	--	0.0312451	1.35254	normal	0.00830314	-1.50426	down	Response regulator receiver domain;; CCT motif	Two-component response regulator-like APRR5 GN=APRR5 OS=Arabidopsis thaliana (Mouse-ear cress) PE=1 SV=2	two-component response regulator-like APRR9 isoform X1 [Nicotiana tomentosiformis]
Tai6.8607	AUX/IAA	TR	Tai6.8607	0.614093	7	0.895467	11	0	0	0.575294	7	2.53913	32	0.985388	12	2.93055	34	2.59423	32	2.84399	31	1.23665	18	1.0762	12	1.75338	21	--	--	--	0.00407058	-3.1049	down	0.275178	-0.902185	normal	--	--	--	--	Auxin-responsive protein IAA7 OS=Oryza sativa subsp. japonica (Rice) PE=2 SV=1	Phytochrome-associated protein 1, putative isoform 1 [Theobroma cacao]
Tai6.9260	STE_STE11	PK	Tai6.9260	0.118795	1	0.831725	7	0.413363	4	1.48884	12	1.60082	13	2.29924	17	0.913434	7	1.95366	16	1.05914	8	4.43503	40	5.67532	38	9.53692	72	--	--	--	--	--	--	0.00270468	2.34545	up	0.00646176	-1.8769	down	--	--	--
Tai6.9710	STE_STE11	PK	Tai6.9710	0.042428	3	0.169191	13	0.0909	8	0.152823	12	0.152962	12	0.280913	20	2.04981	145	1.83278	138	1.43152	91	1.89114	159	1.76503	109	1.60671	114	--	--	--	1.12194e-11	-4.45889	down	0.948761	0.0574032	normal	4.94058e-11	-3.11932	down	NB-ARC domain;; TIR domain;; TIR domain;; NACHT domain;; ATPase family associated with various cellular activities (AAA)	TMV resistance protein N GN=N OS=Nicotiana glutinosa (Tobacco) PE=1 SV=1	TMV resistance protein N-like [Nicotiana sylvestris]
Tai6.9782	WRKY	TF	Tai6.9782	0	0	0	0	0.261849	5	0.599187	10	1.07716	18	3.32067	50	0	0	0.609862	10	0	0	2.40467	48	2.85573	39	6.07041	95	--	--	--	--	--	--	0.000398491	4.31473	up	0.226011	-1.23643	normal	WRKY DNA -binding domain	Probable WRKY transcription factor 41 GN=WRKY41 OS=Arabidopsis thaliana (Mouse-ear cress) PE=2 SV=2	probable WRKY transcription factor 53 [Nicotiana sylvestris]
Tai6.15571	MADS-MIKC	TF	Tai6.15571	0.177436	11	0.053151	4	0.288771	19	219.932	13512	205.749	13053	195.74	11393	0.058082	4	169.382	10743	0.015394	1	0.013746	1	0.008493	1	163.296	9947	2.28843e-103	9.69291	up	--	--	--	--	--	--	0.0153656	1.85684	normal	PB1 domain	--	uncharacterized protein LOC101252825 [Solanum lycopersicum]
Tai6.23570	AP2/ERF-ERF	TF	Tai6.23570	0.148116	9	0.208798	14	0.152358	10	42.061	2583	35.0246	2221	33.9047	1973	0.066501	4	0.13468	9	0.436695	25	67.7769	4914	73.6011	3923	93.9327	5719	5.96066e-81	7.85632	up	--	--	--	7.66011e-74	8.57559	up	7.23107e-06	-1.13618	down	AP2 domain	Ethylene-responsive transcription factor ABR1 GN=MVP7.8 OS=Arabidopsis thaliana (Mouse-ear cress) PE=2 SV=1	ethylene-responsive transcription factor ABR1-like isoform X1 [Nicotiana sylvestris]
Ipomoea_batatas_newGene_34198	MYB-related	TF	--	0	0	0	0	0.030435	2	1.99454	117	1.71095	104	2.18154	121	0	0	0.032885	2	0.095593	6	1.13818	79	2.66385	136	1.12406	66	3.12382e-14	6.85102	up	--	--	--	2.6542e-05	5.16832	up	0.706451	0.206798	normal	Myb-like DNA-binding domain;; Myb-like DNA-binding domain	Transcription factor MYB41 OS=Arabidopsis thaliana OX=3702 GN=MYB41 PE=1 SV=1	myb-related protein 330-like [Ipomoea nil]
Ipomoea_batatas_newGene_21996	NAC	TF	--	0	0	0	0	0.047739	2	3.85715	152	2.38376	97	2.13829	80	0.807823	31	0	0	0.199285	8	15.8616	736	18.2171	622	14.6052	570	2.8604e-09	6.78918	up	--	--	--	8.02254e-61	5.64684	up	4.0438e-21	-2.58142	down	No apical meristem (NAM) protein	NAC transcription factor 29 OS=Arabidopsis thaliana OX=3702 GN=NAC029 PE=2 SV=1	NAC transcription factor 29-like [Ipomoea nil]
Ipomoea_batatas_newGene_22011	LOB	TF	--	0.459431	15	1.42025	46	0.906165	31	64.301	2049	56.8059	1869	48.9581	1478	0.86163	27	0.877087	29	0.579351	17	36.8649	1387	42.4742	1175	42.3236	1337	6.0996e-61	6.26408	up	1	-0.029156	normal	3.10345e-91	5.78778	up	0.0543032	0.432081	normal	Lateral organ boundaries (LOB) domain	LOB domain-containing protein 1 OS=Arabidopsis thaliana OX=3702 GN=LBD1 PE=2 SV=1	LOB domain-containing protein 1-like [Ipomoea nil]
Tai6.12895	RLK-Pelle_DLSV	PK	Tai6.12895	0	0	0	0	0.038266	2	1.41102	69	1.55095	78	1.62472	75	0.106679	5	0.238713	12	0.046106	3	1.12627	64	1.09406	47	1.28076	62	1.04909e-09	6.22181	up	--	--	--	5.96602e-07	3.1764	up	0.594595	0.334826	normal	Salt stress response/antifungal;; Protein tyrosine kinase;; Protein kinase domain	Cysteine-rich receptor-like protein kinase 25 (Precursor) GN=CRK25 OS=Arabidopsis thaliana (Mouse-ear cress) PE=3 SV=1	unnamed protein product [Coffea canephora]
Ipomoea_batatas_newGene_31537	NAC	TF	--	0	0	0	0	0.23888	10	12.2782	453	6.81492	260	8.92001	312	5.17558	184	2.33341	89	2.46824	82	97.0537	4220	99.8053	3191	98.9906	3615	3.09425e-12	6.11468	up	0.000464343	-4.55715	down	9.93062e-104	4.98616	up	3.63009e-61	-3.44452	down	No apical meristem (NAM) protein	NAC transcription factor 29 OS=Arabidopsis thaliana OX=3702 GN=NAC029 PE=2 SV=1	NAC transcription factor 29-like [Ipomoea nil]
Ipomoea_batatas_newGene_54777	NAC	TF	--	0.060071	3	0.228443	9	0.109379	5	8.80069	306	7.41214	267	4.57354	151	0.030062	2	0	0	0	0	3.18018	131	3.31409	101	3.37682	117	2.86586e-11	5.87842	up	--	--	--	5.03461e-24	7.48378	up	0.0168603	1.01718	normal	No apical meristem (NAM) protein	NAC transcription factor 29 OS=Arabidopsis thaliana OX=3702 GN=NAC029 PE=2 SV=1	NAC transcription factor 29-like [Ipomoea nil]
Tai6.6890	SET	TR	Tai6.6890	0.046793	7	0.1964	32	0.768409	110	19.3249	3007	19.2878	3099	21.525	3172	0.314289	48	3.52621	567	0.140264	21	12.3584	2270	14.9651	2021	13.2537	2045	3.49992e-62	5.73234	up	0.752107	-1.76979	normal	1.50111e-32	3.42489	up	0.0158962	0.516308	normal	SAD/SRA domain;; SET domain;; Pre-SET motif;; Pollen allergen;; Rare lipoprotein A (RlpA)-like double-psi beta-barrel	Histone-lysine N-methyltransferase, H3 lysine-9 specific SUVH5 GN=T4C15.17 OS=Arabidopsis thaliana (Mouse-ear cress) PE=1 SV=1	unnamed protein product [Coffea canephora]
Tai6.6890	Trihelix	TF	Tai6.6890	0.046793	7	0.1964	32	0.768409	110	19.3249	3007	19.2878	3099	21.525	3172	0.314289	48	3.52621	567	0.140264	21	12.3584	2270	14.9651	2021	13.2537	2045	3.49992e-62	5.73234	up	0.752107	-1.76979	normal	1.50111e-32	3.42489	up	0.0158962	0.516308	normal	SAD/SRA domain;; SET domain;; Pre-SET motif;; Pollen allergen;; Rare lipoprotein A (RlpA)-like double-psi beta-barrel	Histone-lysine N-methyltransferase, H3 lysine-9 specific SUVH5 GN=T4C15.17 OS=Arabidopsis thaliana (Mouse-ear cress) PE=1 SV=1	unnamed protein product [Coffea canephora]
Tai6.3555	FAR1	TF	Tai6.3555	1.88773	40	0.872565	20	1.71752	40	87.3603	1880	115.9	2576	84.6423	1726	1.20306	25	3.15737	71	1.9139	38	43.6824	1110	49.9507	933	52.7189	1125	1.16717e-45	5.63727	up	0.950794	-0.0830654	normal	5.11341e-63	4.61676	up	7.51049e-06	0.921174	normal	Gamma-thionin family	Defensin-like protein P322 (Precursor) OS=Solanum tuberosum (Potato) PE=2 SV=1	Kunitz-type trypsin inhibitor [Ipomoea batatas]
Tai6.12894	RLK-Pelle_DLSV	PK	Tai6.12894	0	0	0.050531	1	0.049376	2	2.12344	41	2.5522	51	2.28634	42	0.217133	5	0.050647	2	0.57757	11	2.21096	51	1.47587	25	2.26239	44	1.03505e-05	5.48899	up	--	--	--	9.67214e-05	2.69377	up	0.87714	0.154956	normal	Protein tyrosine kinase;; Protein kinase domain	Cysteine-rich receptor-like protein kinase 10 (Precursor) GN=F21P8.70 OS=Arabidopsis thaliana (Mouse-ear cress) PE=1 SV=3	cysteine-rich receptor-like protein kinase 25 isoform X2 [Nicotiana tomentosiformis]
Tai6.5196	HB-HD-ZIP	TF	Tai6.5196	0	0	0.474315	25	0.353779	19	8.02218	406	7.82667	409	7.98763	383	3.03081	148	2.25219	118	1.06473	49	17.6187	1051	20.0037	878	23.4561	1175	9.21479e-27	5.40576	up	0.00358491	-3.44143	down	7.34513e-31	3.35739	up	7.54296e-10	-1.40841	down	Homeobox domain;; Homeobox associated leucine zipper	Homeobox-leucine zipper protein ATHB-7 GN=ATHB-7 OS=Arabidopsis thaliana (Mouse-ear cress) PE=2 SV=2	homeobox-leucine zipper protein ATHB-12-like [Nicotiana sylvestris]
Ipomoea_batatas_newGene_19170	RLK-Pelle_DLSV	PK	--	0.023163	3	0	0	0	0	0.146789	14	1.19946	117	0.703883	69	0.913799	87	1.13652	117	0.513618	46	1.05282	132	1.6814	147	2.29462	227	0.033714	5.36117	normal	3.7314e-07	-5.66948	down	0.0904863	1.09946	normal	0.0475234	-1.41676	normal	Protein kinase domain;; Protein tyrosine kinase;; D-mannose binding lectin;; S-locus glycoprotein domain;; PAN-like domain;; Domain of unknown function (DUF3403);; Protein tyrosine kinase	G-type lectin S-receptor-like serine/threonine-protein kinase At4g27290 OS=Arabidopsis thaliana OX=3702 GN=At4g27290 PE=3 SV=4	G-type lectin S-receptor-like serine/threonine-protein kinase At4g27290 isoform X1 [Ipomoea nil]
Ipomoea_batatas_newGene_55404	LOB	TF	--	0.981959	24	0.582322	15	0.607799	16	37.7604	926	36.0612	913	30.7888	715	0.797168	19	0.652631	17	0.945696	21	36.009	1042	45.4199	967	38.144	927	3.90657e-40	5.35791	up	--	--	--	1.90214e-78	5.71908	up	0.426815	-0.24336	normal	Lateral organ boundaries (LOB) domain	LOB domain-containing protein 1 OS=Arabidopsis thaliana OX=3702 GN=LBD1 PE=2 SV=1	LOB domain-containing protein 1-like [Ipomoea nil]
Ipomoea_batatas_newGene_58256	MYB	TF	--	0.093598	5	0	0	0.1024	6	3.66711	201	2.6323	149	5.18582	270	0.1889	10	0.190132	11	0	0	1.94565	126	4.00105	191	1.68316	92	2.28079e-08	5.2142	up	--	--	--	3.80969e-05	4.40407	up	0.39434	0.54355	normal	Myb-like DNA-binding domain;; Myb-like DNA-binding domain	Transcription factor MYB41 OS=Arabidopsis thaliana OX=3702 GN=MYB41 PE=1 SV=1	myb-related protein 330-like [Ipomoea nil]
Ipomoea_batatas_newGene_29334	RLK-Pelle_WAK	PK	--	0.02498	3	0.160676	14	0	0	0.7845	66	0.418219	37	0.856402	68	0	0	0.023328	3	0	0	0.208524	21	0.117185	9	0.660036	55	7.10702e-07	5.1759	up	--	--	--	--	--	--	0.254705	0.995839	normal	Protein kinase domain;; Protein tyrosine kinase;; Wall-associated receptor kinase galacturonan-binding;; Calcium-binding EGF domain;; Complement Clr-like EGF-like	Wall-associated receptor kinase 5 OS=Arabidopsis thaliana OX=3702 GN=WAK5 PE=2 SV=1	wall-associated receptor kinase 2-like [Ipomoea nil]
Ipomoea_batatas_newGene_41432	RLK-Pelle_WAK_LRK10L-1	PK	--	0.031916	3	0.181049	13	0	0	0.528416	35	1.01018	69	0.939046	59	0	0	0	0	0.129027	8	0.803265	63	1.0716	62	1.49235	98	1.42242e-06	5.08366	up	--	--	--	1.08936e-10	4.76138	up	0.418371	-0.505855	normal	Protein tyrosine kinase;; Protein kinase domain	LEAF RUST 10 DISEASE-RESISTANCE LOCUS RECEPTOR-LIKE PROTEIN KINASE-like 1.1 OS=Arabidopsis thaliana OX=3702 GN=LRK10L-1.1 PE=2 SV=1	LEAF RUST 10 DISEASE-RESISTANCE LOCUS RECEPTOR-LIKE PROTEIN KINASE-like 1.1 [Ipomoea nil]
Ipomoea_batatas_newGene_10520	MYB-related	TF	--	0.182335	6	0	0	0.056531	3	3.8958	132	4.91527	171	5.16491	165	0	0	0.115198	4	0	0	9.08076	361	14.0164	410	12.4863	417	3.72435e-14	5.05874	up	--	--	--	1.00815e-42	8.35295	up	4.63432e-06	-1.3983	down	Myb-like DNA-binding domain;; Myb-like DNA-binding domain	Transcription factor MYB59 OS=Arabidopsis thaliana OX=3702 GN=MYB59 PE=2 SV=2	myb-related protein 340-like [Ipomoea nil]
Ipomoea_batatas_newGene_4657	MYB-related	TF	--	0.434962	16	0.541347	22	0.237169	10	11.3648	435	9.88059	391	13.7255	498	1.02639	38	1.2359	49	0.588213	21	14.9969	678	13.5156	449	13.5563	515	9.21479e-27	5.04226	up	0.144913	-1.38134	normal	5.75061e-36	3.96343	up	0.276843	-0.317288	normal	Myb-like DNA-binding domain;; Myb-like DNA-binding domain	Transcription factor MYB2 OS=Oryza sativa subsp. japonica OX=39947 GN=MYB2 PE=2 SV=1	transcription factor WER-like [Ipomoea nil]
Ipomoea_batatas_newGene_57868	NF-YA	TF	--	0.054275	3	0	0	0	0	0.819353	38	0.84049	41	1.56262	69	0	0	0.041533	2	0	0	0.503313	28	0.871457	36	0.530842	25	2.98286e-05	4.96563	up	--	--	--	--	--	--	0.261953	0.687155	normal	CCAAT-binding transcription factor (CBF-B/NF-YA) subunit B	Nuclear transcription factor Y subunit A-1 OS=Arabidopsis thaliana OX=3702 GN=NFYA1 PE=2 SV=1	nuclear transcription factor Y subunit A-7-like isoform X1 [Ipomoea nil]
Tai6.22726	HB-HD-ZIP	TF	Tai6.22726	0.422807	17	0.259855	11	0.40298	18	13.2149	551	11.2127	483	15.3441	606	0.864298	35	0.643372	28	0.490527	19	6.42237	316	6.24694	226	7.32589	303	2.51293e-29	4.93502	up	--	--	--	1.21484e-19	3.39984	up	0.000647721	0.940624	normal	Homeobox domain;; Homeobox associated leucine zipper	Homeobox-leucine zipper protein ATHB-7 GN=ATHB-7 OS=Arabidopsis thaliana (Mouse-ear cress) PE=2 SV=2	homeobox-leucine zipper protein ATHB-12-like [Nicotiana sylvestris]
Ipomoea_batatas_newGene_39251	MYB-related	TF	--	0.415438	17	1.07942	45	0.631762	26	15.9272	616	14.2796	572	21.1723	779	1.89405	73	1.89907	78	1.05032	37	39.2493	1793	44.6037	1500	39.0227	1507	9.64882e-20	4.91157	up	0.0393668	-1.47988	normal	7.17277e-78	4.72496	up	3.90919e-10	-1.30885	down	Myb-like DNA-binding domain;; Myb-like DNA-binding domain;; Myb-like DNA-binding domain	Transcription factor MYB2 OS=Oryza sativa subsp. japonica OX=39947 GN=MYB2 PE=2 SV=1	transcription factor WER-like [Ipomoea nil]
Ipomoea_batatas_newGene_39251	MYB	TF	--	0.415438	17	1.07942	45	0.631762	26	15.9272	616	14.2796	572	21.1723	779	1.89405	73	1.89907	78	1.05032	37	39.2493	1793	44.6037	1500	39.0227	1507	9.64882e-20	4.91157	up	0.0393668	-1.47988	normal	7.17277e-78	4.72496	up	3.90919e-10	-1.30885	down	Myb-like DNA-binding domain;; Myb-like DNA-binding domain;; Myb-like DNA-binding domain	Transcription factor MYB2 OS=Oryza sativa subsp. japonica OX=39947 GN=MYB2 PE=2 SV=1	transcription factor WER-like [Ipomoea nil]
Ipomoea_batatas_newGene_13684	RLK-Pelle_DLSV	PK	--	0.061486	5	0.087197	7	0	0	1.15168	77	0.906187	60	1.54029	97	0.233695	16	0.028613	3	0	0	0.775895	42	0.423749	26	1.04575	71	1.27931e-08	4.88847	up	--	--	--	0.00796374	2.9226	up	0.219195	0.73655	normal	Protein tyrosine kinase;; Salt stress response/antifungal;; Protein kinase domain	Cysteine-rich receptor-like protein kinase 25 OS=Arabidopsis thaliana OX=3702 GN=CRK25 PE=3 SV=1	cysteine-rich receptor-like protein kinase 25 [Ipomoea nil]
Ipomoea_batatas_newGene_15787	LOB	TF	--	0.441222	15	0.704885	25	0.579761	22	17.6457	617	15.3571	555	9.68976	321	1.12957	39	1.245	45	1.41276	45	12.5618	519	14.7213	447	12.7561	442	6.28095e-11	4.7101	up	0.190347	-1.17112	normal	1.189e-27	3.48066	up	0.897789	0.0426781	normal	Lateral organ boundaries (LOB) domain	LOB domain-containing protein 1 OS=Arabidopsis thaliana OX=3702 GN=LBD1 PE=2 SV=1	LOB domain-containing protein 1 [Ipomoea nil]
Tai6.10828	WRKY	TF	Tai6.10828	0.614913	18	0.326117	11	0.106803	4	10.1917	311	9.77832	308	9.80386	283	0	0	0.2159	7	0.321195	9	15.0973	543	22.3397	591	37.9759	1147	8.44035e-20	4.70072	up	--	--	--	8.9961e-10	7.19795	up	0.0627618	-1.3952	normal	WRKY DNA -binding domain	Probable WRKY transcription factor 75 GN=WRKY75 OS=Arabidopsis thaliana (Mouse-ear cress) PE=2 SV=1	probable WRKY transcription factor 75 [Nicotiana tomentosiformis]
Ipomoea_batatas_newGene_30488	NAC	TF	--	0.128492	6	0	0	0.177397	10	4.15792	200	3.96934	197	4.49221	205	0.825086	39	0	0	0.364318	16	17.1087	969	17.0777	711	19.3031	918	5.1347e-15	4.62464	up	--	--	--	1.66152e-71	5.56716	up	2.64649e-18	-2.13165	down	No apical meristem (NAM) protein	NAC transcription factor 29 OS=Arabidopsis thaliana OX=3702 GN=NAC029 PE=2 SV=1	NAC transcription factor 29-like [Ipomoea nil]
Tai6.25191	HB-HD-ZIP	TF	Tai6.25191	0.171289	7	0.205203	9	0.169536	7	2.84921	113	2.93236	119	7.41147	276	0.069804	4	0	0	0	0	0.700613	34	1.1252	39	1.27326	51	0.00866482	4.58143	up	--	--	--	4.25117e-09	5.02156	up	0.0539286	2.00083	normal	Homeobox associated leucine zipper;; Homeobox domain	Homeobox-leucine zipper protein HOX24 GN=HOX24 OS=Oryza sativa subsp. indica (Rice) PE=2 SV=2	homeobox-leucine zipper protein ATHB-12-like [Nicotiana sylvestris]
Tai6.34699	RLK-Pelle_LRR-XI-1	PK	Tai6.34699	0.334717	15	0.5499	26	0.262206	13	7.39234	343	7.83517	375	7.26098	319	1.09537	49	1.50861	73	0.421411	18	6.48262	355	7.49244	301	6.89088	317	8.7751e-21	4.57995	up	0.178258	-1.64473	normal	1.92803e-16	2.86445	up	0.882115	0.0566692	normal	Protein kinase domain;; Protein tyrosine kinase	Receptor-like protein kinase HSL1 (Precursor) GN=HSL1 OS=Arabidopsis thaliana (Mouse-ear cress) PE=2 SV=1	receptor-like protein kinase HSL1 isoform X1 [Nicotiana tomentosiformis]
Tai6.7968	MYB-related	TF	Tai6.7968	0.658617	36	0.249456	15	0.321294	19	12.6496	706	10.9533	631	12.1475	642	0.572821	31	0.39958	23	0.690081	35	11.6799	758	10.6951	513	13.3313	734	2.6483e-29	4.53168	up	0.995233	-0.051479	normal	2.83095e-48	4.50288	up	0.912148	-0.0367508	normal	Myb-like DNA-binding domain;; Myb-like DNA-binding domain	Transcription factor MYB108 GN=F5E6.18 OS=Arabidopsis thaliana (Mouse-ear cress) PE=1 SV=1	myb-related protein 305-like [Solanum tuberosum]
Ipomoea_batatas_newGene_39282	RLK-Pelle_RLCK-VI	PK	--	1.1241	61	1.33474	81	0.59003	44	40.0524	1449	31.2501	1182	29.3973	1022	0.287359	22	0.406405	23	0.210564	16	8.34159	377	10.3247	343	9.63198	356	3.24366e-28	4.48727	up	0.0560866	1.4408	normal	5.59463e-30	4.18911	up	4.63488e-12	1.72495	up	Protein kinase domain;; Protein tyrosine kinase;; Salt stress response/antifungal	Cysteine-rich receptor-like protein kinase 42 OS=Arabidopsis thaliana OX=3702 GN=CRK42 PE=2 SV=1	hypothetical protein COLO4_29058 [Corchorus olitorius]
Ipomoea_batatas_newGene_47849	RLK-Pelle_WAK	PK	--	0	0	0	0	0.082984	7	0.889845	71	1.23536	101	0.767876	58	0.066262	6	0.022227	2	0.0425	4	0.373226	35	0.664286	46	0.687317	54	1.32219e-07	4.45123	up	--	--	--	7.07889e-07	3.54522	up	0.176137	0.69111	normal	Protein kinase domain;; Protein tyrosine kinase;; Wall-associated receptor kinase galacturonan-binding	Wall-associated receptor kinase-like 3 OS=Arabidopsis thaliana OX=3702 GN=WAKL3 PE=2 SV=2	wall-associated receptor kinase-like 1 [Ipomoea nil]
Ipomoea_batatas_newGene_5234	RLK-Pelle_DLSV	PK	--	0.415453	27	0.029354	4	0.401857	27	7.86039	649	6.13617	502	8.16009	614	0.13467	12	0	0	0.132306	11	2.74764	277	3.17767	236	4.22889	368	1.43829e-26	4.41361	up	--	--	--	7.81224e-21	5.26075	up	0.000319571	0.970874	normal	Protein tyrosine kinase;; Protein kinase domain;; Domain of unknown function (DUF3403);; LysM domain	G-type lectin S-receptor-like serine/threonine-protein kinase CES101 OS=Arabidopsis thaliana OX=3702 GN=CES101 PE=2 SV=2	receptor-like serine/threonine-protein kinase SD1-8 [Ipomoea nil]
Ipomoea_batatas_newGene_11224	AUX/IAA	TR	--	0	0	0.088282	4	0.179045	8	2.26629	86	2.39332	104	1.62356	65	0.439931	18	0.435736	19	0.460594	18	2.05368	98	2.15058	69	1.78923	70	3.87024e-08	4.41082	up	--	--	--	5.34181e-05	2.12562	up	0.914323	0.0784562	normal	AUX/IAA family	Auxin-responsive protein IAA26 OS=Arabidopsis thaliana OX=3702 GN=IAA26 PE=1 SV=2	auxin-responsive protein IAA26-like [Ipomoea nil]
Tai6.1831	MYB	TF	Tai6.1831	0.64105	35	0.101789	6	0.595454	36	14.3465	806	12.0421	698	13.7011	729	0.97226	53	0.418925	25	0.851051	43	14.3728	953	13.6388	665	16.5467	921	2.35745e-29	4.35461	up	0.937013	-0.142862	normal	1.72307e-53	4.40223	up	0.480261	-0.204197	normal	Myb-like DNA-binding domain;; Myb-like DNA-binding domain	Transcription factor MYB108 GN=F5E6.18 OS=Arabidopsis thaliana (Mouse-ear cress) PE=1 SV=1	transcription factor MYB57-like [Nicotiana tomentosiformis]
Ipomoea_batatas_newGene_15180	RLK-Pelle_WAK_LRK10L-1	PK	--	0.088541	8	0.093773	8	0.074959	7	1.11359	92	2.33342	199	2.17864	171	0.279032	23	0.023658	3	0.362404	27	1.82063	178	1.61839	116	1.0131	83	6.76779e-07	4.31108	up	--	--	--	3.59525e-08	2.79669	up	0.652027	0.282969	normal	Protein kinase domain;; Protein tyrosine kinase;; ABC1 family	LEAF RUST 10 DISEASE-RESISTANCE LOCUS RECEPTOR-LIKE PROTEIN KINASE-like 1.1 OS=Arabidopsis thaliana OX=3702 GN=LRK10L-1.1 PE=2 SV=1	LEAF RUST 10 DISEASE-RESISTANCE LOCUS RECEPTOR-LIKE PROTEIN KINASE-like 1.1 [Ipomoea nil]
Tai6.26652	WRKY	TF	Tai6.26652	3.2602	168	2.48581	135	1.96781	112	53.4863	2861	51.5227	2845	47.6497	2414	1.47704	77	1.72131	96	2.1161	102	45.761	2890	46.7994	2173	48.6243	2578	3.68052e-41	4.22108	up	0.220428	0.673412	normal	4.96413e-93	4.81871	up	0.840428	0.0605356	normal	WRKY DNA -binding domain	Probable WRKY transcription factor 71 GN=WRKY71 OS=Arabidopsis thaliana (Mouse-ear cress) PE=2 SV=1	unnamed protein product [Coffea canephora]
Ipomoea_batatas_newGene_51432	HSF	TF	--	0.853462	21	0.365132	10	0	0	7.35933	181	9.43185	239	8.60007	200	0	0	0.312689	8	0.365748	9	8.19054	237	5.94365	127	6.89017	168	5.68833e-14	4.2051	up	--	--	--	1.24296e-23	4.95747	up	0.678834	0.216833	normal	HSF-type DNA-binding	Heat stress transcription factor B-4b OS=Oryza sativa subsp. japonica OX=39947 GN=HSFB4B PE=1 SV=1	heat stress transcription factor B-2a-like [Ipomoea nil]
Ipomoea_batatas_newGene_42448	MYB-related	TF	--	0.653255	28	0	0	0.32292	15	8.85347	386	6.55067	297	11.7942	490	0.843395	36	0.436078	20	0.306557	13	19.4021	1004	34.3356	1301	29.1073	1264	7.90217e-09	4.14494	up	1	-0.0195706	normal	4.90263e-23	5.76767	up	7.87749e-05	-1.65419	down	Myb-like DNA-binding domain;; Myb-like DNA-binding domain	Transcription factor MYB59 OS=Arabidopsis thaliana OX=3702 GN=MYB59 PE=2 SV=2	transcription factor MYB24-like [Ipomoea nil]
Tai6.6743	bZIP	TF	Tai6.6743	0.10629	4	0.01655	2	0.149773	4	3.20953	93	3.01809	91	1.28696	35	0.110537	3	0.066854	3	0.579232	14	2.01185	66	4.77766	111	2.26137	66	0.000331223	4.13275	up	--	--	--	0.000114767	3.63307	up	0.854216	-0.246339	normal	bZIP transcription factor;; Basic region leucine zipper	Basic leucine zipper 43 GN=BZIP43 OS=Arabidopsis thaliana (Mouse-ear cress) PE=1 SV=1	basic leucine zipper 63-like [Solanum tuberosum]
Tai6.47828	MYB	TF	Tai6.47828	0.259534	9	0.549841	19	0.202526	7	4.07336	132	5.39357	180	4.03258	124	0	0	0	0	0	0	2.0555	79	3.58103	101	3.45861	111	6.16184e-11	4.12791	up	--	--	--	7.64452e-21	Inf	up	0.219187	0.512124	normal	Myb-like DNA-binding domain;; Myb-like DNA-binding domain	Myb-related protein Myb4 GN=OSJNBa0073E02.6 OS=Oryza sativa subsp. japonica (Rice) PE=2 SV=2	myb-related protein Myb4-like [Nicotiana tomentosiformis]
Ipomoea_batatas_newGene_12702	RLK-Pelle_LRR-XII-1	PK	--	0.040474	5	0.076703	9	0.045295	5	0.762923	80	0.599791	65	1.17956	116	0	0	0	0	0	0	0	0	0	0	0	0	8.83222e-06	4.09854	up	--	--	--	--	--	--	1.74236e-14	Inf	up	Leucine rich repeat;; Protein kinase domain;; Protein tyrosine kinase;; Leucine Rich repeats (2 copies);; Leucine Rich Repeat;; Leucine rich repeat N-terminal domain	Probable LRR receptor-like serine/threonine-protein kinase At3g47570 OS=Arabidopsis thaliana OX=3702 GN=At3g47570 PE=2 SV=1	probable LRR receptor-like serine/threonine-protein kinase At3g47570 [Ipomoea nil]
Tai6.5904	NAC	TF	Tai6.5904	1.69356	79	2.10777	103	1.45442	77	29.4305	1430	31.9116	1617	22.8653	1058	0.518501	25	0.650375	33	0.789208	35	19.1431	1173	19.9072	899	18.2312	874	5.56483e-31	4.08344	up	0.0259477	1.38477	normal	1.29477e-67	5.00564	up	0.0553868	0.446674	normal	No apical meristem (NAM) protein	NAC domain-containing protein 100 GN=NAC100 OS=Arabidopsis thaliana (Mouse-ear cress) PE=2 SV=1	unnamed protein product [Coffea canephora]
Ipomoea_batatas_newGene_17764	WRKY	TF	--	0	0	0.235507	12	0.656001	33	5.54024	257	7.06455	338	5.40944	237	0.177699	8	0.100124	5	0.090346	4	1.48925	82	2.56874	104	2.36395	109	1.43536e-15	4.07455	up	--	--	--	1.41453e-13	4.18653	up	1.58177e-05	1.42607	up	WRKY DNA -binding domain	Probable WRKY transcription factor 71 OS=Arabidopsis thaliana OX=3702 GN=WRKY71 PE=2 SV=1	probable WRKY transcription factor 71 [Ipomoea nil]
Tai6.51127	Others	TR	Tai6.51127	0.143581	6	0.137876	7	0.342784	17	3.7652	155	3.72014	180	5.58275	237	0.173215	8	0.121158	6	0.354117	16	3.78769	205	3.76553	147	5.73938	253	3.13291e-10	4.04493	up	--	--	--	3.77045e-16	4.33338	up	0.843878	-0.101234	normal	tify domain;; Divergent CCT motif	Protein TIFY 11B GN=T10D10.8 OS=Arabidopsis thaliana (Mouse-ear cress) PE=1 SV=1	protein TIFY 10A-like isoform X2 [Nicotiana tomentosiformis]
Tai6.51127	Tify	TF	Tai6.51127	0.143581	6	0.137876	7	0.342784	17	3.7652	155	3.72014	180	5.58275	237	0.173215	8	0.121158	6	0.354117	16	3.78769	205	3.76553	147	5.73938	253	3.13291e-10	4.04493	up	--	--	--	3.77045e-16	4.33338	up	0.843878	-0.101234	normal	tify domain;; Divergent CCT motif	Protein TIFY 11B GN=T10D10.8 OS=Arabidopsis thaliana (Mouse-ear cress) PE=1 SV=1	protein TIFY 10A-like isoform X2 [Nicotiana tomentosiformis]
Tai6.32304	RLK-Pelle_CR4L	PK	Tai6.32304	1.1231	97	2.29023	208	3.47282	329	30.8153	2757	8.91903	824	76.427	6476	6.30421	544	6.99967	647	7.75613	625	16.5228	1745	14.3402	1114	21.3402	1893	0.219793	4.01043	normal	7.73942e-05	-1.47737	down	6.27419e-06	1.40851	up	0.497028	1.10453	normal	Protein kinase domain;; Protein tyrosine kinase;; Regulator of chromosome condensation (RCC1) repeat;; Phosphotransferase enzyme family	Serine/threonine-protein kinase-like protein CCR4 (Precursor) GN=MCA23.19 OS=Arabidopsis thaliana (Mouse-ear cress) PE=1 SV=1	serine/threonine-protein kinase-like protein CCR4 [Solanum lycopersicum]
Ipomoea_batatas_newGene_11636	RLK-Pelle_WAK_LRK10L-1	PK	--	0	0	0.142848	8	0.118925	6	0.52606	26	1.69654	84	0.755163	35	1.21444	55	1.0412	51	1.27525	54	1.45752	77	0.706722	27	0.500077	23	0.0258297	3.99293	normal	6.14647e-06	-4.14754	down	0.723088	-0.383799	normal	0.900575	0.211055	normal	Protein tyrosine kinase;; Protein kinase domain	LEAF RUST 10 DISEASE-RESISTANCE LOCUS RECEPTOR-LIKE PROTEIN KINASE-like 1.1 OS=Arabidopsis thaliana OX=3702 GN=LRK10L-1.1 PE=2 SV=1	LEAF RUST 10 DISEASE-RESISTANCE LOCUS RECEPTOR-LIKE PROTEIN KINASE-like 1.1 [Ipomoea nil]
Ipomoea_batatas_newGene_47289	RLK-Pelle_LRR-I-1	PK	--	0.067945	4	0.35136	22	0.297144	19	3.80473	225	2.5296	155	2.87066	161	1.64341	94	0.691454	43	0.445502	24	2.41439	169	2.43173	125	2.438	143	9.74283e-12	3.96917	up	0.221557	-2.18923	normal	0.000530989	1.47777	up	0.546152	0.288786	normal	Protein tyrosine kinase;; Protein kinase domain	Probable LRR receptor-like serine/threonine-protein kinase At1g51880 OS=Arabidopsis thaliana OX=3702 GN=At1g51880 PE=2 SV=1	putative leucine-rich repeat receptor-like protein kinase At2g19210 [Ipomoea nil]
Ipomoea_batatas_newGene_2897	RLK-Pelle_DLSV	PK	--	0	0	0.078601	5	0.492273	24	2.5186	113	6.32383	304	3.38604	151	0.195032	4	0	0	0.064475	4	0.711439	25	0.366366	9	0.640552	33	0.0018886	3.96887	up	--	--	--	--	--	--	0.000837511	3.06094	up	Salt stress response/antifungal;; Protein tyrosine kinase;; Protein kinase domain	Cysteine-rich receptor-like protein kinase 42 OS=Arabidopsis thaliana OX=3702 GN=CRK42 PE=2 SV=1	cysteine-rich receptor-like protein kinase 2 isoform X2 [Ipomoea nil]
Ipomoea_batatas_newGene_41541	NAC	TF	--	0.463034	21	0.426109	20	0.356245	17	7.19933	325	8.78655	409	4.56212	195	2.42177	106	1.74116	81	0.954729	39	16.3287	869	15.9479	624	18.626	832	1.98183e-08	3.96485	up	0.0390873	-1.91159	normal	2.52433e-35	3.40493	up	3.47394e-08	-1.36272	down	No apical meristem (NAM) protein	Transcription factor JUNGBRUNNEN 1 OS=Arabidopsis thaliana OX=3702 GN=JUB1 PE=1 SV=1	transcription factor JUNGBRUNNEN 1 [Ipomoea nil]
Ipomoea_batatas_newGene_24667	RLK-Pelle_DLSV	PK	--	1.25187	92	1.63814	104	1.39765	81	15.9832	1172	24.0069	1837	16.5578	1141	7.78897	462	6.34967	383	7.79939	418	36.6522	2977	38.0946	2242	50.4708	3402	3.91524e-15	3.94346	up	1.95145e-09	-2.22766	down	6.24785e-18	2.79917	up	0.00013581	-1.09636	down	Salt stress response/antifungal;; Protein kinase domain;; Protein tyrosine kinase;; Protein tyrosine kinase;; Protein kinase domain	Cysteine-rich receptor-like protein kinase 42 OS=Arabidopsis thaliana OX=3702 GN=CRK42 PE=2 SV=1	cysteine-rich receptor-like protein kinase 2 [Ipomoea nil]
Tai6.48108	WRKY	TF	Tai6.48108	0.543849	17	0.326566	11	0.986952	33	12.8002	395	11.4741	365	13.8418	404	0.471902	14	0.643647	21	1.13406	32	30.1331	1096	40.8901	1093	62.1685	1898	2.37094e-18	3.93743	up	0.877097	0.188159	normal	2.12009e-12	5.96636	up	0.00190436	-1.85794	down	WRKY DNA -binding domain	Probable WRKY transcription factor 75 GN=WRKY75 OS=Arabidopsis thaliana (Mouse-ear cress) PE=2 SV=1	probable WRKY transcription factor 75 [Nelumbo nucifera]
Ipomoea_batatas_newGene_11634	RLK-Pelle_WAK_LRK10L-1	PK	--	0.192572	18	0.225247	22	0.094767	10	2.40225	219	2.58166	241	2.36973	209	0.670536	61	0.395101	39	0.340367	30	1.77686	190	1.59156	125	1.59287	146	2.17292e-13	3.93723	up	0.068486	-1.55585	normal	8.95775e-06	1.84826	up	0.19612	0.520921	normal	Protein kinase domain;; Protein tyrosine kinase;; ABC1 family;; Wall-associated receptor kinase C-terminal	LEAF RUST 10 DISEASE-RESISTANCE LOCUS RECEPTOR-LIKE PROTEIN KINASE-like 1.1 OS=Arabidopsis thaliana OX=3702 GN=LRK10L-1.1 PE=2 SV=1	LEAF RUST 10 DISEASE-RESISTANCE LOCUS RECEPTOR-LIKE PROTEIN KINASE-like 1.1 [Ipomoea nil]
Tai6.38771	NAC	TF	Tai6.38771	2.13462	100	3.11443	154	2.73103	141	45.0466	2187	39.5476	1984	31.0204	1426	3.90071	181	3.58419	179	5.59113	246	41.6413	2395	49.1285	2087	42.651	2066	9.78245e-21	3.91638	up	0.164162	-0.708167	normal	5.52569e-55	3.45745	up	0.321916	-0.265299	normal	No apical meristem (NAM) protein	NAC domain-containing protein 100 GN=NAC100 OS=Arabidopsis thaliana (Mouse-ear cress) PE=2 SV=1	unnamed protein product [Coffea canephora]
Ipomoea_batatas_newGene_60572	RLK-Pelle_WAK_LRK10L-1	PK	--	0	0	0.110197	5	0.08556	5	0.644009	29	1.03909	48	0.829629	35	0	0	0.079717	4	0	0	0.709555	38	0.47808	19	0.068232	4	0.00131859	3.90338	up	--	--	--	--	--	--	0.20029	0.902212	normal	Protein kinase domain;; Protein tyrosine kinase	LEAF RUST 10 DISEASE-RESISTANCE LOCUS RECEPTOR-LIKE PROTEIN KINASE-like 1.2 OS=Arabidopsis thaliana OX=3702 GN=LRK10L-1.2 PE=2 SV=3	LEAF RUST 10 DISEASE-RESISTANCE LOCUS RECEPTOR-LIKE PROTEIN KINASE-like 1.1 isoform X3 [Ipomoea nil]
Tai6.34106	RLK-Pelle_RLCK-VIIa-2	PK	Tai6.34106	0.416096	13	0.966047	30	0.592737	20	9.00153	267	7.57401	232	9.01689	253	0.949161	28	0.555186	18	0.830001	23	4.44509	156	5.50846	142	4.86895	144	4.58413e-14	3.90092	up	--	--	--	6.614e-10	2.71185	up	0.0402347	0.733123	normal	Protein tyrosine kinase;; Protein kinase domain	Putative receptor-like protein kinase At1g72540 GN=At1g72540 OS=Arabidopsis thaliana (Mouse-ear cress) PE=2 SV=1	unnamed protein product [Coffea canephora]
Tai6.20525	WRKY	TF	Tai6.20525	0.498833	22	0.392658	19	0.634933	31	9.52554	435	9.01329	425	7.0852	306	0.640702	29	0.81183	39	0.759376	32	6.00263	324	6.78136	269	5.37372	243	8.19775e-18	3.83771	up	0.846287	-0.278329	normal	3.78923e-17	3.09749	up	0.168326	0.44563	normal	WRKY DNA -binding domain	Probable WRKY transcription factor 71 GN=WRKY71 OS=Arabidopsis thaliana (Mouse-ear cress) PE=2 SV=1	unnamed protein product [Coffea canephora]
Tai6.44645	MYB-related	TF	Tai6.44645	0.741717	33	1.68433	77	3.18308	152	31.5109	1416	15.7137	730	39.4926	1681	7.86984	341	7.62194	354	8.25167	334	66.213	3513	78.5557	3064	106.669	4752	0.000416865	3.80175	up	2.24169e-06	-1.86538	down	2.18822e-13	3.50344	up	0.000186628	-1.58488	down	--	Transcription factor MYB108 GN=F5E6.18 OS=Arabidopsis thaliana (Mouse-ear cress) PE=1 SV=1	transcription factor MYB108-like [Nicotiana tomentosiformis]
Ipomoea_batatas_newGene_28683	RLK-Pelle_DLSV	PK	--	0.187281	18	0.264984	18	0.131651	12	2.07841	204	3.51727	305	1.56879	142	0.253151	16	0.291264	23	0.220643	15	2.45206	243	2.79449	227	2.99803	251	7.1438e-07	3.78569	up	--	--	--	1.09801e-20	3.79222	up	0.704907	-0.2059	normal	Protein tyrosine kinase;; Protein kinase domain;; D-mannose binding lectin;; S-locus glycoprotein domain;; PAN-like domain;; Domain of unknown function (DUF3403)	G-type lectin S-receptor-like serine/threonine-protein kinase At4g27290 OS=Arabidopsis thaliana OX=3702 GN=At4g27290 PE=3 SV=4	G-type lectin S-receptor-like serine/threonine-protein kinase At4g27290 isoform X3 [Ipomoea nil]
Ipomoea_batatas_newGene_36448	NAC	TF	--	0.105754	5	0	0	0	0	0.953709	46	0.76063	38	0.564573	26	1.44324	67	0.552576	28	0.852818	37	17.0584	969	18.5439	774	18.4369	879	0.00153806	3.77941	up	0.00159523	-4.04165	down	3.1415e-53	4.3379	up	2.19596e-57	-4.6093	down	No apical meristem (NAM) protein	NAC transcription factor 29 OS=Arabidopsis thaliana OX=3702 GN=NAC029 PE=2 SV=1	NAC transcription factor 29-like [Ipomoea nil]
Ipomoea_batatas_newGene_8640	RLK-Pelle_LRR-XI-1	PK	--	0.092401	11	0.119215	14	0.201912	25	2.11495	240	2.0525	240	2.43818	262	0.054097	6	0.043115	6	0.108823	12	2.02462	271	1.8744	184	2.74029	308	2.65441e-13	3.76468	up	--	--	--	2.86497e-24	4.99227	up	0.897846	-0.060398	normal	Protein kinase domain;; Protein tyrosine kinase;; Leucine Rich repeats (2 copies);; Leucine rich repeat;; Leucine Rich Repeat;; Leucine rich repeat N-terminal domain	Receptor-like protein kinase HSL1 OS=Arabidopsis thaliana OX=3702 GN=HSL1 PE=2 SV=1	receptor-like protein kinase 5 [Ipomoea nil]
Ipomoea_batatas_newGene_48726	RLK-Pelle_DLSV	PK	--	0	0	0.03951	3	0.09551	8	0.773935	56	0.805088	60	0.672491	46	0.116136	9	0.054314	5	0.14023	10	0.686909	59	0.512498	32	0.507322	37	7.75257e-05	3.76195	up	--	--	--	0.000321104	2.39498	up	0.656257	0.337182	normal	Protein kinase domain;; Protein tyrosine kinase;; D-mannose binding lectin;; PAN-like domain	G-type lectin S-receptor-like serine/threonine-protein kinase B120 OS=Arabidopsis thaliana OX=3702 GN=B120 PE=2 SV=1	G-type lectin S-receptor-like serine/threonine-protein kinase At1g67520 isoform X1 [Ipomoea nil]
Tai6.39639	WRKY	TF	Tai6.39639	0.140055	4	0.465373	11	0.106375	3	1.9304	44	1.80609	42	2.7588	59	0	0	0.08729	3	0.099811	3	2.32139	62	3.30071	65	3.87862	86	0.000179577	3.75148	up	--	--	--	1.19704e-13	5.19626	up	0.317562	-0.595568	normal	WRKY DNA -binding domain	Probable WRKY transcription factor 75 GN=WRKY75 OS=Arabidopsis thaliana (Mouse-ear cress) PE=2 SV=1	probable WRKY transcription factor 75 [Nicotiana tomentosiformis]
Ipomoea_batatas_newGene_17415	RLK-Pelle_DLSV	PK	--	0.061647	3	0.1849	8	0.044093	2	0.708908	31	1.38394	52	0.974162	21	0.523132	22	0.272807	12	0	0	0.736312	33	1.49989	31	0.74021	23	0.00292392	3.72032	up	--	--	--	--	--	--	0.784307	0.198837	normal	Protein tyrosine kinase;; Protein kinase domain;; PAN-like domain;; S-locus glycoprotein domain	G-type lectin S-receptor-like serine/threonine-protein kinase At4g27290 OS=Arabidopsis thaliana OX=3702 GN=At4g27290 PE=3 SV=4	G-type lectin S-receptor-like serine/threonine-protein kinase At4g27290 [Ipomoea nil]
Ipomoea_batatas_newGene_33030	RLK-Pelle_DLSV	PK	--	0.55513	34	0.856721	55	1.32596	72	12.9004	805	11.6956	738	9.74186	576	0.129582	6	0.289157	12	0.060789	4	1.89212	76	1.28673	48	1.64996	71	5.37114e-23	3.71144	up	0.00165315	2.92251	up	1.43323e-07	3.19491	up	2.65931e-33	3.42276	up	Protein tyrosine kinase;; Protein kinase domain;; Salt stress response/antifungal	Cysteine-rich receptor-like protein kinase 42 OS=Arabidopsis thaliana OX=3702 GN=CRK42 PE=2 SV=1	cysteine-rich receptor-like protein kinase 42 [Ipomoea nil]
Ipomoea_batatas_newGene_33030	RLK-Pelle_LRR-Xb-1	PK	--	0.55513	34	0.856721	55	1.32596	72	12.9004	805	11.6956	738	9.74186	576	0.129582	6	0.289157	12	0.060789	4	1.89212	76	1.28673	48	1.64996	71	5.37114e-23	3.71144	up	0.00165315	2.92251	up	1.43323e-07	3.19491	up	2.65931e-33	3.42276	up	Protein tyrosine kinase;; Protein kinase domain;; Salt stress response/antifungal	Cysteine-rich receptor-like protein kinase 42 OS=Arabidopsis thaliana OX=3702 GN=CRK42 PE=2 SV=1	cysteine-rich receptor-like protein kinase 42 [Ipomoea nil]
Ipomoea_batatas_newGene_43737	RLK-Pelle_WAK	PK	--	0.117928	10	0.099919	9	0.143365	13	1.52556	122	2.39543	197	1.8159	137	0.418361	33	0.559952	46	0.283016	21	2.06199	194	2.20043	152	1.64286	130	9.31883e-10	3.68108	up	0.144913	-1.46524	normal	5.40438e-08	2.29561	up	0.880942	-0.0950258	normal	Protein kinase domain;; Protein tyrosine kinase;; Wall-associated receptor kinase galacturonan-binding	Wall-associated receptor kinase-like 8 OS=Arabidopsis thaliana OX=3702 GN=WAKL8 PE=2 SV=1	wall-associated receptor kinase-like 1 [Ipomoea nil]
Tai6.13316	EIL	TF	Tai6.13316	0.447114	26	2.1517	157	0.166191	15	3.70515	291	3.19127	267	4.75993	259	4.49364	347	5.90236	407	0.641569	47	4.4886	401	11.0655	776	7.328	587	7.78335e-14	3.67991	up	0.0565045	-3.59662	normal	0.203582	1.26875	normal	0.0887509	-1.19747	normal	Ethylene insensitive 3	ETHYLENE INSENSITIVE 3-like 1 protein GN=EIL1 OS=Arabidopsis thaliana (Mouse-ear cress) PE=1 SV=1	EIL5 [Nicotiana tabacum]
Ipomoea_batatas_newGene_6169	RLK-Pelle_LRR-XI-1	PK	--	0.148049	6	0.267662	10	0.253089	10	2.67843	95	2.65358	88	3.78487	127	0.147293	6	0.300573	11	0	0	1.16799	49	0.802413	25	1.22013	43	1.13007e-07	3.67581	up	--	--	--	9.44351e-05	2.84349	up	0.00363642	1.41362	up	Protein kinase domain;; Protein tyrosine kinase	Receptor-like protein kinase 5 OS=Arabidopsis thaliana OX=3702 GN=RLK5 PE=1 SV=1	receptor-like protein kinase 5 [Ipomoea nil]
Ipomoea_batatas_newGene_3591	RLK-Pelle_DLSV	PK	--	0.380187	22	0.48766	30	0.949643	61	9.41603	534	9.78845	571	8.90419	459	0.284204	17	0.257188	16	0.299087	17	2.70849	192	2.76973	145	2.96796	177	2.96114e-19	3.63156	up	--	--	--	1.04432e-14	3.38616	up	1.35284e-08	1.57578	up	Protein tyrosine kinase;; Protein kinase domain;; Salt stress response/antifungal	Cysteine-rich receptor-like protein kinase 42 OS=Arabidopsis thaliana OX=3702 GN=CRK42 PE=2 SV=1	cysteine-rich receptor-like protein kinase 42 [Ipomoea nil]
Tai6.18903	RLK-Pelle_LRR-II	PK	Tai6.18903	0.508245	46	0.338756	33	0.400336	41	6.6778	505	10.1589	696	7.39054	466	1.82598	123	2.11066	144	1.91644	117	6.41793	489	6.5689	375	4.97709	292	4.81927e-20	3.62246	up	0.00531595	-1.49351	down	1.2504e-07	1.61536	up	0.0816822	0.498317	normal	Protein kinase domain;; Protein tyrosine kinase	BRASSINOSTEROID INSENSITIVE 1-associated receptor kinase 1 (Precursor) GN=F17M5.190 OS=Arabidopsis thaliana (Mouse-ear cress) PE=1 SV=2	unnamed protein product [Coffea canephora]
Ipomoea_batatas_newGene_16002	RLK-Pelle_CR4L	PK	--	0	0	0.06851	5	0.143538	11	0.745795	54	0.995093	74	1.07282	73	0.085187	6	0.16263	13	0.135508	9	0.998408	85	0.81961	52	1.05757	76	1.66451e-05	3.61889	up	--	--	--	2.75699e-07	2.95118	up	0.885759	-0.0966625	normal	Protein tyrosine kinase;; Protein kinase domain	LEAF RUST 10 DISEASE-RESISTANCE LOCUS RECEPTOR-LIKE PROTEIN KINASE-like 1.1 OS=Arabidopsis thaliana OX=3702 GN=LRK10L-1.1 PE=2 SV=1	LEAF RUST 10 DISEASE-RESISTANCE LOCUS RECEPTOR-LIKE PROTEIN KINASE-like 1.1 [Ipomoea nil]
Tai6.21644	MYB-related	TF	Tai6.21644	5.0384	227	7.06766	336	7.88761	427	82.4184	3892	51.2175	2565	117.823	5231	10.0627	455	6.32511	334	8.07031	341	59.2962	3288	74.0053	2983	85.422	3968	0.000149245	3.57093	up	0.839085	-0.164544	normal	3.15362e-22	3.2216	up	0.790292	0.168933	normal	Myb-like DNA-binding domain;; Myb-like DNA-binding domain	Transcription factor MYB108 GN=F5E6.18 OS=Arabidopsis thaliana (Mouse-ear cress) PE=1 SV=1	transcription factor MYB108-like [Nicotiana tomentosiformis]
Ipomoea_batatas_newGene_3498	RLK-Pelle_WAK_LRK10L-1	PK	--	0	0	0.103448	9	0.074296	7	0.529418	41	0.695748	56	0.373699	28	0	0	0.050805	5	0	0	1.19304	109	1.68681	113	1.5944	122	0.00121538	3.56884	up	--	--	--	1.95754e-21	6.23698	up	0.00107468	-1.52408	down	Protein tyrosine kinase;; Protein kinase domain;; Wall-associated receptor kinase C-terminal	LEAF RUST 10 DISEASE-RESISTANCE LOCUS RECEPTOR-LIKE PROTEIN KINASE-like 1.1 OS=Arabidopsis thaliana OX=3702 GN=LRK10L-1.1 PE=2 SV=1	LEAF RUST 10 DISEASE-RESISTANCE LOCUS RECEPTOR-LIKE PROTEIN KINASE-like 1.1 [Ipomoea nil]
Ipomoea_batatas_newGene_53613	MYB-related	TF	--	0.046274	4	0.437269	35	0.21504	18	1.7297	135	1.07765	87	2.24315	166	1.39818	105	1.24524	100	0.847989	60	0.867261	80	1.02441	70	0.43686	34	5.98861e-05	3.56721	up	7.35371e-06	-2.96853	down	0.420905	-0.486981	normal	0.0650951	1.06692	normal	Myb-like DNA-binding domain;; Myb-like DNA-binding domain	Transcription factor MYB93 OS=Arabidopsis thaliana OX=3702 GN=MYB93 PE=1 SV=1	transcription factor MYB76-like [Ipomoea nil]
Tai6.29926	RLK-Pelle_WAK_LRK10L-1	PK	Tai6.29926	0.125808	11	0.177546	16	0.147096	14	1.97577	165	1.75861	152	1.65751	132	2.46651	199	2.66248	230	1.699	128	3.05793	302	3.06937	223	2.63408	219	3.16671e-09	3.54705	up	1.34239e-12	-3.82795	down	0.297703	0.454134	normal	0.0368177	-0.750298	normal	Protein kinase domain;; Protein tyrosine kinase	Wall-associated receptor kinase-like 14 (Precursor) GN=WAKL14 OS=Arabidopsis thaliana (Mouse-ear cress) PE=2 SV=2	wall-associated receptor kinase-like 14 [Nicotiana tomentosiformis]
Ipomoea_batatas_newGene_59992	RLK-Pelle_DLSV	PK	--	0.255317	22	0.190629	15	0.501867	39	5.75538	409	8.13607	346	4.87944	327	1.12768	85	0.879751	67	1.02357	81	10.814	928	7.45904	463	7.01308	471	2.75494e-15	3.53962	up	0.0497659	-1.31231	normal	1.68964e-10	2.98056	up	0.0264068	-0.769937	normal	Protein tyrosine kinase;; Protein kinase domain;; Salt stress response/antifungal;; Protein tyrosine kinase	Cysteine-rich receptor-like protein kinase 42 OS=Arabidopsis thaliana OX=3702 GN=CRK42 PE=2 SV=1	cysteine-rich receptor-like protein kinase 42 [Ipomoea nil]
Ipomoea_batatas_newGene_59992	RLK-Pelle_LRR-Xb-1	PK	--	0.255317	22	0.190629	15	0.501867	39	5.75538	409	8.13607	346	4.87944	327	1.12768	85	0.879751	67	1.02357	81	10.814	928	7.45904	463	7.01308	471	2.75494e-15	3.53962	up	0.0497659	-1.31231	normal	1.68964e-10	2.98056	up	0.0264068	-0.769937	normal	Protein tyrosine kinase;; Protein kinase domain;; Salt stress response/antifungal;; Protein tyrosine kinase	Cysteine-rich receptor-like protein kinase 42 OS=Arabidopsis thaliana OX=3702 GN=CRK42 PE=2 SV=1	cysteine-rich receptor-like protein kinase 42 [Ipomoea nil]
Ipomoea_batatas_newGene_20056	MYB-related	TF	--	0.307384	16	0.173908	10	0.242893	14	4.31658	222	2.68045	143	3.29003	161	0.842457	42	0.431414	23	0.476293	23	5.52861	336	6.26375	280	3.00554	154	3.17012e-09	3.51037	up	--	--	--	2.43605e-07	3.15354	up	0.259959	-0.567384	normal	Myb-like DNA-binding domain;; Myb-like DNA-binding domain	Transcription factor MYB102 OS=Arabidopsis thaliana OX=3702 GN=MYB102 PE=2 SV=1	transcription factor MYB34-like [Ipomoea nil]
Ipomoea_batatas_newGene_15528	RLK-Pelle_WAK_LRK10L-1	PK	--	0.052679	3	0.181696	8	0.202991	9	1.262	51	2.90141	120	1.03366	39	0.46875	18	0.122575	6	0	0	4.18872	197	3.0762	107	2.712	107	0.0287563	3.49844	normal	--	--	--	2.44091e-16	4.12022	up	0.0509105	-0.993342	normal	Protein kinase domain;; Protein tyrosine kinase	LEAF RUST 10 DISEASE-RESISTANCE LOCUS RECEPTOR-LIKE PROTEIN KINASE-like 1.1 OS=Arabidopsis thaliana OX=3702 GN=LRK10L-1.1 PE=2 SV=1	LEAF RUST 10 DISEASE-RESISTANCE LOCUS RECEPTOR-LIKE PROTEIN KINASE-like 1.1 [Ipomoea nil]
Ipomoea_batatas_newGene_39851	RLK-Pelle_LRR-I-2	PK	--	0.051654	4	0.441882	28	0.09374	7	1.15646	72	0.888912	54	1.04855	61	1.86521	105	1.67892	106	0.937526	52	1.53306	108	1.68548	88	0.901007	54	4.69638e-05	3.48265	up	5.53601e-07	-3.93522	down	0.965952	-0.0327566	normal	0.439593	-0.436107	normal	Protein tyrosine kinase;; Protein kinase domain	Calcium/calmodulin-regulated receptor-like kinase 1 OS=Arabidopsis thaliana OX=3702 GN=CRLK1 PE=1 SV=1	calcium/calmodulin-regulated receptor-like kinase 1 [Ipomoea nil]
Tai6.2779	WRKY	TF	Tai6.2779	0.964628	28	0.386565	12	0.692503	23	9.72449	294	10.0951	315	9.06766	260	0.547231	16	0.348059	11	1.95386	54	1.27962	46	0.468258	13	0.452741	14	3.52188e-13	3.45793	up	1	-0.0677608	normal	--	--	--	1.2511e-20	3.62986	up	WRKY DNA -binding domain	Probable WRKY transcription factor 40 GN=WRKY40 OS=Arabidopsis thaliana (Mouse-ear cress) PE=1 SV=1	probable WRKY transcription factor 40 [Sesamum indicum]
Tai6.10006	MYB	TF	Tai6.10006	0.521985	22	1.26753	57	0.559374	26	5.50319	241	5.99967	271	6.94073	288	1.1559	49	1.03734	47	1.31807	52	4.29173	222	4.65506	177	4.06864	177	2.0022e-12	3.44144	up	0.242878	-0.991669	normal	3.12904e-07	1.98434	up	0.23521	0.449443	normal	Myb-like DNA-binding domain;; Myb-like DNA-binding domain	Transcription factor MYB39 GN=dl4925c OS=Arabidopsis thaliana (Mouse-ear cress) PE=2 SV=1	protein ODORANT1-like [Sesamum indicum]
Tai6.26845	RLK-Pelle_LRR-II	PK	Tai6.26845	0.89564	74	0.912124	78	0.517871	49	7.5328	634	9.1722	817	7.47809	615	1.52589	120	2.05293	175	2.32857	174	5.65665	576	4.95053	360	5.79909	483	1.36204e-20	3.42848	up	0.0103745	-1.28129	normal	1.45666e-08	1.60908	up	0.0556357	0.522785	normal	Leucine Rich repeats (2 copies);; Leucine Rich Repeat;; Leucine rich repeat;; Leucine rich repeat N-terminal domain;; Leucine Rich repeat;; Protein kinase domain;; Protein tyrosine kinase	BRASSINOSTEROID INSENSITIVE 1-associated receptor kinase 1 (Precursor) GN=F17M5.190 OS=Arabidopsis thaliana (Mouse-ear cress) PE=1 SV=2	somatic embryogenesis receptor kinase 3A precursor [Solanum lycopersicum]
Tai6.52942	NAC	TF	Tai6.52942	1.00891	34	1.24594	44	1.06432	42	9.28852	316	8.4407	297	18.9397	611	1.04814	35	1.23439	44	0.847224	27	3.40102	138	3.84209	114	6.503	219	0.00565434	3.41138	up	0.891905	0.168492	normal	0.000686718	2.20678	up	0.0804537	1.35753	normal	No apical meristem (NAM) protein	NAC domain-containing protein 90 GN=NAC090 OS=Arabidopsis thaliana (Mouse-ear cress) PE=2 SV=1	NAC domain-containing protein 90-like [Solanum tuberosum]
Tai6.35952	RLK-Pelle_LRR-III	PK	Tai6.35952	0.399037	29	0.183128	15	0.25708	22	4.2318	300	3.02736	235	4.05738	292	0.857496	73	1.3624	105	1.23778	82	10.194	838	10.4104	668	12.3688	834	1.71023e-12	3.39575	up	0.00620423	-1.69604	down	1.48943e-32	3.20752	up	4.44672e-10	-1.52361	down	Protein kinase domain;; Protein tyrosine kinase	Receptor-like cytosolic serine/threonine-protein kinase RBK2 GN=RBK2 OS=Arabidopsis thaliana (Mouse-ear cress) PE=1 SV=1	receptor-like cytosolic serine/threonine-protein kinase RBK2-like [Solanum tuberosum]
Tai6.35952	RLK-Pelle_RLCK-VI	PK	Tai6.35952	0.399037	29	0.183128	15	0.25708	22	4.2318	300	3.02736	235	4.05738	292	0.857496	73	1.3624	105	1.23778	82	10.194	838	10.4104	668	12.3688	834	1.71023e-12	3.39575	up	0.00620423	-1.69604	down	1.48943e-32	3.20752	up	4.44672e-10	-1.52361	down	Protein kinase domain;; Protein tyrosine kinase	Receptor-like cytosolic serine/threonine-protein kinase RBK2 GN=RBK2 OS=Arabidopsis thaliana (Mouse-ear cress) PE=1 SV=1	receptor-like cytosolic serine/threonine-protein kinase RBK2-like [Solanum tuberosum]
Ipomoea_batatas_newGene_13424	RLK-Pelle_LRR-XI-1	PK	--	0.34904	10	0.504811	16	0.516122	17	3.77754	112	6.74672	206	3.85589	108	0.352327	10	0.192921	6	0.258853	7	4.66629	163	5.29328	136	8.70942	255	1.58424e-05	3.34994	up	--	--	--	2.44351e-09	4.6293	up	0.520399	-0.436384	normal	Protein kinase domain;; Protein tyrosine kinase	MDIS1-interacting receptor like kinase 1 OS=Arabidopsis thaliana OX=3702 GN=MIK1 PE=1 SV=1	receptor-like protein kinase 5 [Ipomoea nil]
Tai6.42108	RLK-Pelle_DLSV	PK	Tai6.42108	0.20111	13	0.128463	9	0.124193	8	1.10571	74	1.58835	102	2.62745	154	0.246134	15	0.901483	44	0.603437	35	1.45076	104	1.74286	93	2.61935	159	0.00105183	3.34985	up	0.146678	-1.50285	normal	0.000678045	1.97126	up	0.864349	-0.141136	normal	Protein kinase domain;; Protein tyrosine kinase;; Salt stress response/antifungal;; Phosphotransferase enzyme family	Cysteine-rich receptor-like protein kinase 25 (Precursor) GN=CRK25 OS=Arabidopsis thaliana (Mouse-ear cress) PE=3 SV=1	cysteine-rich receptor-like protein kinase 10 isoform X1 [Nicotiana tomentosiformis]
Ipomoea_batatas_newGene_60582	RLK-Pelle_DLSV	PK	--	1.01922	89	1.05884	102	1.06601	102	11.9989	1076	12.3834	1152	8.93552	772	3.4906	311	2.8345	283	2.81587	240	11.5315	1244	16.5673	1285	12.1869	1153	5.91629e-23	3.34409	up	0.000306377	-1.48563	down	6.06501e-17	2.19344	up	0.223208	-0.349166	normal	Protein tyrosine kinase;; Protein kinase domain;; Salt stress response/antifungal	Cysteine-rich receptor-like protein kinase 42 OS=Arabidopsis thaliana OX=3702 GN=CRK42 PE=2 SV=1	cysteine-rich receptor-like protein kinase 42 [Ipomoea nil]
Ipomoea_batatas_newGene_60582	RLK-Pelle_LRR-Xb-1	PK	--	1.01922	89	1.05884	102	1.06601	102	11.9989	1076	12.3834	1152	8.93552	772	3.4906	311	2.8345	283	2.81587	240	11.5315	1244	16.5673	1285	12.1869	1153	5.91629e-23	3.34409	up	0.000306377	-1.48563	down	6.06501e-17	2.19344	up	0.223208	-0.349166	normal	Protein tyrosine kinase;; Protein kinase domain;; Salt stress response/antifungal	Cysteine-rich receptor-like protein kinase 42 OS=Arabidopsis thaliana OX=3702 GN=CRK42 PE=2 SV=1	cysteine-rich receptor-like protein kinase 42 [Ipomoea nil]
Tai6.28396	MYB-related	TF	Tai6.28396	0.053	3	0.146307	6	0.38264	17	1.64922	66	3.91485	160	2.14832	81	0.052341	2	0.145025	6	0	0	0.633592	30	2.15902	74	3.31181	129	0.00293273	3.32986	up	--	--	--	--	--	--	0.72375	0.284667	normal	Myb-like DNA-binding domain;; Myb-like DNA-binding domain	Myb-related protein Myb4 GN=OSJNBa0073E02.6 OS=Oryza sativa subsp. japonica (Rice) PE=2 SV=2	myb-related protein Myb4-like [Nicotiana tomentosiformis]
Ipomoea_batatas_newGene_27413	AUX/IAA	TR	--	0.203179	13	0.259535	19	0.16741	13	2.43961	146	2.29945	143	2.09438	115	0.62441	38	1.35873	86	0.625901	41	2.51433	181	2.95061	161	2.8342	148	4.9698e-08	3.32985	up	0.0311065	-2.00251	normal	8.50547e-05	1.62709	up	0.526231	-0.31628	normal	AUX/IAA family	Auxin-responsive protein IAA26 OS=Arabidopsis thaliana OX=3702 GN=IAA26 PE=1 SV=2	auxin-responsive protein IAA26-like [Ipomoea nil]
Tai6.3946	RLK-Pelle_DLSV	PK	Tai6.3946	29.7664	1359	21.2452	1147	14.4484	652	224.659	11107	188.964	9554	221.011	10651	47.4151	2256	39.8951	1804	46.0251	2013	167.245	9293	173.85	7196	202.801	9692	4.99936e-26	3.32345	up	0.0224055	-0.941039	normal	1.74063e-24	2.13548	up	0.395323	0.23338	normal	Alpha amylase, catalytic domain;; Alpha-amylase C-terminal beta-sheet domain;; Glycosyl hydrolase family 70	Alpha-amylase (Precursor) GN=AMY1.1 OS=Vigna mungo (Black gram) PE=2 SV=1	alpha-amylase [Ipomoea nil]
Tai6.23231	WRKY	TF	Tai6.23231	5.74455	271	5.87583	293	7.7568	400	79.5974	3871	70.4727	3534	62.711	2887	4.14504	196	4.37539	222	5.40239	239	31.2283	1795	34.348	1453	34.4947	1662	8.63088e-29	3.32176	up	0.0946813	0.658706	normal	7.81308e-39	2.92933	up	2.1018e-07	1.0351	up	WRKY DNA -binding domain	Probable WRKY transcription factor 71 GN=WRKY71 OS=Arabidopsis thaliana (Mouse-ear cress) PE=2 SV=1	unnamed protein product [Coffea canephora]
Ipomoea_batatas_newGene_6576	RLK-Pelle_RLCK-VI	PK	--	0.125727	5	0.119531	5	0.057232	3	1.46631	47	1.36477	45	1.02566	32	0.797424	23	0.671656	22	0.549091	16	0.292872	11	0.757215	19	0.278003	10	0.00200605	3.31105	up	--	--	--	--	--	--	0.00815157	1.54454	up	Protein kinase domain;; Protein tyrosine kinase	Receptor-like cytosolic serine/threonine-protein kinase RBK2 OS=Arabidopsis thaliana OX=3702 GN=RBK2 PE=1 SV=1	receptor-like cytosolic serine/threonine-protein kinase RBK2 [Ipomoea nil]
Ipomoea_batatas_newGene_26271	PLATZ	TF	--	0.288882	8	0.192587	6	0	0	0.941784	25	1.68348	45	2.27739	56	0.273847	7	0	0	0.684644	16	0.215023	7	0	0	0.309376	8	0.00192444	3.30902	up	--	--	--	--	--	--	--	--	--	--	--	uncharacterized protein LOC109165806 [Ipomoea nil]
Tai6.12076	WRKY	TF	Tai6.12076	1.62652	102	1.3519	89	1.68336	116	19.6916	1274	16.6414	1112	15.0985	926	0.771852	49	1.09351	74	0.846319	50	8.50067	650	8.00309	450	11.6217	746	2.79903e-23	3.30218	up	0.0836574	0.982172	normal	4.84942e-17	3.45262	up	0.000566376	0.816591	normal	WRKY DNA -binding domain	WRKY transcription factor 6 GN=WRKY6 OS=Arabidopsis thaliana (Mouse-ear cress) PE=1 SV=1	probable WRKY transcription factor 31 isoform X2 [Nicotiana sylvestris]
Ipomoea_batatas_newGene_48725	NAC	TF	--	0.530733	22	0.37725	17	0.372567	18	4.99677	216	5.91942	264	3.10717	127	0.204877	9	0.203009	10	0.129663	6	1.02687	53	1.10264	42	1.82319	78	9.94053e-07	3.27764	up	--	--	--	8.41784e-06	2.84288	up	0.000184709	1.75921	up	No apical meristem (NAM) protein	Transcription factor JUNGBRUNNEN 1 OS=Arabidopsis thaliana OX=3702 GN=JUB1 PE=1 SV=1	transcription factor JUNGBRUNNEN 1 [Ipomoea nil]
Ipomoea_batatas_newGene_14856	RLK-Pelle_LRR-XII-1	PK	--	0.504337	36	0.492175	37	0.164151	13	3.97926	294	3.5543	271	2.60192	182	0.446057	32	0.223226	17	0.391491	26	4.85424	423	6.49623	416	6.43049	470	2.59977e-11	3.27521	up	0.991887	0.0375634	normal	9.39744e-34	4.16144	up	0.0044708	-0.860265	normal	Protein kinase domain;; Protein tyrosine kinase;; Leucine rich repeat;; Leucine Rich repeats (2 copies);; Leucine Rich Repeat;; Leucine Rich repeat	Putative leucine-rich repeat receptor-like serine/threonine-protein kinase At2g24130 OS=Arabidopsis thaliana OX=3702 GN=At2g24130 PE=3 SV=1	putative leucine-rich repeat receptor-like serine/threonine-protein kinase At2g24130 [Ipomoea nil]
Tai6.6533	RLK-Pelle_DLSV	PK	Tai6.6533	1.00829	21	0.293248	6	0.58126	16	2.55734	125	4.4971	209	6.27849	220	1.08597	39	1.48148	46	0.532226	16	5.98926	256	5.43673	165	6.52705	232	6.99001e-07	3.27415	up	0.460991	-0.776936	normal	2.48227e-12	2.73598	up	0.553604	-0.252381	normal	Protein kinase domain;; Protein tyrosine kinase;; Salt stress response/antifungal	Cysteine-rich receptor-like protein kinase 25 (Precursor) GN=CRK25 OS=Arabidopsis thaliana (Mouse-ear cress) PE=3 SV=1	cysteine-rich receptor-like protein kinase 10 isoform X1 [Nicotiana tomentosiformis]
Tai6.6533	RLK-Pelle_LysM	PK	Tai6.6533	1.00829	21	0.293248	6	0.58126	16	2.55734	125	4.4971	209	6.27849	220	1.08597	39	1.48148	46	0.532226	16	5.98926	256	5.43673	165	6.52705	232	6.99001e-07	3.27415	up	0.460991	-0.776936	normal	2.48227e-12	2.73598	up	0.553604	-0.252381	normal	Protein kinase domain;; Protein tyrosine kinase;; Salt stress response/antifungal	Cysteine-rich receptor-like protein kinase 25 (Precursor) GN=CRK25 OS=Arabidopsis thaliana (Mouse-ear cress) PE=3 SV=1	cysteine-rich receptor-like protein kinase 10 isoform X1 [Nicotiana tomentosiformis]
Ipomoea_batatas_newGene_7309	WRKY	TF	--	3.64201	135	3.26293	128	4.73604	194	51.3344	1992	35.4649	1418	39.2627	1443	3.24652	120	3.27262	130	2.32828	82	13.5023	616	15.2892	515	17.9633	691	1.12987e-12	3.27099	up	0.22737	0.630437	normal	2.25588e-19	2.50487	up	4.532e-06	1.38174	up	WRKY DNA -binding domain	WRKY transcription factor 6 OS=Arabidopsis thaliana OX=3702 GN=WRKY6 PE=1 SV=1	probable WRKY transcription factor 31 [Ipomoea nil]
Ipomoea_batatas_newGene_33542	RLK-Pelle_WAK_LRK10L-1	PK	--	0.158284	8	0.222132	12	0.34128	18	2.73231	136	2.63697	135	2.33291	110	0.364412	18	0.426654	22	0.266487	12	3.18902	187	1.85088	80	2.94781	145	1.68617e-07	3.26518	up	--	--	--	1.14298e-09	2.99329	up	0.810897	-0.106046	normal	Protein kinase domain;; Protein tyrosine kinase;; ABC1 family	LEAF RUST 10 DISEASE-RESISTANCE LOCUS RECEPTOR-LIKE PROTEIN KINASE-like 1.1 OS=Arabidopsis thaliana OX=3702 GN=LRK10L-1.1 PE=2 SV=1	LEAF RUST 10 DISEASE-RESISTANCE LOCUS RECEPTOR-LIKE PROTEIN KINASE-like 1.1 [Ipomoea nil]
Tai6.19932	RLK-Pelle_RLCK-VI	PK	Tai6.19932	0.390398	26	0.207232	17	0.450009	28	3.46645	232	3.26639	222	5.24943	329	0	0	0	0	0	0	1.34171	106	1.39724	81	0.786996	55	1.90385e-07	3.24747	up	--	--	--	3.67475e-20	Inf	up	7.57396e-05	1.68705	up	Protein kinase domain;; Protein tyrosine kinase	Receptor-like cytosolic serine/threonine-protein kinase RBK2 GN=RBK2 OS=Arabidopsis thaliana (Mouse-ear cress) PE=1 SV=1	receptor-like cytosolic serine/threonine-protein kinase RBK2-like [Solanum tuberosum]
Tai6.37531	RWP-RK	TF	Tai6.37531	3.5573	246	6.76835	364	4.37413	332	33.9427	2471	40.6611	3052	40.6094	2821	17.1875	1193	16.8522	1249	11.4011	744	46.9997	4061	43.6016	2751	45.7068	3115	2.87536e-27	3.23339	up	4.83918e-06	-1.81641	down	1.76295e-16	1.66978	up	0.262745	-0.267791	normal	Catalase;; Catalase	Catalase OS=Ipomoea batatas (Sweet potato) PE=2 SV=1	catalase [Ipomoea batatas]
Tai6.25074	RLK-Pelle_RLCK-VI	PK	Tai6.25074	0.271721	16	0.249252	15	0.370737	28	3.03453	192	2.39898	137	5.25735	291	0.643824	42	0.221086	17	0.550585	35	4.39038	330	6.55004	339	3.93155	241	0.00235213	3.22752	up	0.72437	-0.484973	normal	3.7467e-14	3.30339	up	0.250375	-0.577425	normal	Protein kinase domain;; Protein tyrosine kinase	Receptor-like cytosolic serine/threonine-protein kinase RBK2 GN=RBK2 OS=Arabidopsis thaliana (Mouse-ear cress) PE=1 SV=1	receptor-like cytosolic serine/threonine-protein kinase RBK2-like [Solanum tuberosum]
Ipomoea_batatas_newGene_5270	LOB	TF	--	0.056128	2	0.234517	8	0.339399	12	1.30149	43	1.36024	46	3.3054	103	0.159424	6	0.958863	33	0.307901	10	2.47004	96	3.27367	93	3.82633	124	0.0575166	3.21352	normal	--	--	--	3.84301e-08	2.75956	up	0.20173	-0.728563	normal	Lateral organ boundaries (LOB) domain	LOB domain-containing protein 1 OS=Arabidopsis thaliana OX=3702 GN=LBD1 PE=2 SV=1	LOB domain-containing protein 1-like [Nicotiana tabacum]
Ipomoea_batatas_newGene_28384	RLK-Pelle_DLSV	PK	--	0.082832	3	0	0	0.248936	9	1.22782	34	2.48334	70	2.00119	59	0.228492	6	0.281922	9	0.338516	7	1.04912	37	0.929129	25	1.47254	41	0.000496003	3.15863	up	--	--	--	0.00214108	2.25772	up	0.309201	0.633313	normal	Protein kinase domain;; Protein tyrosine kinase;; Protein tyrosine kinase;; Protein kinase domain	G-type lectin S-receptor-like serine/threonine-protein kinase At1g11330 OS=Arabidopsis thaliana OX=3702 GN=At1g11330 PE=1 SV=3	G-type lectin S-receptor-like serine/threonine-protein kinase At1g11300 [Ipomoea nil]
Tai6.28408	NAC	TF	Tai6.28408	1.52503	68	0.684602	32	0.139647	7	6.68328	307	6.07158	288	10.0117	435	2.30638	102	2.0603	98	2.80152	116	28.7742	1558	37.3024	1485	43.6437	1985	2.26083e-06	3.12698	up	0.0313355	-1.40172	normal	3.32547e-23	4.03191	up	1.16269e-11	-2.31994	down	No apical meristem (NAM) protein	NAC domain-containing protein 2 GN=T1N6.12 OS=Arabidopsis thaliana (Mouse-ear cress) PE=2 SV=2	NAC1 [Ipomoea batatas]
Ipomoea_batatas_newGene_12800	NAC	TF	--	0.138343	7	0	0	0.062486	4	1.43083	66	0.619297	30	1.18016	51	0.090776	4	0.12318	6	0	0	1.0075	55	1.43158	57	1.83648	83	0.00186256	3.11751	up	--	--	--	7.66779e-11	4.3914	up	0.490237	-0.443928	normal	No apical meristem (NAM) protein	Transcription factor JUNGBRUNNEN 1 OS=Arabidopsis thaliana OX=3702 GN=JUB1 PE=1 SV=1	transcription factor JUNGBRUNNEN 1-like [Ipomoea nil]
Tai6.12035	RLK-Pelle_DLSV	PK	Tai6.12035	1.5576	30	2.78458	61	1.89898	44	9.9838	311	10.5239	358	9.74525	306	0.65154	26	0.371453	13	0.598268	19	2.82917	134	3.32687	105	3.15546	121	4.92503e-12	3.102	up	0.283583	0.973168	normal	1.33567e-08	2.65452	up	1.23618e-05	1.40682	up	Domain of unknown function (DUF3403);; Protein tyrosine kinase	Cysteine-rich receptor-like protein kinase 7 (Precursor) GN=CRK7 OS=Arabidopsis thaliana (Mouse-ear cress) PE=2 SV=1	G-type lectin S-receptor-like serine/threonine-protein kinase At4g27290 [Solanum lycopersicum]
Tai6.14253	NF-YA	TF	Tai6.14253	0.469251	24	0.609762	32	0.315764	18	3.39382	164	4.16153	204	4.1375	188	4.38963	218	4.93075	261	4.10414	190	8.58357	506	8.02885	356	7.69711	381	9.17179e-09	3.09347	up	5.60414e-12	-3.33788	down	0.00249615	0.920607	normal	6.07159e-05	-1.18002	down	CCAAT-binding transcription factor (CBF-B/NF-YA) subunit B	Nuclear transcription factor Y subunit A-1 GN=T24H18_10 OS=Arabidopsis thaliana (Mouse-ear cress) PE=2 SV=1	unnamed protein product [Coffea canephora]
Tai6.32866	WRKY	TF	Tai6.32866	0.513476	24	0.253772	13	0.50264	26	4.75084	231	4.5414	228	4.10886	189	1.65491	78	1.01726	51	1.26029	55	9.22522	529	7.47567	315	8.48968	409	2.02032e-09	3.07076	up	0.0916294	-1.24384	normal	1.15022e-18	2.77514	up	0.000990122	-0.9621	normal	WRKY DNA -binding domain	Probable WRKY transcription factor 71 GN=WRKY71 OS=Arabidopsis thaliana (Mouse-ear cress) PE=2 SV=1	unnamed protein product [Coffea canephora]
Ipomoea_batatas_newGene_43598	WRKY	TF	--	0.676187	25	1.65616	64	1.22686	50	8.48023	320	5.72295	222	11.1996	404	4.7111	173	4.00106	158	1.13722	39	4.55181	203	5.70719	178	2.97486	112	8.94804e-05	3.06685	up	0.217483	-1.65115	normal	0.607464	0.472601	normal	0.0697064	0.927144	normal	WRKY DNA -binding domain	Probable WRKY transcription factor 56 OS=Arabidopsis thaliana OX=3702 GN=WRKY56 PE=2 SV=1	probable WRKY transcription factor 43 [Ipomoea nil]
Ipomoea_batatas_newGene_37592	RLK-Pelle_LRR-XII-1	PK	--	0.696468	83	0.639548	81	0.573222	76	6.81041	843	4.50586	576	5.25769	616	1.61537	193	1.23441	158	1.22651	137	15.2259	2224	19.7905	2125	16.6245	2039	3.94765e-10	3.05608	up	0.0550412	-0.972392	normal	1.52622e-59	3.75581	up	1.87713e-16	-1.6865	down	Leucine rich repeat;; Protein kinase domain;; Protein tyrosine kinase;; Leucine Rich repeats (2 copies);; Leucine Rich Repeat;; Leucine rich repeat N-terminal domain	Putative leucine-rich repeat receptor-like serine/threonine-protein kinase At2g24130 OS=Arabidopsis thaliana OX=3702 GN=At2g24130 PE=3 SV=1	putative leucine-rich repeat receptor-like serine/threonine-protein kinase At2g24130 [Ipomoea nil]
Tai6.13790	Others	TR	Tai6.13790	0.825631	46	0.288043	17	0.263332	16	3.08048	175	4.18416	246	7.02421	378	0.457868	26	0.492835	29	0.658248	34	5.73199	385	4.16423	206	8.07165	455	0.00345253	3.05189	up	0.931594	0.136362	normal	4.17519e-08	3.56345	up	0.535881	-0.389746	normal	tify domain;; Divergent CCT motif	Protein TIFY 11B GN=T10D10.8 OS=Arabidopsis thaliana (Mouse-ear cress) PE=1 SV=1	protein TIFY 10A-like isoform X2 [Nicotiana tomentosiformis]
Tai6.13790	Tify	TF	Tai6.13790	0.825631	46	0.288043	17	0.263332	16	3.08048	175	4.18416	246	7.02421	378	0.457868	26	0.492835	29	0.658248	34	5.73199	385	4.16423	206	8.07165	455	0.00345253	3.05189	up	0.931594	0.136362	normal	4.17519e-08	3.56345	up	0.535881	-0.389746	normal	tify domain;; Divergent CCT motif	Protein TIFY 11B GN=T10D10.8 OS=Arabidopsis thaliana (Mouse-ear cress) PE=1 SV=1	protein TIFY 10A-like isoform X2 [Nicotiana tomentosiformis]
Tai6.9780	WRKY	TF	Tai6.9780	0.493335	20	1.40256	58	0.556616	24	3.59467	144	2.90873	120	7.58537	286	1.71011	66	1.15703	48	1.93188	70	5.96157	280	3.38976	118	7.76879	305	0.034785	3.04876	normal	0.0498879	-1.43902	normal	0.00282102	1.92501	up	0.656099	-0.331418	normal	WRKY DNA -binding domain	Probable WRKY transcription factor 41 GN=WRKY41 OS=Arabidopsis thaliana (Mouse-ear cress) PE=2 SV=2	probable WRKY transcription factor 53 [Nicotiana sylvestris]
Ipomoea_batatas_newGene_17684	MYB-related	TF	--	1.44361	33	0.710703	17	0.162573	5	6.82365	159	5.89534	142	8.65158	191	0.224911	6	0.170625	5	0.407346	9	4.63388	128	7.61947	154	5.01911	116	4.19872e-08	3.04273	up	--	--	--	9.64975e-15	4.35308	up	0.561097	0.258441	normal	Myb-like DNA-binding domain;; Myb-like DNA-binding domain	Transcription factor MYB41 OS=Arabidopsis thaliana OX=3702 GN=MYB41 PE=1 SV=1	myb-related protein 330-like [Ipomoea nil]
Ipomoea_batatas_newGene_62519	RLK-Pelle_DLSV	PK	--	0.701473	34	0.543393	28	0.309993	17	5.35324	264	4.27292	215	3.85466	176	0.487052	25	0.845173	46	0.712255	35	2.49529	147	5.13404	218	2.32773	116	1.97938e-09	3.03978	up	0.734962	-0.390923	normal	0.00517199	2.26006	up	0.436553	0.372703	normal	Protein kinase domain;; Protein tyrosine kinase;; Domain of unknown function (DUF3403)	Receptor-like serine/threonine-protein kinase SD1-8 OS=Arabidopsis thaliana OX=3702 GN=SD18 PE=1 SV=1	receptor-like serine/threonine-protein kinase SD1-8 [Ipomoea nil]
Tai6.20990	AP2/ERF-ERF	TF	Tai6.20990	0.046786	3	0	0	0.275091	14	1.64325	74	1.77031	82	1.26757	54	0.280027	13	0.520215	25	0.250287	11	1.20289	64	2.15266	84	10.1688	452	0.000125678	3.02669	up	--	--	--	0.215654	3.71225	normal	0.478102	-1.5926	normal	AP2 domain	Ethylene-responsive transcription factor ERF110 GN=ERF110 OS=Arabidopsis thaliana (Mouse-ear cress) PE=2 SV=2	ethylene-responsive transcription factor ABR1-like [Sesamum indicum]
Ipomoea_batatas_newGene_23975	bHLH	TF	--	0	0	0.766235	22	0.234878	13	1.49419	73	0.579879	30	1.09131	51	0.365694	18	0.433541	22	0.5313	24	3.41678	196	4.47217	189	4.84673	212	0.0129374	3.00911	normal	--	--	--	3.25498e-15	3.26156	up	2.25751e-07	-1.98341	down	Helix-loop-helix DNA-binding domain	Transcription factor FAMA OS=Arabidopsis thaliana OX=3702 GN=FAMA PE=1 SV=1	transcription factor FAMA [Ipomoea nil]
Tai6.54810	WRKY	TF	Tai6.54810	0.733042	25	0.839778	35	0.613707	23	3.84081	130	3.24359	114	9.82008	339	0.574181	23	0.412029	18	0.47215	18	3.13211	149	2.23159	78	3.58847	143	0.160659	3.00655	normal	--	--	--	9.35167e-09	2.65644	up	0.572833	0.678062	normal	WRKY DNA -binding domain	Probable WRKY transcription factor 53 GN=WRKY53 OS=Arabidopsis thaliana (Mouse-ear cress) PE=1 SV=1	probable WRKY transcription factor 53 [Nicotiana tomentosiformis]
Ipomoea_batatas_newGene_62234	AP2/ERF-ERF	TF	--	0.22771	12	0.109157	7	0.204296	12	1.94184	106	1.71595	97	1.79019	93	0.076611	5	0.085894	5	0.082006	5	1.17446	76	1.13541	54	1.33126	73	8.05138e-06	3.00107	up	--	--	--	1.31523e-09	3.78171	up	0.327707	0.522136	normal	AP2 domain	Ethylene-responsive transcription factor ERF114 OS=Arabidopsis thaliana OX=3702 GN=ERF114 PE=1 SV=1	ethylene-responsive transcription factor RAP2-7-like [Ipomoea nil]
Ipomoea_batatas_newGene_26468	RLK-Pelle_DLSV	PK	--	0.141716	7	0	0	0.207476	13	1.35397	87	1.34997	90	1.13483	68	0.566548	39	0.502811	32	0.762342	43	2.04557	166	1.99039	120	4.09795	225	3.9737e-05	3.00031	up	0.0441545	-1.89394	normal	3.01365e-05	2.18764	up	0.0126573	-1.09585	normal	D-mannose binding lectin;; S-locus glycoprotein domain;; Protein tyrosine kinase;; Protein kinase domain;; PAN-like domain;; Protein tyrosine kinase;; Protein kinase domain	G-type lectin S-receptor-like serine/threonine-protein kinase At1g11300 OS=Arabidopsis thaliana OX=3702 GN=At1g11300 PE=2 SV=1	G-type lectin S-receptor-like serine/threonine-protein kinase At1g11300 isoform X3 [Ipomoea nil]
Tai6.43870	NAC	TF	Tai6.43870	0.161448	7	0.254343	11	0	0	0.759729	30	0.907512	37	0.544837	21	0	0	0.4243	18	0.311479	11	2.0776	96	1.98129	67	3.55177	137	0.0270723	2.96454	normal	--	--	--	2.59367e-06	3.41797	up	0.00159157	-1.81132	down	No apical meristem (NAM) protein	NAC domain-containing protein 90 GN=NAC090 OS=Arabidopsis thaliana (Mouse-ear cress) PE=2 SV=1	NAC domain-containing protein 90-like [Nicotiana tomentosiformis]
Tai6.51455	RLK-Pelle_WAK_LRK10L-1	PK	Tai6.51455	0.26867	17	0.323484	21	0.105234	7	1.55151	97	1.42559	92	1.74022	103	2.39579	144	2.18001	141	2.28964	129	2.3859	176	3.10904	169	2.83483	176	9.86304e-06	2.96409	up	2.00382e-09	-3.44654	down	0.489725	0.376557	normal	0.0324478	-0.872921	normal	Protein kinase domain;; Protein tyrosine kinase	Wall-associated receptor kinase-like 14 (Precursor) GN=WAKL14 OS=Arabidopsis thaliana (Mouse-ear cress) PE=2 SV=2	wall-associated receptor kinase-like 14 [Nicotiana tomentosiformis]
Ipomoea_batatas_newGene_42432	WRKY	TF	--	0.824874	55	0.843877	62	1.0715	82	4.86799	349	8.91145	659	12.1893	629	1.03526	72	0.48482	36	0.496415	32	2.16571	183	2.04156	127	1.83667	131	1.21192e-05	2.9622	up	0.407708	0.601313	normal	6.70936e-05	1.6764	up	7.24386e-05	1.87386	up	WRKY DNA -binding domain	WRKY transcription factor 6 OS=Arabidopsis thaliana OX=3702 GN=WRKY6 PE=1 SV=1	probable WRKY transcription factor 31 [Ipomoea nil]
Ipomoea_batatas_newGene_29828	RLK-Pelle_LRR-XI-1	PK	--	0.34082	20	0.152041	9	0.359621	23	2.55859	149	3.61483	217	2.67492	148	0.176382	10	0.35533	22	0.572832	30	5.06857	348	5.77681	292	9.27213	534	7.90751e-08	2.94824	up	--	--	--	1.7157e-09	4.2706	up	0.0161029	-1.24106	normal	Protein kinase domain;; Protein tyrosine kinase	Receptor-like protein kinase 5 OS=Arabidopsis thaliana OX=3702 GN=RLK5 PE=1 SV=1	receptor-like protein kinase 5 [Ipomoea nil]
Ipomoea_batatas_newGene_12940	GRAS	TF	--	0.175749	11	0.322406	20	0.335527	22	1.76687	106	2.37316	147	2.33861	133	0.727458	42	1.11482	69	0.29701	16	0.935	66	1.65762	86	1.33896	80	1.40894e-06	2.93818	up	0.344445	-1.28438	normal	0.154018	0.969312	normal	0.123014	0.669185	normal	GRAS domain family	Protein SHORT-ROOT OS=Arabidopsis thaliana OX=3702 GN=SHR PE=1 SV=1	protein SHORT-ROOT-like [Ipomoea nil]
Tai6.36952	RLK-Pelle_RLCK-VI	PK	Tai6.36952	3.99703	180	4.02739	191	3.17723	158	25.4391	1188	30.8194	1486	27.8176	1231	4.23751	191	6.19827	299	4.89966	206	22.7375	1254	28.9061	1172	27.3685	1267	3.93833e-20	2.8982	up	0.455143	-0.387695	normal	5.01132e-26	2.45901	up	0.867301	0.03618	normal	Protein kinase domain;; Protein tyrosine kinase	Receptor-like cytosolic serine/threonine-protein kinase RBK1 GN=RBK1 OS=Arabidopsis thaliana (Mouse-ear cress) PE=1 SV=1	receptor-like cytosolic serine/threonine-protein kinase RBK1 [Nicotiana sylvestris]
Ipomoea_batatas_newGene_56909	RLK-Pelle_DLSV	PK	--	0.755892	71	1.2434	113	1.03337	105	8.09649	771	6.16297	609	6.71307	611	1.5954	147	1.04177	104	1.24425	109	5.56586	628	6.55783	544	6.20235	587	1.59965e-15	2.88803	up	0.574548	-0.403234	normal	4.94704e-17	2.32331	up	0.643729	0.146769	normal	Protein tyrosine kinase;; Protein kinase domain;; D-mannose binding lectin;; S-locus glycoprotein domain;; PAN-like domain;; Domain of unknown function (DUF3403)	Receptor-like serine/threonine-protein kinase SD1-8 OS=Arabidopsis thaliana OX=3702 GN=SD18 PE=1 SV=1	receptor-like serine/threonine-protein kinase SD1-8 [Ipomoea nil]
Tai6.23	NAC	TF	Tai6.23	1.51903	52	1.55081	86	1.0236	38	6.8665	285	3.92212	168	10.5431	557	0.417	18	0.316237	18	1.53257	47	7.48041	395	0.945029	66	3.04117	310	0.119794	2.88775	normal	0.422255	0.734372	normal	0.00825907	3.14006	up	0.771026	0.463173	normal	--	NAC domain-containing protein 2 GN=T1N6.12 OS=Arabidopsis thaliana (Mouse-ear cress) PE=2 SV=2	NAC1 [Ipomoea batatas]
Tai6.3250	WRKY	TF	Tai6.3250	7.29507	421	8.13334	489	10.7014	674	82.6541	4964	61.4346	3812	62.5081	3559	8.55479	486	9.5214	592	7.84842	412	63.9403	4542	69.7627	3642	76.1297	4514	1.02888e-13	2.88242	up	0.670192	0.194631	normal	1.07766e-50	3.13265	up	0.831726	-0.0712564	normal	WRKY DNA -binding domain	WRKY transcription factor 6 GN=WRKY6 OS=Arabidopsis thaliana (Mouse-ear cress) PE=1 SV=1	WRKY transcription factor 6-like isoform X3 [Nicotiana sylvestris]
Ipomoea_batatas_newGene_16424	RLK-Pelle_CR4L	PK	--	0.822123	21	1.73448	45	1.52428	41	10.3363	262	8.25187	216	8.81322	211	0.771855	20	0.813683	22	1.01721	22	4.846	143	4.57114	101	5.48687	138	8.52427e-09	2.86818	up	--	--	--	1.29937e-08	2.60014	up	0.025479	0.830103	normal	Protein tyrosine kinase;; Protein kinase domain	G-type lectin S-receptor-like serine/threonine-protein kinase CES101 OS=Arabidopsis thaliana OX=3702 GN=CES101 PE=2 SV=2	receptor-like serine/threonine-protein kinase SD1-8 [Ipomoea nil]
Ipomoea_batatas_newGene_16424	RLK-Pelle_DLSV	PK	--	0.822123	21	1.73448	45	1.52428	41	10.3363	262	8.25187	216	8.81322	211	0.771855	20	0.813683	22	1.01721	22	4.846	143	4.57114	101	5.48687	138	8.52427e-09	2.86818	up	--	--	--	1.29937e-08	2.60014	up	0.025479	0.830103	normal	Protein tyrosine kinase;; Protein kinase domain	G-type lectin S-receptor-like serine/threonine-protein kinase CES101 OS=Arabidopsis thaliana OX=3702 GN=CES101 PE=2 SV=2	receptor-like serine/threonine-protein kinase SD1-8 [Ipomoea nil]
Ipomoea_batatas_newGene_15489	RLK-Pelle_DLSV	PK	--	0.573247	58	0.774584	65	0.269453	31	3.62212	331	4.16568	413	2.72324	260	0.872041	85	0.870268	96	0.717816	68	5.38412	554	7.04113	537	7.96204	687	5.83432e-11	2.8451	up	0.212951	-0.820446	normal	5.20886e-17	2.89157	up	0.00208292	-0.879553	normal	Protein tyrosine kinase;; Protein kinase domain;; S-locus glycoprotein domain;; D-mannose binding lectin;; PAN-like domain	Receptor-like serine/threonine-protein kinase SD1-8 OS=Arabidopsis thaliana OX=3702 GN=SD18 PE=1 SV=1	receptor-like serine/threonine-protein kinase SD1-8 isoform X1 [Ipomoea nil]
Ipomoea_batatas_newGene_9034	MYB	TF	--	0.154829	7	0.779373	35	0.239449	11	1.85891	81	1.21683	55	1.4857	61	2.90202	121	1.93808	87	1.53871	60	1.57368	80	0.870103	33	0.678364	29	0.000395727	2.84467	up	2.21657e-05	-3.25855	down	0.14832	-0.939571	normal	0.476727	0.509786	normal	Myb-like DNA-binding domain;; Myb-like DNA-binding domain	Transcription factor MYB93 OS=Arabidopsis thaliana OX=3702 GN=MYB93 PE=1 SV=1	transcription factor MYB39-like [Ipomoea nil]
Ipomoea_batatas_newGene_15695	LOB	TF	--	0.23151	11	0.616723	28	0.434323	21	3.76338	163	2.09867	95	2.76074	86	0.903072	43	0.764664	35	0.209396	9	7.30664	299	6.34173	251	6.21516	233	0.00149933	2.82004	up	0.598875	-0.792529	normal	2.57776e-17	3.22845	up	0.000435764	-1.21454	down	Lateral organ boundaries (LOB) domain;; Lateral organ boundaries (LOB) domain	LOB domain-containing protein 4 OS=Arabidopsis thaliana OX=3702 GN=LBD4 PE=1 SV=1	LOB domain-containing protein 4-like [Ipomoea nil]
Ipomoea_batatas_newGene_5773	LOB	TF	--	0.356276	5	0.113793	3	0.579132	9	4.37917	65	2.89371	45	2.74421	39	0.447688	7	0.315981	5	0.932991	12	1.67724	27	5.87312	69	2.61876	35	0.00274929	2.80233	up	--	--	--	--	--	--	0.88176	0.0789702	normal	Lateral organ boundaries (LOB) domain	LOB domain-containing protein 4 OS=Arabidopsis thaliana OX=3702 GN=LBD4 PE=1 SV=1	LOB domain-containing protein 4-like [Ipomoea nil]
Ipomoea_batatas_newGene_5772	LOB	TF	--	0.847799	29	0.53021	21	0.415723	16	6.12471	222	4.65522	175	2.69041	92	0.879512	32	0.803176	30	1.01356	33	3.14403	136	6.43667	203	3.55889	129	0.00236453	2.79287	up	0.734962	-0.427245	normal	0.000613679	2.36924	up	0.969641	-0.0174353	normal	Lateral organ boundaries (LOB) domain	LOB domain-containing protein 4 OS=Arabidopsis thaliana OX=3702 GN=LBD4 PE=1 SV=1	LOB domain-containing protein 4-like [Ipomoea nil]
Tai6.33638	C2H2	TF	Tai6.33638	4.64321	145	2.17035	73	2.62576	92	0	0	44.7049	1506	34.7501	1060	1.12649	36	2.74232	93	0.867326	26	9.68334	374	8.21698	231	17.672	569	0.390298	2.78157	normal	0.115007	1.30062	normal	0.000518963	2.98485	up	0.482457	1.08431	normal	--	--	--
Tai6.12556	RLK-Pelle_WAK	PK	Tai6.12556	0.179663	16	0.539257	48	0.536924	50	2.55114	223	2.9236	264	2.43583	202	0.120006	11	0.727936	66	1.17275	93	1.50145	155	2.02766	154	2.16126	187	2.20026e-08	2.78003	up	0.746806	-0.763513	normal	0.00124152	1.57378	up	0.260363	0.422594	normal	Protein kinase domain;; Protein tyrosine kinase;; Wall-associated receptor kinase galacturonan-binding;; Calcium-binding EGF domain;; Complement Clr-like EGF-like;; EGF-like domain	Wall-associated receptor kinase 2 (Precursor) GN=WAK2 OS=Arabidopsis thaliana (Mouse-ear cress) PE=1 SV=1	wall-associated receptor kinase 2-like [Nicotiana tomentosiformis]
Tai6.48877	RLK-Pelle_LRK10L-2	PK	Tai6.48877	0.577566	24	0.439005	19	0.915724	42	4.93395	210	3.7233	164	7.56045	305	0.933858	39	1.13698	50	1.26928	49	6.34802	319	6.37641	235	6.23335	263	0.00125728	2.7704	up	0.687526	-0.436874	normal	4.54506e-13	2.58792	up	0.471588	-0.272632	normal	Protein kinase domain;; Protein tyrosine kinase	Glycerophosphodiester phosphodiesterase protein kinase domain-containing GDPDL2 {ECO:0000305} (Precursor) OS=Arabidopsis thaliana (Mouse-ear cress) PE=1 SV=1	probable receptor-like protein kinase At1g67000 [Nicotiana sylvestris]
Tai6.50086	NAC	TF	Tai6.50086	17.4323	778	13.7587	649	17.8221	872	122.063	5673	112.122	5381	137.614	6069	9.8194	439	11.4546	550	11.1971	469	107.592	5902	128.054	5157	126.032	5801	8.9212e-21	2.75873	up	0.00805108	0.820251	normal	3.11094e-63	3.57192	up	0.99845	-0.00893483	normal	No apical meristem (NAM) protein	NAC domain-containing protein 72 GN=F27G19.10 OS=Arabidopsis thaliana (Mouse-ear cress) PE=2 SV=1	NAC domain-containing protein 72-like [Sesamum indicum]
Ipomoea_batatas_newGene_19027	WRKY	TF	--	0.291613	6	0.509367	11	0.694461	15	3.64052	71	2.28342	46	4.96936	92	1.36016	26	1.1392	23	0.449604	8	0.535493	13	0.653996	12	0.334879	7	0.00331587	2.73218	up	--	--	--	--	--	--	8.16747e-05	2.69263	up	WRKY DNA -binding domain	Probable WRKY transcription factor 56 OS=Arabidopsis thaliana OX=3702 GN=WRKY56 PE=2 SV=1	probable WRKY transcription factor 43 [Ipomoea nil]
Ipomoea_batatas_newGene_19578	Others	TR	--	0.105222	16	0.229971	36	0.22175	37	1.38418	199	1.86575	261	0.722602	82	0.542172	81	0.528996	73	0.568948	73	1.87824	276	1.94711	218	2.14305	295	0.0168894	2.72514	normal	0.0278257	-1.47802	normal	1.65369e-07	1.82914	up	0.209092	-0.595773	normal	Response regulator receiver domain;; GAF domain;; Histidine kinase-, DNA gyrase B-, and HSP90-like ATPase;; His Kinase A (phospho-acceptor) domain	Ethylene receptor 2 OS=Arabidopsis thaliana OX=3702 GN=ETR2 PE=1 SV=2	ethylene receptor 2-like isoform X1 [Ipomoea nil]
Ipomoea_batatas_newGene_17500	RLK-Pelle_DLSV	PK	--	0.532253	43	0.718591	53	0.384161	33	2.81953	221	3.82419	307	4.17687	253	0.785442	52	0.815883	47	0.685124	38	4.46047	343	3.57925	204	5.20454	258	6.7676e-09	2.72513	up	0.867491	-0.198503	normal	8.00612e-13	2.56856	up	0.889495	-0.0558527	normal	Salt stress response/antifungal;; Protein kinase domain;; Protein tyrosine kinase;; Protein kinase domain;; Protein tyrosine kinase	Cysteine-rich receptor-like protein kinase 3 OS=Arabidopsis thaliana OX=3702 GN=CRK3 PE=2 SV=1	cysteine-rich receptor-like protein kinase 2 [Daucus carota subsp. sativus]
Ipomoea_batatas_newGene_17500	RLK-Pelle_RLCK-VI	PK	--	0.532253	43	0.718591	53	0.384161	33	2.81953	221	3.82419	307	4.17687	253	0.785442	52	0.815883	47	0.685124	38	4.46047	343	3.57925	204	5.20454	258	6.7676e-09	2.72513	up	0.867491	-0.198503	normal	8.00612e-13	2.56856	up	0.889495	-0.0558527	normal	Salt stress response/antifungal;; Protein kinase domain;; Protein tyrosine kinase;; Protein kinase domain;; Protein tyrosine kinase	Cysteine-rich receptor-like protein kinase 3 OS=Arabidopsis thaliana OX=3702 GN=CRK3 PE=2 SV=1	cysteine-rich receptor-like protein kinase 2 [Daucus carota subsp. sativus]
Ipomoea_batatas_newGene_16137	RLK-Pelle_DLSV	PK	--	0.039199	5	0.060492	7	0.256031	27	0.784459	76	1.17276	124	1.18461	118	0.35846	31	1.01324	108	0.329886	33	1.38441	125	1.31937	121	1.47647	130	2.9862e-05	2.72206	up	0.346325	-1.78183	normal	0.0214862	1.20755	normal	0.61899	-0.286296	normal	Protein tyrosine kinase;; Protein kinase domain;; D-mannose binding lectin;; Domain of unknown function (DUF3403)	Putative G-type lectin S-receptor-like serine/threonine-protein kinase At1g61610 OS=Arabidopsis thaliana OX=3702 GN=At1g61610 PE=3 SV=1	uncharacterized protein LOC109152723 [Ipomoea nil]
Tai6.6744	bZIP	TF	Tai6.6744	0.550837	16	0.505035	15	0.432961	13	3.57105	99	5.33278	152	1.88559	50	0.035662	1	0	0	0	0	0.018458	2	0.375897	9	0.328071	10	0.0152311	2.71954	normal	--	--	--	--	--	--	5.04564e-05	3.69832	up	bZIP transcription factor;; Basic region leucine zipper	Basic leucine zipper 43 GN=BZIP43 OS=Arabidopsis thaliana (Mouse-ear cress) PE=1 SV=1	basic leucine zipper 63-like [Solanum tuberosum]
Tai6.15629	RLK-Pelle_LRR-XI-1	PK	Tai6.15629	1.35795	170	1.17097	155	0.989293	137	6.9252	902	7.68696	1034	9.46968	1169	1.69885	214	1.34102	181	1.48764	175	3.07659	473	3.10093	351	4.6639	603	7.55299e-17	2.71274	up	0.697366	-0.247009	normal	0.000492701	1.35706	up	2.40628e-05	1.09503	up	Leucine rich repeat;; Leucine Rich Repeat;; Leucine Rich repeats (2 copies);; Protein kinase domain;; Protein tyrosine kinase;; Leucine Rich repeat;; Leucine rich repeat;; Leucine rich repeat N-terminal domain	Leucine-rich repeat receptor-like tyrosine-protein kinase At2g41820 (Precursor) GN=At2g41820 OS=Arabidopsis thaliana (Mouse-ear cress) PE=2 SV=1	leucine-rich repeat receptor-like tyrosine-protein kinase At2g41820 [Solanum lycopersicum]
Tai6.14505	HSF	TF	Tai6.14505	11.5912	636	9.43011	546	6.51466	394	78.5333	4483	42.6411	2497	64.7264	3411	11.0146	606	10.1239	597	10.167	523	49.1438	3155	56.2593	2764	89.6656	4988	6.24057e-05	2.709	up	0.859998	-0.0902123	normal	1.68482e-05	2.70767	up	0.893397	-0.102435	normal	HSF-type DNA-binding	Heat stress transcription factor B-3 GN=T32G6.21 OS=Arabidopsis thaliana (Mouse-ear cress) PE=2 SV=1	heat stress transcription factor B-3 [Nicotiana tomentosiformis]
Ipomoea_batatas_newGene_19169	RLK-Pelle_DLSV	PK	--	0.195972	21	0.156422	17	0.429036	43	2.02347	196	1.73425	143	3.40371	289	0.499931	54	0.412497	45	0.628046	64	1.70879	183	2.8034	198	2.24634	214	0.0050793	2.70786	up	0.406269	-0.735526	normal	6.93105e-07	1.90934	up	0.943354	0.0455507	normal	Protein tyrosine kinase;; Protein kinase domain;; S-locus glycoprotein domain;; PAN-like domain;; Domain of unknown function (DUF3403)	G-type lectin S-receptor-like serine/threonine-protein kinase At4g27290 OS=Arabidopsis thaliana OX=3702 GN=At4g27290 PE=3 SV=4	G-type lectin S-receptor-like serine/threonine-protein kinase At4g27290 [Ipomoea nil]
Ipomoea_batatas_newGene_15332	RLK-Pelle_LRR-XII-1	PK	--	0.218128	9	0.223421	11	0.147891	5	1.1872	38	1.93258	67	1.07384	38	2.41819	182	1.79279	141	2.36035	160	3.48726	295	2.77965	153	4.08451	265	0.00432151	2.69726	up	7.26344e-14	-4.45861	down	0.145774	0.563582	normal	2.49615e-10	-2.33725	down	Protein kinase domain;; Protein tyrosine kinase;; Leucine rich repeat;; Leucine Rich repeats (2 copies);; Leucine Rich Repeat	Probable LRR receptor-like serine/threonine-protein kinase At3g47570 OS=Arabidopsis thaliana OX=3702 GN=At3g47570 PE=2 SV=1	putative receptor-like protein kinase At3g47110 [Ipomoea nil]
Ipomoea_batatas_newGene_51412	GRAS	TF	--	0.185177	10	0.494994	28	0.455987	27	1.79902	100	2.51488	144	2.25538	118	1.26493	68	1.02221	59	1.11669	56	4.0717	266	4.07213	196	3.586	197	1.36049e-05	2.68413	up	0.0220881	-1.68732	normal	4.26389e-07	1.87083	up	0.0166158	-0.890002	normal	GRAS domain family	Protein SHORT-ROOT OS=Arabidopsis thaliana OX=3702 GN=SHR PE=1 SV=1	protein SHORT-ROOT-like [Ipomoea nil]
Ipomoea_batatas_newGene_15926	RLK-Pelle_DLSV	PK	--	1.28345	49	1.26886	51	0.644966	27	5.60161	235	6.54553	291	6.17601	216	0	0	0.098885	5	0	0	0.807345	43	1.27612	45	1.06136	47	2.58368e-08	2.6413	up	--	--	--	2.59656e-09	4.88784	up	4.58573e-11	2.40367	up	Protein tyrosine kinase;; Protein kinase domain;; Protein tyrosine kinase;; Protein kinase domain	Cysteine-rich receptor-like protein kinase 26 OS=Arabidopsis thaliana OX=3702 GN=CRK26 PE=2 SV=1	putative receptor-like protein kinase At4g00960 isoform X1 [Nicotiana tabacum]
Ipomoea_batatas_newGene_38325	RLK-Pelle_DLSV	PK	--	0.152857	8	0.123398	6	0.236862	13	1.24861	60	1.61646	80	1.34545	61	0.559833	26	0.274382	14	0.794169	35	1.73541	99	2.75732	115	1.92741	92	0.000812653	2.63966	up	--	--	--	1.75706e-05	2.05857	up	0.211443	-0.666676	normal	Protein tyrosine kinase;; Protein kinase domain;; Domain of unknown function (DUF3403)	Receptor-like serine/threonine-protein kinase SD1-8 OS=Arabidopsis thaliana OX=3702 GN=SD18 PE=1 SV=1	receptor-like serine/threonine-protein kinase SD1-8 [Ipomoea nil]
Ipomoea_batatas_newGene_9845	RLK-Pelle_LRR-XII-1	PK	--	0.684477	26	0.640969	25	0.528828	22	4.47753	172	4.87635	193	2.69306	98	0.542782	21	0.607842	25	0.447689	16	7.54432	341	9.65554	321	9.47393	360	1.30112e-05	2.62677	up	--	--	--	3.28122e-28	4.09739	up	0.000209182	-1.19702	down	Protein kinase domain;; Protein tyrosine kinase	Putative leucine-rich repeat receptor-like serine/threonine-protein kinase At2g24130 OS=Arabidopsis thaliana OX=3702 GN=At2g24130 PE=3 SV=1	putative leucine-rich repeat receptor-like serine/threonine-protein kinase At2g24130 [Ipomoea nil]
Tai6.12037	RLK-Pelle_DLSV	PK	Tai6.12037	1.99865	49	1.0719	38	2.57263	70	14.3873	392	13.9695	367	14.8277	358	3.92505	97	2.47524	65	2.8773	66	11.491	346	10.9699	243	13.4106	339	4.30918e-10	2.61648	up	0.740656	-0.307279	normal	7.83966e-10	2.04911	up	0.514536	0.246029	normal	Protein tyrosine kinase;; Protein kinase domain	G-type lectin S-receptor-like serine/threonine-protein kinase At4g27290 (Precursor) GN=At4g27290 OS=Arabidopsis thaliana (Mouse-ear cress) PE=3 SV=4	G-type lectin S-receptor-like serine/threonine-protein kinase At4g27290 [Solanum lycopersicum]
Tai6.51131	HSF	TF	Tai6.51131	0.454055	22	0.579862	30	0.149008	8	1.75935	88	1.71264	89	2.33605	109	0.229762	12	0.25539	14	0	0	1.02307	61	1.12415	49	1.47854	73	8.34048e-05	2.61186	up	--	--	--	2.37082e-06	2.89929	up	0.236276	0.616777	normal	HSF-type DNA-binding	Heat shock factor protein HSF30 GN=HSF30 OS=Solanum peruvianum (Peruvian tomato) PE=2 SV=1	heat stress transcription factor A-7a-like [Nicotiana tomentosiformis]
Tai6.14493	RLK-Pelle_DLSV	PK	Tai6.14493	3.06759	201	3.35122	234	5.07548	306	18.2321	1365	25.0307	1914	20.4228	1424	8.98201	466	9.03622	492	7.29251	327	21.0504	1650	18.2192	1018	21.6352	1310	1.64899e-17	2.5919	up	0.0705521	-0.700915	normal	7.60102e-14	1.65271	up	0.417344	0.22347	normal	Protein kinase domain;; Protein tyrosine kinase	Probable LRR receptor-like serine/threonine-protein kinase At1g56130 (Precursor) GN=At1g56130 OS=Arabidopsis thaliana (Mouse-ear cress) PE=2 SV=2	cysteine-rich receptor-like protein kinase 3-like [Solanum tuberosum]
Tai6.14493	RLK-Pelle_L-LEC	PK	Tai6.14493	3.06759	201	3.35122	234	5.07548	306	18.2321	1365	25.0307	1914	20.4228	1424	8.98201	466	9.03622	492	7.29251	327	21.0504	1650	18.2192	1018	21.6352	1310	1.64899e-17	2.5919	up	0.0705521	-0.700915	normal	7.60102e-14	1.65271	up	0.417344	0.22347	normal	Protein kinase domain;; Protein tyrosine kinase	Probable LRR receptor-like serine/threonine-protein kinase At1g56130 (Precursor) GN=At1g56130 OS=Arabidopsis thaliana (Mouse-ear cress) PE=2 SV=2	cysteine-rich receptor-like protein kinase 3-like [Solanum tuberosum]
Ipomoea_batatas_newGene_38109	LOB	TF	--	0	0	0.323066	10	0.678022	22	2.5221	77	2.7057	85	1.27551	37	0.224018	7	0	0	0	0	1.76964	64	2.15348	57	1.90848	58	0.00550737	2.58735	up	--	--	--	4.2118e-11	4.72247	up	0.867061	0.100974	normal	Lateral organ boundaries (LOB) domain	LOB domain-containing protein 4 OS=Arabidopsis thaliana OX=3702 GN=LBD4 PE=1 SV=1	LOB domain-containing protein 4-like [Ipomoea nil]
Tai6.24272	RLK-Pelle_DLSV	PK	Tai6.24272	3.34635	244	3.03599	232	2.75803	221	17.1988	1300	24.3435	1905	16.221	1147	10.5857	765	9.16657	714	9.70157	648	50.0304	4463	50.0023	3285	50.4335	3770	1.54745e-09	2.58608	up	1.19106e-06	-1.5488	down	1.46766e-33	2.46288	up	4.35778e-13	-1.43935	down	Protein kinase domain;; Protein tyrosine kinase;; Salt stress response/antifungal	Cysteine-rich receptor-like protein kinase 2 (Precursor) GN=CRK2 OS=Arabidopsis thaliana (Mouse-ear cress) PE=2 SV=1	putative receptor-like protein kinase At4g00960 [Solanum lycopersicum]
Tai6.24272	RLK-Pelle_SD-2b	PK	Tai6.24272	3.34635	244	3.03599	232	2.75803	221	17.1988	1300	24.3435	1905	16.221	1147	10.5857	765	9.16657	714	9.70157	648	50.0304	4463	50.0023	3285	50.4335	3770	1.54745e-09	2.58608	up	1.19106e-06	-1.5488	down	1.46766e-33	2.46288	up	4.35778e-13	-1.43935	down	Protein kinase domain;; Protein tyrosine kinase;; Salt stress response/antifungal	Cysteine-rich receptor-like protein kinase 2 (Precursor) GN=CRK2 OS=Arabidopsis thaliana (Mouse-ear cress) PE=2 SV=1	putative receptor-like protein kinase At4g00960 [Solanum lycopersicum]
Tai6.47914	STE_STE11	PK	Tai6.47914	0.780153	21	0.502183	14	0.202618	7	2.70218	75	3.65904	103	3.31544	84	0.997089	27	0.790816	23	0.363855	10	3.98583	131	4.2039	101	4.48621	124	0.000177905	2.57121	up	--	--	--	3.0445e-08	2.61733	up	0.350771	-0.474734	normal	Protein kinase domain;; Protein tyrosine kinase	Mitogen-activated protein kinase kinase kinase 1 GN=MEKK1 OS=Arabidopsis thaliana (Mouse-ear cress) PE=1 SV=2	mitogen-activated protein kinase kinase kinase 1-like [Solanum lycopersicum]
Ipomoea_batatas_newGene_15254	RLK-Pelle_DLSV	PK	--	0.398611	13	0.672878	23	0.390054	14	2.7893	90	2.05038	68	2.77561	86	0.557139	18	0.603154	20	0.337402	11	4.15494	158	4.86855	136	4.1428	132	0.000347697	2.56164	up	--	--	--	6.07148e-12	3.16915	up	0.0560638	-0.82891	normal	Protein kinase domain;; Protein tyrosine kinase;; Domain of unknown function (DUF3403)	Receptor-like serine/threonine-protein kinase SD1-7 OS=Arabidopsis thaliana OX=3702 GN=SD17 PE=1 SV=1	receptor-like serine/threonine-protein kinase SD1-8 [Ipomoea nil]
Ipomoea_batatas_newGene_15254	RLK-Pelle_SD-2b	PK	--	0.398611	13	0.672878	23	0.390054	14	2.7893	90	2.05038	68	2.77561	86	0.557139	18	0.603154	20	0.337402	11	4.15494	158	4.86855	136	4.1428	132	0.000347697	2.56164	up	--	--	--	6.07148e-12	3.16915	up	0.0560638	-0.82891	normal	Protein kinase domain;; Protein tyrosine kinase;; Domain of unknown function (DUF3403)	Receptor-like serine/threonine-protein kinase SD1-7 OS=Arabidopsis thaliana OX=3702 GN=SD17 PE=1 SV=1	receptor-like serine/threonine-protein kinase SD1-8 [Ipomoea nil]
Tai6.2157	RLK-Pelle_LRK10L-2	PK	Tai6.2157	1.52329	96	1.69734	113	2.08825	145	10.6419	697	7.03925	477	15.6636	972	0.077994	5	0.221983	16	0.153647	10	3.12014	242	3.2835	187	5.00708	326	0.00532138	2.56067	up	3.8678e-10	3.60546	up	2.84138e-14	4.65519	up	0.015796	1.4922	normal	Protein kinase domain;; Protein tyrosine kinase	Probable receptor-like protein kinase At1g67000 (Precursor) GN=At1g67000 OS=Arabidopsis thaliana (Mouse-ear cress) PE=2 SV=2	probable receptor-like protein kinase At5g39020 [Vitis vinifera]
Tai6.9004	NF-YA	TF	Tai6.9004	2.24812	115	2.26151	122	1.7701	100	9.48264	501	12.9445	705	14.5006	725	4.6266	235	2.73505	149	4.18508	200	9.74155	607	10.0472	460	7.36314	386	2.15953e-10	2.54	up	0.102024	-0.806111	normal	2.15019e-06	1.3281	up	0.180511	0.390945	normal	CCAAT-binding transcription factor (CBF-B/NF-YA) subunit B	Nuclear transcription factor Y subunit A-1 GN=T24H18_10 OS=Arabidopsis thaliana (Mouse-ear cress) PE=2 SV=1	nuclear transcription factor Y subunit A-1-like [Solanum tuberosum]
Tai6.31347	WRKY	TF	Tai6.31347	1.53249	39	0.633918	17	2.05039	58	10.5614	278	10.9265	297	11.3356	283	2.66337	68	2.22333	61	2.02875	48	6.55809	204	7.87242	180	7.09088	185	2.51668e-08	2.53059	up	0.833726	-0.231114	normal	9.73838e-06	1.72726	up	0.111236	0.557279	normal	--	Probable WRKY transcription factor 71 GN=WRKY71 OS=Arabidopsis thaliana (Mouse-ear cress) PE=2 SV=1	probable WRKY transcription factor 28-like [Citrus sinensis]
Ipomoea_batatas_newGene_14507	B3	TF	--	1.00814	19	1.09416	22	1.17852	34	5.0357	140	3.99515	105	8.1518	212	1.2361	13	0.672287	12	1.13394	18	0.160115	6	0.486591	9	0.499647	9	0.0100316	2.51827	normal	--	--	--	--	--	--	4.60369e-07	4.19753	up	B3 DNA binding domain	B3 domain-containing protein REM10 OS=Arabidopsis thaliana OX=3702 GN=REM10 PE=1 SV=1	B3 domain-containing protein REM10-like [Ipomoea nil]
Tai6.45766	NAC	TF	Tai6.45766	0.356199	15	0.279101	13	0.526518	23	1.72913	72	3.24752	139	3.11916	122	0.974788	39	0.794339	35	0.953454	37	4.45583	217	5.61623	201	3.60698	148	0.000106377	2.51291	up	0.367806	-0.918448	normal	2.1541e-09	2.38385	up	0.0452369	-0.80534	normal	No apical meristem (NAM) protein	NAC domain-containing protein 86 {ECO:0000312|EMBL:AED92405.1} OS=Arabidopsis thaliana (Mouse-ear cress) PE=2 SV=1	NAC domain-containing protein 86-like [Solanum lycopersicum]
Tai6.29465	RLK-Pelle_DLSV	PK	Tai6.29465	1.21556	76	2.31837	148	2.51348	171	10.3229	645	11.8202	756	12.015	705	5.81236	349	5.03099	321	4.30795	242	18.002	1316	17.4835	940	18.4883	1134	1.5312e-12	2.48629	up	0.00200029	-1.25593	down	6.8447e-17	1.92381	up	0.00194373	-0.708896	normal	Protein tyrosine kinase;; Protein kinase domain;; PAN-like domain	G-type lectin S-receptor-like serine/threonine-protein kinase At4g27290 (Precursor) GN=At4g27290 OS=Arabidopsis thaliana (Mouse-ear cress) PE=3 SV=4	G-type lectin S-receptor-like serine/threonine-protein kinase At4g27290 [Nicotiana sylvestris]
Ipomoea_batatas_newGene_45669	CMGC_MAPK	PK	--	0.119628	10	0.865571	70	0.585223	49	1.97682	156	1.51219	124	2.71316	203	0.80739	62	0.564875	46	0.60124	43	1.63061	152	1.57084	108	1.26101	99	0.000573747	2.45753	up	0.438017	-0.74639	normal	0.00526052	1.26794	up	0.381281	0.425534	normal	Protein kinase domain;; Protein tyrosine kinase;; Haspin like kinase domain;; Lipopolysaccharide kinase (Kdo/WaaP) family	Mitogen-activated protein kinase 7 OS=Arabidopsis thaliana OX=3702 GN=MPK7 PE=1 SV=2	mitogen-activated protein kinase 7-like [Ipomoea nil]
Ipomoea_batatas_newGene_54064	RLK-Pelle_LRR-XII-1	PK	--	1.53041	162	1.02147	115	1.7038	198	8.88801	976	8.52262	965	10.2159	1062	0.497336	54	1.51515	172	0.720618	71	7.92759	1027	5.7164	544	8.17721	889	4.90327e-14	2.4451	up	0.140286	0.942028	normal	2.43345e-17	3.08217	up	0.33991	0.287287	normal	Leucine Rich repeats (2 copies);; Leucine rich repeat;; Leucine Rich Repeat;; Leucine Rich repeat;; Leucine rich repeat N-terminal domain;; Protein kinase domain;; Protein tyrosine kinase	Probable LRR receptor-like serine/threonine-protein kinase At3g47570 OS=Arabidopsis thaliana OX=3702 GN=At3g47570 PE=2 SV=1	putative receptor-like protein kinase At3g47110 [Ipomoea nil]
Ipomoea_batatas_newGene_19090	HSF	TF	--	0.079579	5	0.053306	4	0.15067	11	0.734651	43	0.681918	42	0.838668	47	0	0	0.182877	12	0.128294	7	0.908865	64	0.949896	49	1.45134	85	0.0149414	2.44372	normal	--	--	--	2.22998e-08	3.43341	up	0.301452	-0.613645	normal	HSF-type DNA-binding	Heat shock factor protein HSF30 OS=Solanum peruvianum OX=4082 GN=HSF30 PE=2 SV=1	heat stress transcription factor A-7a-like [Ipomoea nil]
Ipomoea_batatas_newGene_20773	WRKY	TF	--	0.987951	11	1.30123	14	0.883296	10	3.72924	40	5.06934	56	7.85764	79	0.197107	3	0.367192	5	0	0	0	0	0	0	0.382978	5	0.00548721	2.44234	up	--	--	--	--	--	--	1.14175e-08	5.06519	up	WRKY DNA -binding domain	WRKY transcription factor WRKY76 OS=Oryza sativa subsp. indica OX=39946 GN=WRKY76 PE=2 SV=1	probable WRKY transcription factor 40 [Ipomoea nil]
Tai6.24474	RLK-Pelle_LRK10L-2	PK	Tai6.24474	0.453113	34	1.07418	82	1.00967	81	3.66608	282	4.3979	351	4.30056	314	5.07554	374	4.13791	329	4.11493	285	5.36486	491	6.48687	437	4.52093	348	3.00654e-08	2.43596	up	1.12678e-09	-2.47907	down	0.269607	0.406137	normal	0.152758	-0.465338	normal	Protein kinase domain;; Protein tyrosine kinase;; Wall-associated receptor kinase galacturonan-binding	Probable receptor-like protein kinase At1g67000 (Precursor) GN=At1g67000 OS=Arabidopsis thaliana (Mouse-ear cress) PE=2 SV=2	glycerophosphodiester phosphodiesterase protein kinase domain-containing GDPDL2-like [Populus euphratica]
Tai6.28127	Tify	TF	Tai6.28127	0.912543	21	0	0	1.38058	35	4.89085	116	3.05464	75	11.5288	259	0.672882	16	0.705503	18	1.58765	34	3.10204	87	2.89651	60	5.16439	122	0.267358	2.42797	normal	0.773083	0.327618	normal	0.00126335	1.99236	up	0.530333	0.744301	normal	Divergent CCT motif;; tify domain	Protein TIFY 5A GN=T2H7 OS=Arabidopsis thaliana (Mouse-ear cress) PE=1 SV=1	Jasmonate-zim-domain protein 8, putative [Theobroma cacao]
Tai6.43055	LOB	TF	Tai6.43055	1.1337	53	0.683906	34	2.05477	106	8.82674	428	9.25377	463	9.00162	413	0.632225	30	0.755531	38	0.514872	23	5.10355	292	8.14818	343	6.59453	317	1.04511e-09	2.42685	up	0.0300099	1.44297	normal	8.59261e-17	3.45729	up	0.179574	0.396734	normal	Protein of unknown function DUF260	LOB domain-containing protein 1 GN=F24B9.1 OS=Arabidopsis thaliana (Mouse-ear cress) PE=2 SV=1	LOB domain-containing protein 1-like [Nicotiana tomentosiformis]
Tai6.201	RLK-Pelle_DLSV	PK	Tai6.201	0.05179	3	0.321569	20	0.285002	19	0.689605	41	1.26137	75	1.13286	62	0.618197	36	0.404035	25	0.438987	23	1.55177	110	1.81628	91	0.943952	54	0.00405919	2.42294	up	--	--	--	0.00140679	1.6279	up	0.325436	-0.548127	normal	Protein tyrosine kinase;; Protein kinase domain;; Domain of unknown function (DUF3403)	G-type lectin S-receptor-like serine/threonine-protein kinase At4g03230 (Precursor) GN=At4g03230 OS=Arabidopsis thaliana (Mouse-ear cress) PE=3 SV=3	hypothetical protein MIMGU_mgv1a002536mg [Erythranthe guttata]
Tai6.201	RLK-Pelle_L-LEC	PK	Tai6.201	0.05179	3	0.321569	20	0.285002	19	0.689605	41	1.26137	75	1.13286	62	0.618197	36	0.404035	25	0.438987	23	1.55177	110	1.81628	91	0.943952	54	0.00405919	2.42294	up	--	--	--	0.00140679	1.6279	up	0.325436	-0.548127	normal	Protein tyrosine kinase;; Protein kinase domain;; Domain of unknown function (DUF3403)	G-type lectin S-receptor-like serine/threonine-protein kinase At4g03230 (Precursor) GN=At4g03230 OS=Arabidopsis thaliana (Mouse-ear cress) PE=3 SV=3	hypothetical protein MIMGU_mgv1a002536mg [Erythranthe guttata]
Ipomoea_batatas_newGene_2200	RLK-Pelle_RLCK-VI	PK	--	0.378454	11	0.930367	27	0.260234	8	1.90903	55	1.47113	44	2.0731	56	1.27957	35	0.905362	27	0.853342	22	0.668706	23	0.935387	24	0.67814	20	0.00730038	2.40412	up	--	--	--	--	--	--	0.0432576	1.17167	normal	Protein tyrosine kinase;; Protein kinase domain	Receptor-like cytosolic serine/threonine-protein kinase RBK2 OS=Arabidopsis thaliana OX=3702 GN=RBK2 PE=1 SV=1	receptor-like cytosolic serine/threonine-protein kinase RBK2 [Ipomoea nil]
Ipomoea_batatas_newGene_58200	RLK-Pelle_RLCK-VIIa-2	PK	--	0.091383	4	0.714696	30	0.4013	18	1.0773	44	1.84253	77	1.38138	53	1.42758	56	1.45124	61	0.904083	33	3.72436	143	2.07358	73	3.61646	144	0.00516295	2.38052	up	0.00870167	-2.14439	down	0.00478596	1.287	up	0.017882	-1.06584	normal	Protein kinase domain;; Protein tyrosine kinase	Probable serine/threonine-protein kinase PBL19 OS=Arabidopsis thaliana OX=3702 GN=PBL19 PE=1 SV=1	probable receptor-like protein kinase At5g47070 [Ipomoea nil]
Tai6.22143	NAC	TF	Tai6.22143	0.787486	41	0.415021	20	0.667037	35	3.81642	194	4.59925	241	3.53361	178	0.537513	24	0.522285	29	0.546675	25	2.60633	158	3.14657	146	2.37696	117	2.23132e-06	2.37625	up	0.538697	0.61043	normal	2.1505e-08	2.47209	up	0.204901	0.499293	normal	No apical meristem (NAM) protein	NAC domain-containing protein 86 {ECO:0000312|EMBL:AED92405.1} OS=Arabidopsis thaliana (Mouse-ear cress) PE=2 SV=1	nam-like protein 11 [Petunia x hybrida]
Tai6.37983	NAC	TF	Tai6.37983	0.583614	19	0.53057	18	0.604991	22	2.80777	94	3.70994	128	3.30065	104	0.28091	9	0	0	0.589695	18	1.56314	62	0.643503	19	3.4988	116	0.000177084	2.36519	up	--	--	--	--	--	--	0.319995	0.711915	normal	No apical meristem (NAM) protein	NAC domain-containing protein 90 GN=NAC090 OS=Arabidopsis thaliana (Mouse-ear cress) PE=2 SV=1	NAC domain-containing protein 90-like [Solanum tuberosum]
Tai6.41209	CAMK_CDPK	PK	Tai6.41209	0.918595	41	0.714614	33	0.693304	34	4.2076	192	5.04603	237	3.86012	167	2.26899	100	2.43372	115	2.67396	110	3.89657	210	2.87611	114	5.05037	228	3.36772e-06	2.35296	up	0.0100501	-1.46997	normal	0.0589554	0.777375	normal	0.873598	0.0916165	normal	Protein kinase domain;; Protein tyrosine kinase	Phosphoenolpyruvate carboxylase kinase 2 GN=PPCK2 OS=Arabidopsis thaliana (Mouse-ear cress) PE=1 SV=2	phosphoenolpyruvate carboxylase kinase [Solanum lycopersicum]
Ipomoea_batatas_newGene_8310	RLK-Pelle_DLSV	PK	--	0.442374	37	0.086098	9	0.156647	16	1.3401	123	1.60785	147	1.82521	152	0.654214	53	0.795477	66	0.462879	39	1.86251	195	2.63592	203	3.09256	279	3.5128e-05	2.35053	up	0.256195	-0.902586	normal	1.00294e-06	2.16565	up	0.0589309	-0.73077	normal	Protein kinase domain;; Protein tyrosine kinase;; Salt stress response/antifungal	Cysteine-rich receptor-like protein kinase 3 OS=Arabidopsis thaliana OX=3702 GN=CRK3 PE=2 SV=1	cysteine-rich receptor-like protein kinase 2 [Ipomoea nil]
Tai6.17646	RLK-Pelle_RLCK-VIIa-2	PK	Tai6.17646	1.26019	83	1.31495	92	1.28733	87	6.51856	420	7.43541	498	6.83815	414	1.46787	98	2.5643	179	2.1232	130	6.47752	515	6.36925	378	8.18958	550	2.13126e-09	2.34287	up	0.297122	-0.610481	normal	1.06282e-10	1.86238	up	0.704886	-0.145837	normal	Protein kinase domain;; Protein tyrosine kinase	Probable serine/threonine-protein kinase NAK GN=NAK OS=Arabidopsis thaliana (Mouse-ear cress) PE=1 SV=2	protein kinase APK1A, chloroplastic-like [Nicotiana sylvestris]
Tai6.23995	AP2/ERF-ERF	TF	Tai6.23995	1.8875	147	2.01439	165	2.02351	173	12.4996	1007	8.74668	728	9.75936	745	2.9229	227	2.00719	167	1.95454	142	19.9309	1896	22.4428	1570	25.8338	2064	5.75603e-09	2.33751	up	0.89825	-0.104408	normal	1.29338e-40	3.40688	up	2.06746e-08	-1.18751	down	AP2 domain	Ethylene-responsive transcription factor ABR1 GN=MVP7.8 OS=Arabidopsis thaliana (Mouse-ear cress) PE=2 SV=1	ethylene-responsive transcription factor ABR1-like isoform X1 [Nicotiana sylvestris]
Tai6.4593	RLK-Pelle_LRR-II	PK	Tai6.4593	13.9731	365	14.6182	403	12.4005	357	67.5835	1838	82.4727	2315	58.7679	1514	43.8482	1149	44.9255	1261	33.2796	815	178.128	5717	219.279	5174	208.989	5633	1.95386e-15	2.33738	up	2.78612e-07	-1.5071	down	1.35166e-31	2.40785	up	1.63086e-15	-1.59134	down	--	--	--
Tai6.7893	WRKY	TF	Tai6.7893	1.65528	59	1.0235	39	1.97218	78	9.97028	370	8.17828	314	10.4757	368	0.254903	10	0.182229	7	0.086524	3	14.9136	653	20.3954	657	23.91	879	3.32642e-08	2.3297	up	2.03844e-06	3.42629	up	5.52478e-33	6.84294	up	0.000771574	-1.09933	down	WRKY DNA -binding domain	Probable WRKY transcription factor 75 GN=WRKY75 OS=Arabidopsis thaliana (Mouse-ear cress) PE=2 SV=1	probable WRKY transcription factor 75 [Nicotiana tomentosiformis]
Tai6.37183	AUX/IAA	TR	Tai6.37183	6.26682	181	4.65109	143	5.31631	179	32.9492	1007	32.8489	1033	25.2595	734	2.31362	70	2.32723	73	3.08522	88	21.6957	769	23.3642	618	26.3559	789	1.26411e-12	2.31457	up	0.00514528	1.27454	up	2.49697e-32	3.26134	up	0.227255	0.312864	normal	AUX/IAA family	Auxin-responsive protein IAA26 GN=MDC8.13 OS=Arabidopsis thaliana (Mouse-ear cress) PE=1 SV=2	auxin-responsive protein IAA26-like [Solanum tuberosum]
Tai6.36357	NAC	TF	Tai6.36357	4.97092	228	4.01617	194	5.36887	271	24.5241	1163	25.0467	1227	31.1537	1401	6.68995	306	7.27128	357	5.94676	255	52.325	2930	60.5089	2491	61.1352	2875	1.00151e-13	2.31028	up	0.667814	-0.234315	normal	7.07106e-51	3.21985	up	9.25642e-09	-1.15941	down	No apical meristem (NAM) protein	NAC domain-containing protein 72 GN=F27G19.10 OS=Arabidopsis thaliana (Mouse-ear cress) PE=2 SV=1	NAC domain-containing protein 72-like [Sesamum indicum]
Tai6.44838	RLK-Pelle_LRK10L-2	PK	Tai6.44838	0.773163	79	0.917691	99	0.771018	87	3.78084	400	3.18751	348	5.05848	507	0.936847	96	0.893419	98	0.538203	52	1.61416	202	2.19662	202	2.26812	238	3.73438e-06	2.30811	up	0.937714	0.0860089	normal	0.000143867	1.44788	up	0.00532224	0.931654	normal	Protein kinase domain;; Protein tyrosine kinase;; Wall-associated receptor kinase galacturonan-binding;; Protein kinase domain;; Protein tyrosine kinase	Glycerophosphodiester phosphodiesterase protein kinase domain-containing GDPDL2 {ECO:0000305} (Precursor) OS=Arabidopsis thaliana (Mouse-ear cress) PE=1 SV=1	probable receptor-like protein kinase At1g67000 isoform X2 [Nicotiana sylvestris]
Ipomoea_batatas_newGene_24111	RLK-Pelle_LRR-XII-1	PK	--	0.027642	3	0.062861	7	0.079057	8	0.153899	15	0.299856	30	0.403104	37	1.34448	123	1.3765	135	1.34517	115	1.44768	162	1.83811	152	1.81632	171	0.115449	2.30263	normal	1.14704e-11	-4.4612	down	0.430537	0.424877	normal	1.02745e-09	-2.60025	down	Protein kinase domain;; Protein tyrosine kinase;; Leucine rich repeat;; Leucine Rich repeats (2 copies);; Leucine Rich Repeat	Probable LRR receptor-like serine/threonine-protein kinase At3g47570 OS=Arabidopsis thaliana OX=3702 GN=At3g47570 PE=2 SV=1	probable LRR receptor-like serine/threonine-protein kinase At3g47570 [Ipomoea nil]
Tai6.8503	WRKY	TF	Tai6.8503	0.416468	15	0.955874	37	0.93371	37	3.02516	113	3.0886	119	4.38044	155	2.48596	90	2.34124	91	1.6999	58	4.28911	189	4.1547	135	4.95863	184	0.000115457	2.30139	up	0.0161379	-1.56925	normal	0.00651199	1.12436	up	0.351307	-0.408216	normal	WRKY DNA -binding domain	Probable WRKY transcription factor 23 GN=WRKY23 OS=Arabidopsis thaliana (Mouse-ear cress) PE=2 SV=1	probable WRKY transcription factor 48-like [Fragaria vesca subsp. vesca]
Ipomoea_batatas_newGene_9975	HSF	TF	--	0.621424	21	0.256553	10	0.572085	22	3.27259	114	3.26153	117	2.85402	94	0.32953	12	1.46346	53	1.12189	36	5.39006	221	4.68666	142	6.54051	226	0.000277878	2.29096	up	0.674968	-0.578683	normal	9.89688e-11	2.57447	up	0.022278	-0.879913	normal	HSF-type DNA-binding	Heat shock factor protein HSF24 OS=Solanum peruvianum OX=4082 GN=HSF24 PE=2 SV=1	heat shock factor protein HSF24-like [Ipomoea nil]
Tai6.21456	RLK-Pelle_DLSV	PK	Tai6.21456	2.84551	658	0.986828	241	0.767342	196	7.86466	1747	12.0132	2394	12.8569	2415	1.96894	457	0.076895	20	0.334583	73	8.14898	1808	7.82843	1619	8.344	1523	1.95828e-08	2.28942	up	0.526076	1.29156	normal	1.27704e-26	3.20431	up	0.103466	0.370443	normal	Protein kinase domain;; Protein tyrosine kinase;; D-mannose binding lectin;; S-locus glycoprotein family	G-type lectin S-receptor-like serine/threonine-protein kinase At5g24080 (Precursor) GN=At5g24080 OS=Arabidopsis thaliana (Mouse-ear cress) PE=2 SV=1	G-type lectin S-receptor-like serine/threonine-protein kinase At5g24080-like isoform X1 [Solanum tuberosum]
Tai6.33564	HSF	TF	Tai6.33564	3.47413	144	2.44341	107	3.85925	176	17.946	770	19.2785	855	19.1184	778	3.45133	143	4.92143	218	3.22044	125	22.301	1130	25.0576	934	27.8962	1187	1.0912e-11	2.28811	up	0.960869	0.0485652	normal	2.02104e-30	2.79176	up	0.0598826	-0.470543	normal	HSF-type DNA-binding	Heat shock factor protein HSF24 GN=HSF24 OS=Solanum peruvianum (Peruvian tomato) PE=2 SV=1	heat shock factor protein HSF24 [Nicotiana sylvestris]
Tai6.19751	NAC	TF	Tai6.19751	0.498521	26	0.640622	35	0.560296	32	2.22871	119	3.40422	188	2.53684	129	1.29994	67	0.994484	55	1.26057	61	1.74537	110	3.06272	142	2.72459	145	5.42559e-05	2.28038	up	0.176844	-1.0258	normal	0.00983845	1.17821	up	0.848673	0.0625828	normal	No apical meristem (NAM) protein	Probable LRR receptor-like serine/threonine-protein kinase At1g53430 (Precursor) GN=At1g53430 OS=Arabidopsis thaliana (Mouse-ear cress) PE=1 SV=1	hypothetical protein POPTR_0001s394901g, partial [Populus trichocarpa]
Tai6.7119	WRKY	TF	Tai6.7119	38.4597	1860	30.0152	1532	33.9273	1808	193.346	9729	164.571	8549	191.184	9107	63.6227	3084	55.2338	2869	52.6491	2384	214.32	12716	206.211	8976	258.173	12867	6.42704e-14	2.27889	up	0.0763711	-0.539178	normal	5.00548e-22	2.08107	up	0.158011	-0.355742	normal	WRKY DNA -binding domain;; Plant zinc cluster domain	Probable WRKY transcription factor 15 GN=WRKY15 OS=Arabidopsis thaliana (Mouse-ear cress) PE=2 SV=1	probable WRKY transcription factor 15-like [Solanum tuberosum]
Ipomoea_batatas_newGene_58352	MYB-related	TF	--	0.067482	3	0.272697	11	0.478515	20	1.46706	58	1.65898	61	1.29416	49	0.331741	13	1.0949	31	0.625293	22	1.15985	40	0.158602	6	0.875357	35	0.00892555	2.2784	up	--	--	--	0.820177	0.264827	normal	0.0782962	1.08997	normal	Myb-like DNA-binding domain;; Myb-like DNA-binding domain	Transcription factor MYB36 OS=Arabidopsis thaliana OX=3702 GN=MYB36 PE=1 SV=1	transcription factor RAX2-like [Ipomoea nil]
Tai6.39415	B3	TF	Tai6.39415	0.567063	26	1.36056	85	1.00408	48	2.23719	137	4.98852	251	3.81474	164	0.59361	35	0.614703	33	0.93231	44	2.04312	126	2.01236	89	2.18244	102	6.66355e-05	2.27684	up	0.976114	0.0191255	normal	0.00122106	1.51157	up	0.0541768	0.768594	normal	B3 DNA binding domain	B3 domain-containing protein At2g36080 GN=ARF31 OS=Arabidopsis thaliana (Mouse-ear cress) PE=2 SV=1	B3 domain-containing protein At2g36080-like isoform X1 [Nicotiana tomentosiformis]
Ipomoea_batatas_newGene_990	RLK-Pelle_LRK10L-2	PK	--	0.130409	11	0.090711	8	0.129822	11	0.487935	40	0.582114	49	0.957552	73	0.346179	27	0.47355	40	0.468393	34	0.562264	54	0.57204	40	0.496583	40	0.00963942	2.26799	up	0.120038	-1.55392	normal	0.607335	0.432799	normal	0.733452	0.263807	normal	Protein tyrosine kinase;; Protein kinase domain;; Wall-associated receptor kinase galacturonan-binding	Rust resistance kinase Lr10 OS=Triticum aestivum OX=4565 GN=LRK10 PE=2 SV=1	LEAF RUST 10 DISEASE-RESISTANCE LOCUS RECEPTOR-LIKE PROTEIN KINASE-like 2.4 [Ipomoea nil]
Ipomoea_batatas_newGene_31204	RLK-Pelle_LRR-XI-1	PK	--	1.67481	86	1.55291	85	0.820388	47	7.31051	391	6.74641	373	4.70755	239	3.45981	179	2.91587	161	3.09859	149	7.35925	465	7.43137	345	9.62543	510	5.04449e-07	2.26735	up	0.0128469	-1.22265	normal	5.67747e-07	1.4637	up	0.186552	-0.431619	normal	Protein kinase domain;; Protein tyrosine kinase;; Leucine rich repeat;; Leucine Rich repeats (2 copies);; Leucine Rich Repeat	MDIS1-interacting receptor like kinase 2 OS=Arabidopsis thaliana OX=3702 GN=MIK2 PE=1 SV=3	MDIS1-interacting receptor like kinase 2-like [Ipomoea nil]
Tai6.11392	NF-YA	TF	Tai6.11392	1.41177	71	1.32889	73	1.09557	61	5.78292	303	7.06839	376	6.11628	304	0.572763	29	0.607644	33	0.455958	22	2.09116	130	1.32224	61	2.2302	116	1.15516e-07	2.26352	up	0.0543637	1.30667	normal	7.80763e-05	1.88066	up	3.56288e-07	1.67552	up	CCAAT-binding transcription factor (CBF-B/NF-YA) subunit B	Nuclear transcription factor Y subunit A-1 GN=T24H18_10 OS=Arabidopsis thaliana (Mouse-ear cress) PE=2 SV=1	nuclear transcription factor Y subunit A-1-like [Solanum tuberosum]
Ipomoea_batatas_newGene_38616	RLK-Pelle_LRR-I-1	PK	--	2.15021	45	1.06449	24	0.718426	17	7.49685	161	6.24748	139	8.00601	163	0.743392	16	0.921425	21	0.750579	15	10.8549	275	7.03829	132	11.0239	235	3.76903e-05	2.25961	up	--	--	--	1.88423e-15	3.63472	up	0.21741	-0.464648	normal	Protein kinase domain;; Protein tyrosine kinase	Probable LRR receptor-like serine/threonine-protein kinase At4g20450 OS=Arabidopsis thaliana OX=3702 GN=At4g20450 PE=2 SV=1	putative leucine-rich repeat receptor-like protein kinase At2g19210 [Ipomoea nil]
Ipomoea_batatas_newGene_48021	CMGC_MAPK	PK	--	0.155321	12	0.878948	67	0.510526	41	1.74506	130	1.2476	96	2.16946	153	1.09332	79	1.07729	83	1.59901	107	2.86637	252	4.11447	265	2.95522	218	0.000486222	2.25584	up	0.00563628	-1.73786	down	2.98612e-05	1.48829	up	0.0055207	-0.989126	normal	Protein kinase domain;; Protein tyrosine kinase;; Haspin like kinase domain;; Lipopolysaccharide kinase (Kdo/WaaP) family	Mitogen-activated protein kinase 7 OS=Arabidopsis thaliana OX=3702 GN=MPK7 PE=1 SV=2	mitogen-activated protein kinase 7-like [Ipomoea nil]
Tai6.31939	GRAS	TF	Tai6.31939	5.46266	157	2.61394	80	4.18509	133	24.372	727	26.3572	812	20.8846	591	2.38554	69	4.12756	128	5.04751	136	28.0203	987	29.7834	771	34.2662	1014	6.8125e-11	2.24138	up	0.4527	0.442228	normal	1.60315e-33	3.08344	up	0.117968	-0.415949	normal	GRAS domain family	Chitin-inducible gibberellin-responsive protein 1 GN=P0006G05.102 OS=Oryza sativa subsp. japonica (Rice) PE=2 SV=1	scarecrow-like protein 21 [Nicotiana sylvestris]
Tai6.29296	HB-other	TF	Tai6.29296	2.72739	69	2.7784	81	2.85852	80	10.9776	304	12.4874	387	11.314	385	0.777713	33	1.10543	53	1.22734	44	12.0527	524	8.69653	349	6.79944	307	8.28754e-08	2.2321	up	0.210715	0.83898	normal	4.48475e-22	3.19628	up	0.684269	-0.142682	normal	Peroxidase	Peroxidase 15 {ECO:0000303|PubMed:17936696} (Precursor) OS=Ipomoea batatas (Sweet potato) PE=1 SV=1	RecName: Full=Peroxidase 15; Short=Prx15; AltName: Full=Anionic peroxidase; Flags: Precursor [Ipomoea batatas]
Tai6.22762	NAC	TF	Tai6.22762	3.0028	94	3.16893	105	2.0605	72	13.2687	433	10.33	348	13.6295	414	10.3769	319	9.36929	309	6.81926	201	31.4519	1211	34.8064	984	35.9681	1163	3.10577e-08	2.22331	up	4.85197e-05	-1.66297	down	9.84063e-19	2.0615	up	1.29219e-11	-1.51531	down	No apical meristem (NAM) protein	NAC transcription factor NAM-B2 GN=NAM-B2 OS=Triticum turgidum subsp. durum (Durum wheat) PE=2 SV=1	NAC transcription factor 25 isoform X1 [Nicotiana sylvestris]
Tai6.51057	RLK-Pelle_RLCK-VIIa-2	PK	Tai6.51057	1.43983	66	1.67658	81	1.75093	88	8.30385	394	6.66539	326	8.35014	375	1.74753	80	1.29022	64	1.72686	74	8.10866	454	8.56812	352	8.7947	413	9.0906e-08	2.21857	up	0.875989	0.127504	normal	1.04828e-15	2.5072	up	0.633502	-0.176601	normal	Protein tyrosine kinase;; Protein kinase domain	Putative receptor-like protein kinase At1g72540 GN=At1g72540 OS=Arabidopsis thaliana (Mouse-ear cress) PE=2 SV=1	hypothetical protein JCGZ_07489 [Jatropha curcas]
Tai6.20	NAC	TF	Tai6.20	7.53738	381	6.59649	381	6.10542	358	34.7514	1671	24.2717	1244	50.051	2287	4.69034	266	4.91033	290	4.53956	237	30.5675	1711	35.711	1469	58.6706	2725	0.0040722	2.20709	up	0.184612	0.545192	normal	9.58775e-06	2.94546	up	0.766871	-0.208096	normal	Plant protein of unknown function (DUF869)	Filament-like plant protein (Fragment) GN=FPP OS=Solanum lycopersicum (Tomato) PE=1 SV=1	filament-like plant protein isoform X3 [Nicotiana sylvestris]
Ipomoea_batatas_newGene_2882	RLK-Pelle_LRR-XII-1	PK	--	0.419944	56	0.269636	38	0.518595	75	2.21991	301	2.15913	301	2.54526	323	0.165518	22	0.113979	17	0.257884	32	1.00466	155	1.29285	89	1.05595	142	4.67921e-07	2.20626	up	0.0229045	1.49844	normal	5.17986e-08	2.43445	up	0.00016816	1.25403	up	Leucine rich repeat;; Protein kinase domain;; Leucine Rich repeats (2 copies);; Protein tyrosine kinase;; Leucine Rich Repeat;; Leucine rich repeat N-terminal domain;; Protein tyrosine kinase	Probable LRR receptor-like serine/threonine-protein kinase At3g47570 OS=Arabidopsis thaliana OX=3702 GN=At3g47570 PE=2 SV=1	LRR receptor-like serine/threonine-protein kinase EFR isoform X1 [Ipomoea nil]
Ipomoea_batatas_newGene_15253	RLK-Pelle_DLSV	PK	--	0.313491	6	0.917761	16	1.4994	27	4.42129	68	5.28255	84	5.39682	77	0.90929	15	0.754693	13	0	0	0	0	2.90121	39	2.49095	39	0.002988	2.2015	up	--	--	--	--	--	--	0.00326094	1.40019	up	--	G-type lectin S-receptor-like serine/threonine-protein kinase CES101 OS=Arabidopsis thaliana OX=3702 GN=CES101 PE=2 SV=2	receptor-like serine/threonine-protein kinase SD1-8 [Ipomoea nil]
Tai6.41361	MADS-M-type	TF	Tai6.41361	1.15495	48	0.849161	38	0.617427	29	3.25005	140	4.1658	185	5.46082	223	2.16219	90	1.84949	83	2.9164	113	6.85799	348	8.68191	324	9.78575	417	4.41594e-05	2.20009	up	0.0388415	-1.25057	normal	4.88312e-10	1.96236	up	0.00100047	-1.0276	down	SRF-type transcription factor (DNA-binding and dimerisation domain);; K-box region	Agamous-like MADS-box protein AGL27 GN=F22K20.15 OS=Arabidopsis thaliana (Mouse-ear cress) PE=1 SV=1	agamous-like MADS-box protein AGL27 isoform X1 [Nicotiana sylvestris]
Ipomoea_batatas_newGene_216	NAC	TF	--	0.225917	13	0.265189	16	0.316518	20	1.27658	75	0.969288	54	1.8191	100	0.191979	11	0.216298	13	0.279166	15	0.623705	43	0.879322	45	1.06412	62	0.00633883	2.19904	up	--	--	--	0.00153618	1.99005	up	0.302555	0.576097	normal	No apical meristem (NAM) protein	NAC domain-containing protein 30 OS=Arabidopsis thaliana OX=3702 GN=NAC030 PE=1 SV=1	NAC domain-containing protein 30-like [Ipomoea nil]
Tai6.14970	RLK-Pelle_LRR-IV	PK	Tai6.14970	2.15335	224	2.29473	251	1.74786	200	9.37939	1008	9.52592	1046	9.03634	922	3.38212	349	3.14606	350	2.69481	259	7.25044	925	8.68791	822	7.04533	753	9.59127e-12	2.18226	up	0.230969	-0.525401	normal	6.62641e-09	1.4269	up	0.424119	0.215383	normal	Protein tyrosine kinase;; Protein kinase domain;; Leucine Rich repeats (2 copies);; Leucine rich repeat;; Leucine Rich Repeat;; Leucine rich repeat N-terminal domain	Receptor-like protein kinase 2 (Precursor) GN=RCH2 OS=Arabidopsis thaliana (Mouse-ear cress) PE=1 SV=1	probable LRR receptor-like serine/threonine-protein kinase At1g34110 [Solanum lycopersicum]
Ipomoea_batatas_newGene_19334	RLK-Pelle_DLSV	PK	--	0.270084	21	0.444759	36	0.454249	39	1.75869	138	1.01601	75	2.56052	195	0.199903	16	0.194241	17	0.24141	18	0.799328	61	0.857054	48	0.847536	56	0.081927	2.18199	normal	--	--	--	0.0041414	1.72035	up	0.0849517	1.30155	normal	Protein tyrosine kinase;; Protein kinase domain;; PAN-like domain;; Domain of unknown function (DUF3403)	G-type lectin S-receptor-like serine/threonine-protein kinase At4g27290 OS=Arabidopsis thaliana OX=3702 GN=At4g27290 PE=3 SV=4	G-type lectin S-receptor-like serine/threonine-protein kinase At4g27290 [Ipomoea nil]
Tai6.8831	WRKY	TF	Tai6.8831	8.38054	447	8.02076	445	9.65389	550	43.142	2379	34.6435	1982	47.8509	2472	8.7435	466	9.48584	518	8.03705	389	60.7168	3910	71.0791	3393	80.4351	4358	4.07372e-12	2.16545	up	0.709337	0.181165	normal	1.01018e-33	3.13217	up	0.000146574	-0.800944	normal	WRKY DNA -binding domain	Probable WRKY transcription factor 40 GN=WRKY40 OS=Arabidopsis thaliana (Mouse-ear cress) PE=1 SV=1	unnamed protein product [Coffea canephora]
Tai6.12391	RLK-Pelle_LRR-XI-1	PK	Tai6.12391	0.84043	23	0.93228	27	1.53644	45	6.11915	169	5.95944	170	4.79273	126	1.04847	28	1.49531	43	1.51106	38	9.99263	326	8.87075	213	12.1458	332	9.9166e-05	2.1602	up	1	-0.0525828	normal	5.38591e-17	3.02108	up	0.00559994	-0.929922	normal	Protein tyrosine kinase;; Protein kinase domain	Receptor-like protein kinase HAIKU2 (Precursor) GN=IKU2 OS=Arabidopsis thaliana (Mouse-ear cress) PE=1 SV=1	receptor-like protein kinase HAIKU2-like [Solanum tuberosum]
Ipomoea_batatas_newGene_19157	RLK-Pelle_DLSV	PK	--	0.377787	13	0.516945	19	0.234476	11	1.48065	59	1.60185	57	1.50956	50	0.899406	30	0.605312	22	0.628173	23	2.13632	87	2.29089	75	2.43748	98	0.0120399	2.16003	normal	--	--	--	0.000317432	1.83079	up	0.205811	-0.685423	normal	Protein tyrosine kinase;; Protein kinase domain;; Domain of unknown function (DUF3403)	G-type lectin S-receptor-like serine/threonine-protein kinase SD1-1 OS=Arabidopsis thaliana OX=3702 GN=SD11 PE=1 SV=1	G-type lectin S-receptor-like serine/threonine-protein kinase At4g27290 [Ipomoea nil]
Ipomoea_batatas_newGene_19157	RLK-Pelle_L-LEC	PK	--	0.377787	13	0.516945	19	0.234476	11	1.48065	59	1.60185	57	1.50956	50	0.899406	30	0.605312	22	0.628173	23	2.13632	87	2.29089	75	2.43748	98	0.0120399	2.16003	normal	--	--	--	0.000317432	1.83079	up	0.205811	-0.685423	normal	Protein tyrosine kinase;; Protein kinase domain;; Domain of unknown function (DUF3403)	G-type lectin S-receptor-like serine/threonine-protein kinase SD1-1 OS=Arabidopsis thaliana OX=3702 GN=SD11 PE=1 SV=1	G-type lectin S-receptor-like serine/threonine-protein kinase At4g27290 [Ipomoea nil]
Tai6.11144	RLK-Pelle_WAK	PK	Tai6.11144	0.803685	91	1.11845	131	1.72739	216	4.80025	565	5.8126	696	7.32433	811	2.77969	316	2.20378	268	1.71417	182	5.04171	689	6.5657	660	7.04198	823	1.15428e-06	2.1561	up	0.291883	-0.689413	normal	5.24574e-08	1.55899	up	0.811343	-0.107205	normal	Protein kinase domain;; Protein tyrosine kinase;; Wall-associated receptor kinase galacturonan-binding	Wall-associated receptor kinase-like 9 (Precursor) GN=WAKL9 OS=Arabidopsis thaliana (Mouse-ear cress) PE=2 SV=1	unnamed protein product [Coffea canephora]
Tai6.25693	HB-other	TF	Tai6.25693	0.675507	21	0.76477	25	0.091824	4	1.76594	55	2.42376	78	1.4326	43	1.64633	50	2.08822	67	4.08584	115	5.0578	186	4.9922	135	2.0865	65	0.00879108	2.14187	up	0.0292438	-2.55979	normal	0.350448	0.722509	normal	0.061198	-1.15638	normal	Homeobox domain	Homeobox-leucine zipper protein ATHB-40 GN=ATHB-40 OS=Arabidopsis thaliana (Mouse-ear cress) PE=2 SV=3	homeobox-leucine zipper protein ATHB-40 [Solanum lycopersicum]
Ipomoea_batatas_newGene_10921	RLK-Pelle_DLSV	PK	--	0.361295	14	0.853572	28	0.91083	32	2.50959	97	4.32053	157	1.55329	58	0.0697	4	0.217234	7	0	0	2.71498	92	3.19703	94	2.39022	90	0.0362321	2.13246	normal	--	--	--	9.40694e-15	4.75181	up	0.825018	0.107939	normal	Protein tyrosine kinase;; Protein kinase domain	Cysteine-rich receptor-like protein kinase 10 OS=Arabidopsis thaliana OX=3702 GN=CRK10 PE=1 SV=3	putative receptor-like protein kinase At4g00960 [Ipomoea nil]
Ipomoea_batatas_newGene_10921	RLK-Pelle_RLCK-VI	PK	--	0.361295	14	0.853572	28	0.91083	32	2.50959	97	4.32053	157	1.55329	58	0.0697	4	0.217234	7	0	0	2.71498	92	3.19703	94	2.39022	90	0.0362321	2.13246	normal	--	--	--	9.40694e-15	4.75181	up	0.825018	0.107939	normal	Protein tyrosine kinase;; Protein kinase domain	Cysteine-rich receptor-like protein kinase 10 OS=Arabidopsis thaliana OX=3702 GN=CRK10 PE=1 SV=3	putative receptor-like protein kinase At4g00960 [Ipomoea nil]
Tai6.10482	AUX/IAA	TR	Tai6.10482	8.78677	280	8.70529	276	5.8677	200	20.2272	1030	20.5691	1085	22.7793	1131	6.50061	210	8.66277	280	7.93668	233	29.7762	1812	68.5313	1839	30.8069	1604	1.35101e-11	2.12715	up	0.941399	0.0623181	normal	6.23754e-25	2.91094	up	0.000831986	-0.737141	normal	AUX/IAA family	Auxin-responsive protein IAA26 GN=MDC8.13 OS=Arabidopsis thaliana (Mouse-ear cress) PE=1 SV=2	auxin-responsive protein IAA26-like [Solanum tuberosum]
Tai6.4533	HSF	TF	Tai6.4533	7.02441	302	5.09423	232	6.15653	292	32.8786	1471	30.2635	1398	26.8984	1140	4.07356	176	3.82837	177	3.85497	156	17.9197	947	18.9851	737	22.1017	980	3.00911e-12	2.12644	up	0.0314735	0.866844	normal	2.32215e-22	2.42163	up	0.0140441	0.557359	normal	HSF-type DNA-binding	Heat stress transcription factor B-3 GN=T32G6.21 OS=Arabidopsis thaliana (Mouse-ear cress) PE=2 SV=1	heat stress transcription factor B-3 [Nicotiana tomentosiformis]
Ipomoea_batatas_newGene_16356	SRS	TF	--	0.741545	36	0.830469	43	0.394976	21	3.47731	175	2.51854	131	1.72379	82	1.10855	54	0.539756	28	0.643844	30	2.27346	135	2.51786	110	1.76161	88	0.00654988	2.12287	up	0.789723	-0.32386	normal	0.000566789	1.59782	up	0.72534	0.188942	normal	Domain of unknown function (DUF702)	Protein SHORT INTERNODES OS=Arabidopsis thaliana OX=3702 GN=SHI PE=1 SV=1	protein SHI RELATED SEQUENCE 1-like [Ipomoea nil]
Tai6.37772	MYB-related	TF	Tai6.37772	10.7896	506	11.736	586	8.98359	477	50.9394	2438	42.5256	2124	41.7988	1943	7.86562	382	10.9547	536	11.293	499	75.5097	4361	80.2073	3394	94.9731	4523	4.55184e-13	2.10052	up	0.826954	0.115831	normal	5.95946e-48	3.14652	up	3.1157e-06	-0.945857	normal	Myb-like DNA-binding domain;; Myb-like DNA-binding domain	Myb-related protein Myb4 GN=OSJNBa0073E02.6 OS=Oryza sativa subsp. japonica (Rice) PE=2 SV=2	myb-related protein Myb4-like [Nicotiana sylvestris]
Tai6.7362	GARP-G2-like	TF	Tai6.7362	0.932836	34	1.99871	69	1.12301	45	4.81644	172	3.01176	117	6.33341	221	3.40749	124	2.25072	88	2.63398	90	7.32183	296	6.73547	221	6.29622	229	0.00805802	2.09151	up	0.0293337	-1.30222	normal	0.000169087	1.32725	up	0.123115	-0.553959	normal	Myb-like DNA-binding domain	Two-component response regulator-like APRR2 GN=T6K21.200 OS=Arabidopsis thaliana (Mouse-ear cress) PE=2 SV=2	two-component response regulator-like APRR2 isoform X1 [Nicotiana sylvestris]
Ipomoea_batatas_newGene_61056	RLK-Pelle_LRR-XII-1	PK	--	0.153646	17	0.699153	80	0.905393	110	2.7654	312	2.32448	273	2.10979	226	1.51911	151	1.28937	148	1.91039	191	2.39454	312	2.02564	199	2.40577	274	6.44513e-06	2.08604	up	0.0507173	-1.35121	normal	0.059162	0.687018	normal	0.969641	0.0301861	normal	Leucine rich repeat;; Leucine Rich repeats (2 copies);; Leucine Rich Repeat;; Leucine rich repeat N-terminal domain;; Leucine Rich repeat;; Protein tyrosine kinase;; Protein kinase domain;; Protein tyrosine kinase	Probable LRR receptor-like serine/threonine-protein kinase At3g47570 OS=Arabidopsis thaliana OX=3702 GN=At3g47570 PE=2 SV=1	putative receptor-like protein kinase At3g47110 [Ipomoea nil]
Ipomoea_batatas_newGene_53692	NAC	TF	--	0.163414	10	0.135686	9	0.205836	14	0.822733	52	0.828729	54	0.830459	50	0.349744	22	0.681684	45	0.229296	13	1.21753	91	1.23483	68	1.07531	68	0.0206098	2.08404	normal	--	--	--	0.00414238	1.56037	up	0.321989	-0.563331	normal	No apical meristem (NAM) protein	NAC domain-containing protein 30 OS=Arabidopsis thaliana OX=3702 GN=NAC030 PE=1 SV=1	NAC domain-containing protein 30-like [Ipomoea nil]
Tai6.13501	WRKY	TF	Tai6.13501	1.19517	65	1.12743	65	0.65084	39	3.35005	189	3.98792	232	4.85922	260	0.546173	30	0.926194	54	0.688518	35	0.903249	61	1.05161	52	1.87456	105	1.46812e-05	2.07789	up	0.614101	0.471063	normal	0.204	0.930176	normal	9.30594e-06	1.60444	up	WRKY DNA -binding domain	Probable WRKY transcription factor 48 GN=WRKY48 OS=Arabidopsis thaliana (Mouse-ear cress) PE=2 SV=1	probable WRKY transcription factor 48 isoform X2 [Nicotiana sylvestris]
Tai6.1204	C2C2-Dof	TF	Tai6.1204	4.63417	102	2.06573	55	2.99181	95	16.1997	402	14.4985	378	23.9386	493	3.46825	93	3.59822	95	3.66076	94	20.4588	497	19.8331	375	27.0729	520	1.36078e-07	2.07438	up	0.881612	0.124214	normal	4.18403e-15	2.33208	up	0.676893	-0.148853	normal	Alcohol dehydrogenase GroES-like domain;; Zinc-binding dehydrogenase;; D-isomer specific 2-hydroxyacid dehydrogenase, NAD binding domain	Probable mannitol dehydrogenase GN=CAD OS=Fragaria ananassa (Strawberry) PE=2 SV=1	cinnamyl alcohol dehydrogenase [Ipomoea batatas]
Tai6.9213	NF-YA	TF	Tai6.9213	1.18986	39	0.905005	31	1.29059	46	4.2361	143	6.91889	240	5.34968	170	0.506614	17	0.952531	33	0.294944	9	1.38533	55	1.77597	52	0.827392	28	6.31459e-05	2.07128	up	0.166868	1.19786	normal	0.0684602	1.26249	normal	4.39294e-07	1.99043	up	CCAAT-binding transcription factor (CBF-B/NF-YA) subunit B	Nuclear transcription factor Y subunit A-9 GN=NFYA9 OS=Arabidopsis thaliana (Mouse-ear cress) PE=2 SV=1	nuclear transcription factor Y subunit A-1-like isoform X2 [Nicotiana tomentosiformis]
Tai6.31169	RLK-Pelle_DLSV	PK	Tai6.31169	1.40982	37	1.58306	44	1.57063	46	7.53534	201	6.25917	174	6.07224	160	1.4157	41	1.8977	54	1.67729	45	4.69467	149	4.2092	108	4.36154	117	8.2957e-05	2.06977	up	0.941911	-0.11418	normal	0.00123112	1.44303	up	0.254932	0.496246	normal	Protein kinase domain;; Protein tyrosine kinase;; Domain of unknown function (DUF3403)	G-type lectin S-receptor-like serine/threonine-protein kinase At4g27290 (Precursor) GN=At4g27290 OS=Arabidopsis thaliana (Mouse-ear cress) PE=3 SV=4	G-type lectin S-receptor-like serine/threonine-protein kinase At4g27290-like [Solanum tuberosum]
Tai6.31169	RLK-Pelle_LysM	PK	Tai6.31169	1.40982	37	1.58306	44	1.57063	46	7.53534	201	6.25917	174	6.07224	160	1.4157	41	1.8977	54	1.67729	45	4.69467	149	4.2092	108	4.36154	117	8.2957e-05	2.06977	up	0.941911	-0.11418	normal	0.00123112	1.44303	up	0.254932	0.496246	normal	Protein kinase domain;; Protein tyrosine kinase;; Domain of unknown function (DUF3403)	G-type lectin S-receptor-like serine/threonine-protein kinase At4g27290 (Precursor) GN=At4g27290 OS=Arabidopsis thaliana (Mouse-ear cress) PE=3 SV=4	G-type lectin S-receptor-like serine/threonine-protein kinase At4g27290-like [Solanum tuberosum]
Ipomoea_batatas_newGene_46294	RLK-Pelle_LRK10L-2	PK	--	0.160926	11	0.106435	8	0.083816	6	0.539831	36	0.613015	42	0.532294	33	0	0	0.180633	13	0.413093	25	0.090523	7	0.201728	12	0.092742	6	0.0656897	2.06246	normal	--	--	--	--	--	--	0.000666533	2.06403	up	Protein kinase domain;; Protein tyrosine kinase;; Wall-associated receptor kinase C-terminal	Rust resistance kinase Lr10 OS=Triticum aestivum OX=4565 GN=LRK10 PE=2 SV=1	rust resistance kinase Lr10-like isoform X2 [Ipomoea nil]
Tai6.38637	RLK-Pelle_DLSV	PK	Tai6.38637	2.7245	112	2.94663	132	1.88481	90	10.8989	434	11.3946	470	10.7175	400	3.34887	137	2.82889	143	2.98842	116	7.07812	393	10.4033	364	12.6865	501	1.18657e-07	2.05779	up	0.636919	-0.320385	normal	9.65976e-08	1.7171	up	0.954373	0.00663646	normal	Protein tyrosine kinase;; Protein kinase domain	Probable LRR receptor-like serine/threonine-protein kinase At1g53430 (Precursor) GN=At1g53430 OS=Arabidopsis thaliana (Mouse-ear cress) PE=1 SV=1	probable LRR receptor-like serine/threonine-protein kinase At1g07650-like [Solanum tuberosum]
Tai6.19579	WRKY	TF	Tai6.19579	11.5271	388	9.68117	377	11.7961	468	54.683	1875	41.3711	1511	59.5464	1976	12.4456	468	10.3403	446	14.9641	524	74.275	3126	81.4091	2515	100.143	3559	8.88411e-09	2.03643	up	0.852182	-0.117791	normal	4.92626e-21	2.70641	up	0.00108595	-0.803488	normal	WRKY DNA -binding domain	Probable WRKY transcription factor 40 GN=WRKY40 OS=Arabidopsis thaliana (Mouse-ear cress) PE=1 SV=1	unnamed protein product [Coffea canephora]
Tai6.12975	RLK-Pelle_WAK	PK	Tai6.12975	1.17691	58	1.57922	82	1.26631	69	5.52098	281	5.28402	277	5.03116	242	2.50682	123	2.10252	111	2.04281	94	6.29422	377	7.17912	317	6.32529	319	8.42031e-06	2.03355	up	0.242932	-0.728889	normal	2.21004e-07	1.66326	up	0.306136	-0.373361	normal	Protein kinase domain;; Protein tyrosine kinase	Wall-associated receptor kinase-like 9 (Precursor) GN=WAKL9 OS=Arabidopsis thaliana (Mouse-ear cress) PE=2 SV=1	putative wall-associated receptor kinase-like 11 isoform X2 [Vitis vinifera]
Tai6.50447	RLK-Pelle_DLSV	PK	Tai6.50447	2.99899	159	4.59743	257	3.99508	234	16.3138	901	13.0939	747	15.3275	801	10.1329	536	7.6719	438	7.49968	371	15.7676	1023	14.6122	696	11.8606	646	1.3069e-09	2.029	up	0.00165252	-1.14023	down	0.000932911	0.831659	normal	0.948556	0.0414776	normal	Protein tyrosine kinase;; Protein kinase domain;; PAN-like domain;; Domain of unknown function (DUF3403)	G-type lectin S-receptor-like serine/threonine-protein kinase At4g27290 (Precursor) GN=At4g27290 OS=Arabidopsis thaliana (Mouse-ear cress) PE=3 SV=4	uncharacterized protein LOC101262029 [Solanum lycopersicum]
Tai6.25624	RLK-Pelle_WAK_LRK10L-1	PK	Tai6.25624	10.744	893	15.6115	1468	11.151	1037	50.8653	4594	37.067	3656	40.6495	3755	6.26089	503	4.17785	461	7.6208	691	24.4691	2703	14.3592	1168	13.6789	1323	2.01535e-12	2.0196	up	0.00378029	0.846054	normal	0.00115913	1.61447	up	1.07901e-05	1.23387	up	Protein tyrosine kinase;; Protein kinase domain;; Wall-associated receptor kinase galacturonan-binding;; Protein kinase domain;; Protein tyrosine kinase;; Domain of unknown function (DUF588)	Wall-associated receptor kinase-like 15 (Precursor) GN=WAKL15 OS=Arabidopsis thaliana (Mouse-ear cress) PE=2 SV=2	unnamed protein product [Coffea canephora]
Tai6.19740	RLK-Pelle_L-LEC	PK	Tai6.19740	3.09557	112	2.36788	91	2.8797	115	16.8691	635	12.1263	472	8.76667	313	4.47471	163	3.17862	124	1.46431	50	0.129503	6	3.03234	100	10.6395	397	0.00396845	2.01606	up	0.94697	0.0878622	normal	0.825832	0.706519	normal	0.0977175	1.39	normal	Protein tyrosine kinase;; Protein kinase domain	Receptor like protein kinase S.2 GN=F24L7.6 OS=Arabidopsis thaliana (Mouse-ear cress) PE=2 SV=2	receptor like protein kinase S.2 [Nicotiana tomentosiformis]
Tai6.34973	GNAT	TR	Tai6.34973	227.024	7821	219.185	8064	224.378	8542	1313.63	45529	495.237	18076	1113.7	36631	239.553	8264	242.137	8934	208.854	6845	1065.44	43563	1314.93	39555	1327.58	45536	0.0558736	2.01172	normal	0.856098	0.0898813	normal	6.28798e-18	2.46684	up	0.431528	-0.381304	normal	TPR repeat;; Tetratricopeptide repeat;; Tetratricopeptide repeat;; Tetratricopeptide repeat;; Tetratricopeptide repeat;; Tetratricopeptide repeat;; Tetratricopeptide repeat;; Tetratricopeptide repeat;; Tetratricopeptide repeat;; Tetratricopeptide repeat	--	tetratricopeptide repeat protein 27 homolog isoform X1 [Solanum tuberosum]
Tai6.9826	HB-HD-ZIP	TF	Tai6.9826	2.76628	128	3.01563	147	2.82157	144	10.4791	503	11.881	589	12.8348	583	7.16426	331	7.22118	358	6.14471	266	26.7429	1514	26.009	1083	27.6747	1316	3.75952e-08	2.00173	up	0.00324717	-1.16673	down	4.74096e-20	2.0649	up	8.43686e-09	-1.24502	down	Homeobox domain;; Homeobox associated leucine zipper	Homeobox-leucine zipper protein HAT5 GN=F4P13.2 OS=Arabidopsis thaliana (Mouse-ear cress) PE=1 SV=1	homeobox-leucine zipper protein HAT5-like [Sesamum indicum]
Tai6.8386	TUB	TF	Tai6.8386	9.08834	353	9.21942	378	10.6655	454	38.4952	1550	34.4552	1434	50.9084	1941	15.4829	604	11.811	493	8.69584	317	26.0044	1242	33.9706	1196	46.798	1876	1.1446e-06	2.00108	up	0.802599	-0.164791	normal	0.00080706	1.6695	up	0.734456	0.15325	normal	ABA/WDS induced protein	Abscisic stress-ripening protein 1 GN=ASR1 OS=Solanum lycopersicum (Tomato) PE=2 SV=1	putative ripening protein [Calystegia soldanella]
Tai6.45811	RLK-Pelle_DLSV	PK	Tai6.45811	1.46535	82	2.03362	125	1.52672	100	6.34735	356	7.22425	453	5.88663	314	4.15437	224	3.00421	171	3.29679	164	15.9362	1053	18.2156	872	17.908	979	9.5422e-07	1.99711	up	0.0435424	-0.982918	normal	4.4196e-23	2.41103	up	1.50637e-09	-1.41056	down	Protein tyrosine kinase;; Protein kinase domain;; PAN-like domain;; PAN domain	G-type lectin S-receptor-like serine/threonine-protein kinase At4g03230 (Precursor) GN=At4g03230 OS=Arabidopsis thaliana (Mouse-ear cress) PE=3 SV=3	G-type lectin S-receptor-like serine/threonine-protein kinase At4g27290 [Nicotiana sylvestris]
Ipomoea_batatas_newGene_24375	RLK-Pelle_DLSV	PK	--	2.27005	112	2.7268	146	1.75883	97	8.71099	428	8.46856	421	9.11021	436	9.08659	421	10.1828	505	8.30866	360	16.2257	923	14.854	613	13.6113	652	3.3035e-07	1.9947	up	6.08934e-08	-1.96847	down	0.0023815	0.789214	normal	0.00168899	-0.778551	normal	Protein tyrosine kinase;; Protein kinase domain	Cysteine-rich receptor-like protein kinase 10 OS=Arabidopsis thaliana OX=3702 GN=CRK10 PE=1 SV=3	cysteine-rich receptor-like protein kinase 10 [Ipomoea nil]
Ipomoea_batatas_newGene_24375	RLK-Pelle_LRR-XI-1	PK	--	2.27005	112	2.7268	146	1.75883	97	8.71099	428	8.46856	421	9.11021	436	9.08659	421	10.1828	505	8.30866	360	16.2257	923	14.854	613	13.6113	652	3.3035e-07	1.9947	up	6.08934e-08	-1.96847	down	0.0023815	0.789214	normal	0.00168899	-0.778551	normal	Protein tyrosine kinase;; Protein kinase domain	Cysteine-rich receptor-like protein kinase 10 OS=Arabidopsis thaliana OX=3702 GN=CRK10 PE=1 SV=3	cysteine-rich receptor-like protein kinase 10 [Ipomoea nil]
Ipomoea_batatas_newGene_2146	RLK-Pelle_DLSV	PK	--	0.279651	23	0.0388	4	0.309142	23	1.00954	94	1.06448	65	1.48753	119	1.13136	79	1.37601	97	1.99374	105	2.1393	229	2.79815	202	3.04584	232	0.0080393	1.98845	up	0.00118172	-1.97356	down	0.00059778	1.27227	up	0.000433269	-1.27444	down	Protein tyrosine kinase;; Protein kinase domain;; S-locus glycoprotein domain;; PAN-like domain;; Domain of unknown function (DUF3403);; D-mannose binding lectin	G-type lectin S-receptor-like serine/threonine-protein kinase At4g27290 OS=Arabidopsis thaliana OX=3702 GN=At4g27290 PE=3 SV=4	G-type lectin S-receptor-like serine/threonine-protein kinase At4g27290 [Ipomoea nil]
Tai6.18182	WRKY	TF	Tai6.18182	0.329641	17	0.303943	17	0.182907	12	0.989644	53	1.26113	70	1.14633	56	1.2649	65	1.83033	99	1.08411	51	7.31458	445	10.3722	461	12.7625	648	0.0158528	1.98716	normal	0.00107473	-2.22298	down	3.43636e-09	2.92405	up	8.12379e-11	-3.17347	down	WRKY DNA -binding domain	Probable WRKY transcription factor 33 GN=WRKY33 OS=Arabidopsis thaliana (Mouse-ear cress) PE=1 SV=2	SPF1 protein [Ipomoea batatas]
Tai6.7839	WNK_NRBP	PK	Tai6.7839	0.262741	12	0.4358	22	0.616134	32	1.67963	76	1.63136	85	2.15512	102	0.954544	48	0.487141	24	0.292564	14	1.06116	60	1.10313	44	2.22183	100	0.0044295	1.98438	up	0.87288	-0.339204	normal	0.138608	1.29643	normal	0.562755	0.337007	normal	Protein kinase domain;; Protein tyrosine kinase	Probable serine/threonine-protein kinase WNK5 GN=WNK5 OS=Arabidopsis thaliana (Mouse-ear cress) PE=1 SV=2	probable serine/threonine-protein kinase WNK4 isoform X2 [Nicotiana tomentosiformis]
Tai6.37074	HB-other	TF	Tai6.37074	1.40545	52	1.12348	44	0.504636	21	2.81214	108	4.88368	193	4.23164	153	5.81701	214	2.96738	117	4.66911	161	9.88175	445	10.7693	357	4.78293	181	0.000298246	1.98341	up	0.00180574	-2.10053	down	0.0900172	1.00994	normal	0.0398951	-1.14059	normal	Homeobox domain	Homeobox-leucine zipper protein ATHB-40 GN=ATHB-40 OS=Arabidopsis thaliana (Mouse-ear cress) PE=2 SV=3	homeobox-leucine zipper protein ATHB-40 [Solanum lycopersicum]
Tai6.11744	MYB-related	TF	Tai6.11744	4.2514	72	4.36604	82	3.9682	79	18.3273	331	14.091	268	17.7172	312	2.02803	34	1.88145	37	2.43725	38	10.7786	206	14.8983	214	15.9123	261	6.17884e-06	1.97699	up	0.0833075	1.10694	normal	2.09331e-12	2.69211	up	0.282028	0.376334	normal	Myb-like DNA-binding domain;; Myb-like DNA-binding domain	Myb-related protein Myb4 GN=OSJNBa0073E02.6 OS=Oryza sativa subsp. japonica (Rice) PE=2 SV=2	myb-related protein Myb4-like [Nicotiana tomentosiformis]
Tai6.39833	RLK-Pelle_DLSV	PK	Tai6.39833	0.652189	44	0.92472	65	0.564818	42	2.60387	180	2.38775	171	2.58757	170	0.736463	49	0.524049	38	0.846599	53	2.98236	243	2.22114	133	4.61642	316	0.00019059	1.97497	up	0.977508	-0.0713703	normal	0.000550684	2.31412	up	0.417367	-0.42443	normal	Protein kinase domain;; Protein tyrosine kinase;; Salt stress response/antifungal	Cysteine-rich receptor-like protein kinase 3 (Precursor) GN=CRK3 OS=Arabidopsis thaliana (Mouse-ear cress) PE=2 SV=1	cysteine-rich receptor-like protein kinase 3 [Nicotiana sylvestris]
Tai6.32777	RLK-Pelle_LRR-XIIIa	PK	Tai6.32777	2.10516	93	1.77956	83	2.86547	139	13.0036	594	8.58318	405	9.08138	393	2.80164	124	2.54006	120	2.00195	83	7.20533	389	6.22175	247	7.13439	323	9.96244e-05	1.9734	up	0.849983	0.144725	normal	1.22816e-06	1.57632	up	0.120093	0.5267	normal	Protein kinase domain;; Protein tyrosine kinase;; Phosphotransferase enzyme family	Receptor-like serine/threonine-protein kinase At1g78530 GN=At1g78530 OS=Arabidopsis thaliana (Mouse-ear cress) PE=2 SV=1	receptor-like serine/threonine-protein kinase At1g78530-like isoform X1 [Solanum tuberosum]
Tai6.44497	RLK-Pelle_WAK	PK	Tai6.44497	0.241444	22	0.159048	15	0.19805	20	0.290308	27	1.38529	133	1.09657	97	0.026044	3	0.084218	9	0.04823	5	0.575086	63	0.29867	25	0.693184	64	0.248701	1.97209	normal	--	--	--	3.03975e-05	3.17489	up	0.466857	0.748775	normal	Protein kinase domain;; Protein tyrosine kinase;; Wall-associated receptor kinase galacturonan-binding;; Calcium-binding EGF domain;; Complement Clr-like EGF-like;; EGF domain;; EGF-like domain	Wall-associated receptor kinase 5 (Precursor) GN=WAK5 OS=Arabidopsis thaliana (Mouse-ear cress) PE=2 SV=1	Wall-associated kinase 2, putative [Theobroma cacao]
Tai6.44809	NAC	TF	Tai6.44809	1.74099	94	1.34329	68	1.77152	106	11.71	588	10.2303	524	2.41458	114	3.88004	207	3.39491	190	3.26031	163	37.727	2474	49.3718	2391	53.5844	2951	0.262923	1.97147	normal	0.087551	-0.844479	normal	5.50804e-30	3.85258	up	3.5884e-16	-2.73802	down	No apical meristem (NAM) protein	NAC domain-containing protein 72 GN=F27G19.10 OS=Arabidopsis thaliana (Mouse-ear cress) PE=2 SV=1	NAC domain-containing protein 72-like [Sesamum indicum]
Tai6.892	HB-HD-ZIP	TF	Tai6.892	22.0584	1229	18.9269	1136	23.9455	1512	87.0461	5189	79.2105	4775	105.535	6391	17.8504	1036	17.8888	1104	15.0775	825	58.1018	4063	67.331	3463	65.7265	3847	4.94733e-07	1.96715	up	0.0882712	0.52951	normal	2.14065e-22	1.98185	up	0.0490567	0.499077	normal	Homeobox domain;; Homeobox associated leucine zipper	Homeobox-leucine zipper protein HAT5 GN=F4P13.2 OS=Arabidopsis thaliana (Mouse-ear cress) PE=1 SV=1	homeobox-leucine zipper protein HAT5 [Sesamum indicum]
Tai6.44812	RLK-Pelle_DLSV	PK	Tai6.44812	1.21612	63	2.06309	105	2.39916	97	5.44208	249	9.05607	392	7.52413	316	1.97246	81	2.4451	109	1.32431	66	5.33223	281	5.07761	173	6.12491	266	5.25959e-06	1.96054	up	0.985588	-0.0340781	normal	2.24807e-05	1.52118	up	0.289128	0.390075	normal	Protein tyrosine kinase;; Protein kinase domain;; Di-glucose binding within endoplasmic reticulum;; Carbohydrate-binding protein of the ER	Probable LRR receptor-like serine/threonine-protein kinase At1g07650 (Precursor) GN=At1g07650 OS=Arabidopsis thaliana (Mouse-ear cress) PE=1 SV=1	probable LRR receptor-like serine/threonine-protein kinase At1g07650-like [Solanum tuberosum]
Tai6.48345	NAC	TF	Tai6.48345	27.7739	1211	28.5459	1314	36.8839	1773	156.388	7096	110.28	5168	125.375	5390	38.9044	1701	25.2421	1183	28.7663	1175	163.975	8785	176.329	6945	173.423	7802	2.14789e-07	1.95385	up	0.698688	0.186895	normal	8.23448e-35	2.56503	up	0.059887	-0.438937	normal	No apical meristem (NAM) protein	NAC transcription factor 29 GN=At1g69490 OS=Arabidopsis thaliana (Mouse-ear cress) PE=2 SV=1	transcription factor InNAP [Ipomoea nil]
Tai6.46245	RLK-Pelle_DLSV	PK	Tai6.46245	1.13972	75	2.25744	140	1.9017	121	5.47399	360	7.05626	474	5.3121	333	1.85943	124	1.38926	98	1.16122	62	4.63924	358	4.53913	250	6.33387	402	1.32579e-06	1.95266	up	0.900461	0.104231	normal	3.4707e-08	1.86868	up	0.631018	0.175341	normal	Protein tyrosine kinase;; Protein kinase domain;; S-locus glycoprotein family;; PAN-like domain	G-type lectin S-receptor-like serine/threonine-protein kinase B120 (Precursor) GN=B120 OS=Arabidopsis thaliana (Mouse-ear cress) PE=2 SV=1	G-type lectin S-receptor-like serine/threonine-protein kinase At4g27290 [Nicotiana sylvestris]
Tai6.9069	WRKY	TF	Tai6.9069	0.689189	36	0.414763	23	0.244839	15	1.58949	87	2.09784	118	1.99339	103	0.590831	31	0.838482	47	0.609208	30	3.08062	198	4.09272	193	4.33016	233	0.00220596	1.9458	up	0.712114	-0.409585	normal	4.58445e-11	2.58879	up	0.00513777	-1.06641	down	WRKY DNA -binding domain	Probable WRKY transcription factor 50 GN=WRKY50 OS=Arabidopsis thaliana (Mouse-ear cress) PE=2 SV=1	probable WRKY transcription factor 50 [Eucalyptus grandis]
Tai6.2939	WRKY	TF	Tai6.2939	0.261978	15	0.256512	15	0.035987	3	0.723673	42	0.457796	28	0.687257	38	0.07018	4	0.135235	9	0.288027	15	1.28871	88	0.662932	34	1.99014	114	0.0895594	1.9373	normal	--	--	--	0.00254973	3.05824	up	0.144994	-1.12099	normal	WRKY DNA -binding domain	Probable WRKY transcription factor 30 GN=WRKY30 OS=Arabidopsis thaliana (Mouse-ear cress) PE=2 SV=1	unnamed protein product [Coffea canephora]
Tai6.16733	RLK-Pelle_WAK	PK	Tai6.16733	0.746011	49	0.911967	63	1.0832	78	4.03838	275	3.73579	263	3.1568	204	2.19813	144	2.08381	147	1.95216	120	3.84353	309	5.20101	307	4.71773	318	3.93525e-05	1.92966	up	0.050497	-1.05994	normal	0.000218681	1.23494	up	0.332976	-0.380253	normal	Protein kinase domain;; Protein tyrosine kinase;; Complement Clr-like EGF-like;; Calcium-binding EGF domain;; EGF domain;; EGF-like domain	Wall-associated receptor kinase 2 (Precursor) GN=WAK2 OS=Arabidopsis thaliana (Mouse-ear cress) PE=1 SV=1	wall-associated receptor kinase 5-like isoform X1 [Vitis vinifera]
Tai6.10826	TCP	TF	Tai6.10826	7.29864	359	8.22706	427	7.68229	417	31.2306	1598	27.4027	1448	29.9393	1451	30.9499	1525	20.5002	1083	18.1323	835	42.3229	2556	35.1929	1563	35.0926	1780	1.81261e-10	1.91632	up	0.00583084	-1.5073	down	0.00117117	0.791954	normal	0.0722175	-0.397101	normal	TCP family transcription factor	Transcription factor TCP20 GN=MOJ10.8 OS=Arabidopsis thaliana (Mouse-ear cress) PE=1 SV=1	unnamed protein product [Coffea canephora]
Tai6.5876	Others	TR	Tai6.5876	2.80083	104	2.52922	99	2.01912	83	9.1963	353	9.05512	359	10.2404	373	2.59222	96	2.83757	113	2.76678	96	8.42764	382	10.391	347	11.4517	436	3.32509e-06	1.90899	up	0.957821	-0.0558972	normal	1.90031e-10	1.97867	up	0.74999	-0.140377	normal	CCT motif	Zinc finger protein CONSTANS-LIKE 4 GN=COL4 OS=Arabidopsis thaliana (Mouse-ear cress) PE=2 SV=2	zinc finger protein CONSTANS-LIKE 4-like [Nicotiana sylvestris]
Tai6.38846	WRKY	TF	Tai6.38846	0.737156	28	0.340105	14	0.476081	20	1.71908	67	3.00894	120	2.56181	94	0.400143	15	0.372153	15	0.522217	19	0.550694	25	2.41923	81	3.01811	115	0.00403397	1.90877	up	--	--	--	--	--	--	0.719897	0.234796	normal	WRKY DNA -binding domain	Probable WRKY transcription factor 50 GN=WRKY50 OS=Arabidopsis thaliana (Mouse-ear cress) PE=2 SV=1	probable WRKY transcription factor 50 [Eucalyptus grandis]
Tai6.38130	STE_STE11	PK	Tai6.38130	0.79473	19	0.116527	3	0.116825	3	1.13637	28	1.95408	49	2.2837	53	1.31747	31	0.878317	22	0.810693	18	3.19757	92	2.6668	57	4.23367	102	0.0551844	1.90384	normal	--	--	--	0.000318722	1.84746	up	0.0588576	-0.965996	normal	Protein kinase domain;; Protein tyrosine kinase	Mitogen-activated protein kinase kinase kinase 1 GN=MEKK1 OS=Arabidopsis thaliana (Mouse-ear cress) PE=1 SV=2	hypothetical protein PHAVU_006G2125000g, partial [Phaseolus vulgaris]
Ipomoea_batatas_newGene_31662	RLK-Pelle_DLSV	PK	--	0.25446	7	0.449177	13	0.903527	27	2.10709	59	2.50097	72	2.31073	61	0.335946	10	0.210207	7	0.040194	2	1.33825	44	1.84293	45	2.00833	56	0.0197775	1.89971	normal	--	--	--	7.93328e-06	3.00701	up	0.556981	0.353402	normal	Protein tyrosine kinase	G-type lectin S-receptor-like serine/threonine-protein kinase At1g11330 OS=Arabidopsis thaliana OX=3702 GN=At1g11330 PE=1 SV=3	G-type lectin S-receptor-like serine/threonine-protein kinase CES101 [Ipomoea nil]
Tai6.36738	MYB-related	TF	Tai6.36738	0.773649	34	1.28158	59	1.00038	48	4.34844	195	2.9533	137	3.09173	132	1.35949	59	2.21203	103	1.04021	42	1.68544	90	1.9215	75	1.29586	58	0.000686615	1.88715	up	0.429543	-0.65745	normal	0.859141	0.180576	normal	0.0133667	1.03222	normal	Myb-like DNA-binding domain;; Myb-like DNA-binding domain	Transcription factor RAX3 GN=T16K5.40 OS=Arabidopsis thaliana (Mouse-ear cress) PE=2 SV=1	transcription factor RAX2-like [Nicotiana tomentosiformis]
Tai6.599	RLK-Pelle_DLSV	PK	Tai6.599	2.4905	217	2.10657	195	2.13857	210	6.39233	569	9.00097	844	12.0649	1010	4.27968	376	3.28731	300	3.00138	237	8.35097	882	5.91364	439	4.65531	414	0.00205158	1.88452	up	0.334374	-0.450015	normal	0.0331917	0.918255	normal	0.366631	0.500763	normal	Protein tyrosine kinase;; Protein kinase domain;; D-mannose binding lectin;; PAN-like domain	G-type lectin S-receptor-like serine/threonine-protein kinase CES101 (Precursor) GN=CES101 OS=Arabidopsis thaliana (Mouse-ear cress) PE=2 SV=2	LOW QUALITY PROTEIN: G-type lectin S-receptor-like serine/threonine-protein kinase CES101 [Sesamum indicum]
Tai6.599	RLK-Pelle_RLCK-VI	PK	Tai6.599	2.4905	217	2.10657	195	2.13857	210	6.39233	569	9.00097	844	12.0649	1010	4.27968	376	3.28731	300	3.00138	237	8.35097	882	5.91364	439	4.65531	414	0.00205158	1.88452	up	0.334374	-0.450015	normal	0.0331917	0.918255	normal	0.366631	0.500763	normal	Protein tyrosine kinase;; Protein kinase domain;; D-mannose binding lectin;; PAN-like domain	G-type lectin S-receptor-like serine/threonine-protein kinase CES101 (Precursor) GN=CES101 OS=Arabidopsis thaliana (Mouse-ear cress) PE=2 SV=2	LOW QUALITY PROTEIN: G-type lectin S-receptor-like serine/threonine-protein kinase CES101 [Sesamum indicum]
Ipomoea_batatas_newGene_26100	SRS	TF	--	3.28152	165	1.87915	100	2.51494	140	11.1919	584	12.5005	672	9.97688	493	0.662735	33	0.615054	34	0.556995	27	1.05477	66	1.30796	60	1.0209	53	1.2873e-07	1.88431	up	1.76116e-06	2.34809	up	0.122676	0.971649	normal	6.8064e-28	3.24634	up	Domain of unknown function (DUF702)	Protein LATERAL ROOT PRIMORDIUM 1 OS=Arabidopsis thaliana OX=3702 GN=LRP1 PE=1 SV=1	protein LATERAL ROOT PRIMORDIUM 1 [Ipomoea nil]
Tai6.17513	RLK-Pelle_DLSV	PK	Tai6.17513	2.75518	127	4.52532	166	2.63527	149	9.65561	507	11.155	593	8.51066	468	6.02563	246	7.79146	327	5.49768	246	9.33978	547	7.58843	324	10.1352	521	3.46973e-07	1.88072	up	0.0298665	-0.924775	normal	0.00809867	0.78634	normal	0.682417	0.154454	normal	Di-glucose binding within endoplasmic reticulum;; Leucine Rich repeats (2 copies);; Leucine rich repeat;; Protein tyrosine kinase;; Leucine Rich Repeat;; Protein kinase domain;; Leucine Rich repeat;; Carbohydrate-binding protein of the ER;; Leucine rich repeat	Probable leucine-rich repeat receptor-like serine/threonine-protein kinase At3g14840 (Precursor) GN=LRR-RLK OS=Arabidopsis thaliana (Mouse-ear cress) PE=2 SV=1	probable LRR receptor-like serine/threonine-protein kinase At1g07650 [Solanum lycopersicum]
Tai6.17513	RLK-Pelle_RLCK-VI	PK	Tai6.17513	2.75518	127	4.52532	166	2.63527	149	9.65561	507	11.155	593	8.51066	468	6.02563	246	7.79146	327	5.49768	246	9.33978	547	7.58843	324	10.1352	521	3.46973e-07	1.88072	up	0.0298665	-0.924775	normal	0.00809867	0.78634	normal	0.682417	0.154454	normal	Di-glucose binding within endoplasmic reticulum;; Leucine Rich repeats (2 copies);; Leucine rich repeat;; Protein tyrosine kinase;; Leucine Rich Repeat;; Protein kinase domain;; Leucine Rich repeat;; Carbohydrate-binding protein of the ER;; Leucine rich repeat	Probable leucine-rich repeat receptor-like serine/threonine-protein kinase At3g14840 (Precursor) GN=LRR-RLK OS=Arabidopsis thaliana (Mouse-ear cress) PE=2 SV=1	probable LRR receptor-like serine/threonine-protein kinase At1g07650 [Solanum lycopersicum]
Ipomoea_batatas_newGene_57081	RLK-Pelle_LRR-III	PK	--	0.662651	33	1.16246	61	0.261101	15	1.48504	77	1.81281	97	2.04743	101	3.22996	161	2.03677	109	2.16583	101	3.89819	238	4.40751	198	3.49395	179	0.00499512	1.87674	up	3.73738e-05	-2.291	down	0.0619124	0.761274	normal	0.00150458	-1.18859	down	Protein kinase domain;; Protein tyrosine kinase	Probable inactive receptor kinase At1g48480 OS=Arabidopsis thaliana OX=3702 GN=RKL1 PE=2 SV=1	probable inactive receptor kinase At1g48480 isoform X2 [Ipomoea nil]
Tai6.19617	CMGC_MAPK	PK	Tai6.19617	18.565	814	19.9203	1039	25.618	1535	72.2097	3762	38.7434	2273	128.631	6830	20.9489	1205	27.156	1435	40.3267	1988	71.4479	4142	50.5522	2740	94.4485	5002	0.275361	1.87409	normal	0.679065	-0.363556	normal	0.00137808	1.37371	up	0.932445	0.118161	normal	Protein kinase domain;; Protein tyrosine kinase;; Lipopolysaccharide kinase (Kdo/WaaP) family	Mitogen-activated protein kinase 3 GN=MPK3 OS=Arabidopsis thaliana (Mouse-ear cress) PE=1 SV=2	mitogen-activated protein kinase [Ipomoea batatas]
Tai6.18365	MYB-related	TF	Tai6.18365	2.25688	107	2.3789	116	2.54904	138	9.33134	445	8.39266	403	11.3117	520	3.13387	145	2.84321	145	3.75762	164	4.48752	251	4.68794	196	5.92119	286	1.23418e-06	1.87167	up	0.724667	-0.259845	normal	0.0604653	0.719298	normal	0.00256623	0.876676	normal	Myb-like DNA-binding domain;; Myb-like DNA-binding domain	Protein ODORANT1 GN=ODO1 OS=Petunia hybrida (Petunia) PE=2 SV=1	myb-related transcription factor [Vitis amurensis]
Tai6.7925	RLK-Pelle_DLSV	PK	Tai6.7925	0.311275	15	0.221124	11	0.713629	38	1.75401	86	1.74737	89	2.51533	117	2.03475	96	1.5062	77	1.56022	69	3.79178	220	4.16195	177	2.6791	131	0.00531667	1.86839	up	0.0160559	-1.56936	normal	0.00418841	1.15224	up	0.0280331	-0.870202	normal	Protein tyrosine kinase;; Protein kinase domain;; Domain of unknown function (DUF3403)	G-type lectin S-receptor-like serine/threonine-protein kinase At4g27290 (Precursor) GN=At4g27290 OS=Arabidopsis thaliana (Mouse-ear cress) PE=3 SV=4	G-type lectin S-receptor-like serine/threonine-protein kinase At4g27290 isoform X1 [Nicotiana tomentosiformis]
Tai6.9615	RLK-Pelle_DLSV	PK	Tai6.9615	1.00687	46	0.466902	22	0.368726	19	1.79384	84	3.26921	157	2.99206	131	1.07086	48	1.3636	66	0.83288	35	2.96245	163	3.58417	144	3.50265	162	0.00203882	1.8652	up	0.557815	-0.519388	normal	4.57407e-05	1.70917	up	0.447041	-0.37674	normal	--	Probable LRR receptor-like serine/threonine-protein kinase At1g53440 (Precursor) GN=At1g53440 OS=Arabidopsis thaliana (Mouse-ear cress) PE=2 SV=2	putative serine/threonine-protein kinase [Sesamum indicum]
Tai6.40864	RLK-Pelle_LRR-XII-1	PK	Tai6.40864	0.701542	99	0.935768	141	0.6998	109	2.73762	392	2.6711	406	2.65362	368	1.80379	256	1.3471	206	0.978807	129	1.53587	266	1.70593	218	1.50478	220	3.64675e-06	1.86395	up	0.118709	-0.858027	normal	0.571989	0.294516	normal	0.0243165	0.697678	normal	Protein tyrosine kinase;; Protein kinase domain;; Leucine Rich repeats (2 copies);; Leucine rich repeat;; Leucine Rich Repeat;; Leucine rich repeat;; Leucine Rich repeat;; ABC1 family;; Leucine Rich repeats (2 copies);; Leucine rich repeat;; Leucine Rich Repeat;; Leucine Rich repeat	Probable LRR receptor-like serine/threonine-protein kinase At3g47570 (Precursor) GN=At3g47570 OS=Arabidopsis thaliana (Mouse-ear cress) PE=2 SV=1	probable LRR receptor-like serine/threonine-protein kinase At3g47570-like [Solanum tuberosum]
Tai6.1012	RLK-Pelle_WAK	PK	Tai6.1012	1.16519	94	1.01915	89	0.575206	50	3.91802	337	3.0014	267	2.4856	206	0.539558	39	0.729503	64	0.71733	53	1.39352	135	1.45816	110	1.99519	167	0.000154369	1.84906	up	0.490552	0.544901	normal	0.00093855	1.44186	up	0.00599622	0.937606	normal	Protein kinase domain;; Protein tyrosine kinase;; Calcium-binding EGF domain	Wall-associated receptor kinase 2 (Precursor) GN=WAK2 OS=Arabidopsis thaliana (Mouse-ear cress) PE=1 SV=1	wall-associated receptor kinase 2-like [Nicotiana sylvestris]
Tai6.33486	AP2/ERF-ERF	TF	Tai6.33486	129.808	4251	143.525	4961	0.453951	17	1.19965	41	301.149	10599	422.589	13645	0.584219	20	0.799168	29	1.53248	47	491.059	19760	494.602	14631	610.779	20638	0.637627	1.83983	normal	0.163714	6.1449	normal	8.26575e-144	9.17223	up	0.0461546	-1.20221	normal	AP2 domain	Ethylene-responsive transcription factor 4 GN=ERF4 OS=Nicotiana sylvestris (Wood tobacco) PE=2 SV=1	ethylene response factor 3 [Nicotiana benthamiana]
Tai6.33486	C3H	TF	Tai6.33486	129.808	4251	143.525	4961	0.453951	17	1.19965	41	301.149	10599	422.589	13645	0.584219	20	0.799168	29	1.53248	47	491.059	19760	494.602	14631	610.779	20638	0.637627	1.83983	normal	0.163714	6.1449	normal	8.26575e-144	9.17223	up	0.0461546	-1.20221	normal	AP2 domain	Ethylene-responsive transcription factor 4 GN=ERF4 OS=Nicotiana sylvestris (Wood tobacco) PE=2 SV=1	ethylene response factor 3 [Nicotiana benthamiana]
Tai6.30272	RLK-Pelle_DLSV	PK	Tai6.30272	3.23269	90	4.57986	137	2.90515	90	11.4458	330	11.084	331	11.929	325	6.36862	177	6.25208	183	4.8884	127	10.7317	360	11.7141	294	11.4866	329	1.60553e-05	1.83032	up	0.130837	-0.786344	normal	0.00141195	1.05441	up	0.970975	-0.0250676	normal	Protein kinase domain;; Protein tyrosine kinase	G-type lectin S-receptor-like serine/threonine-protein kinase At1g11330 (Precursor) GN=At1g11330 OS=Arabidopsis thaliana (Mouse-ear cress) PE=2 SV=3	G-type lectin S-receptor-like serine/threonine-protein kinase SD1-13, partial [Vitis vinifera]
Tai6.4492	RLK-Pelle_DLSV	PK	Tai6.4492	6.26756	580	7.49227	728	7.91504	799	25.9139	2480	30.7779	3041	22.4123	2032	2.36254	220	1.54557	156	1.75885	153	7.88369	896	9.07717	759	9.05712	865	2.02854e-10	1.82766	up	4.9029e-11	2.0148	up	7.33827e-20	2.28765	up	1.21174e-14	1.54127	up	Protein tyrosine kinase;; Protein kinase domain;; D-mannose binding lectin;; S-locus glycoprotein family;; PAN-like domain	G-type lectin S-receptor-like serine/threonine-protein kinase B120 (Precursor) GN=B120 OS=Arabidopsis thaliana (Mouse-ear cress) PE=2 SV=1	G-type lectin S-receptor-like serine/threonine-protein kinase At4g27290 [Nicotiana sylvestris]
Tai6.25702	NAC	TF	Tai6.25702	1.91911	115	3.07251	143	2.38233	162	8.80108	567	7.08585	353	12.4602	571	6.92766	422	5.86639	381	6.50814	247	6.0426	306	6.80322	246	5.78035	269	0.00252769	1.82698	up	0.00216822	-1.27993	down	0.420397	-0.313754	normal	0.0291945	0.84529	normal	No apical meristem (NAM) protein;; No apical meristem (NAM) protein	NAC domain-containing protein 100 GN=NAC100 OS=Arabidopsis thaliana (Mouse-ear cress) PE=2 SV=1	nam-like protein 14, partial [Petunia x hybrida]
Tai6.21960	WRKY	TF	Tai6.21960	0.925376	33	0.932732	36	0.671051	26	2.66974	112	1.98031	72	3.94551	134	0.147116	7	0.136041	6	0.418358	17	1.09943	45	1.65615	50	0.874328	31	0.0160578	1.81763	normal	--	--	--	0.00170988	2.08577	up	0.0133485	1.30318	normal	WRKY DNA -binding domain	Probable WRKY transcription factor 41 GN=WRKY41 OS=Arabidopsis thaliana (Mouse-ear cress) PE=2 SV=2	probable WRKY transcription factor 53 [Nicotiana sylvestris]
Ipomoea_batatas_newGene_21392	RLK-Pelle_DLSV	PK	--	0.27194	17	0.315766	20	0.155014	11	0.619299	38	1.05377	69	0.78304	47	0.223627	14	0.321477	22	0.191971	12	1.24043	93	0.844698	47	1.18391	66	0.0448846	1.81235	normal	--	--	--	0.000135895	2.11551	up	0.470759	-0.42733	normal	S-locus glycoprotein domain;; PAN-like domain;; D-mannose binding lectin;; Protein kinase domain;; Protein tyrosine kinase	G-type lectin S-receptor-like serine/threonine-protein kinase At1g61500 OS=Arabidopsis thaliana OX=3702 GN=At1g61500 PE=2 SV=2	G-type lectin S-receptor-like serine/threonine-protein kinase At4g27290 [Ipomoea nil]
Tai6.20409	AP2/ERF-ERF	TF	Tai6.20409	16.429	718	19.2732	887	17.5208	845	62.9645	2867	43.0452	2025	78.3953	3377	36.9685	1620	30.6769	1443	35.793	1464	71.8222	3855	90.8274	3591	86.8455	3917	0.00289765	1.79829	up	0.00220582	-0.898839	normal	2.58425e-11	1.36816	up	0.10692	-0.484654	normal	AP2 domain	Pathogenesis-related genes transcriptional activator PTI6 GN=PTI6 OS=Solanum lycopersicum (Tomato) PE=2 SV=1	pathogenesis-related genes transcriptional activator PTI6-like [Nicotiana sylvestris]
Tai6.21218	MYB-related	TF	Tai6.21218	3.74829	159	4.48592	200	4.10181	191	12.8656	565	15.6151	708	14.2982	595	5.4901	233	3.97648	181	4.4965	178	18.5	959	17.4147	664	17.0471	742	3.74048e-07	1.79236	up	0.87606	-0.122526	normal	7.63633e-16	2.01676	up	0.182566	-0.361428	normal	Myb-like DNA-binding domain;; Myb-like DNA-binding domain	Transcription factor MYB3 GN=MYB3 OS=Arabidopsis thaliana (Mouse-ear cress) PE=1 SV=1	transcription factor MYB3-like [Nicotiana tomentosiformis]
Tai6.8464	RLK-Pelle_LRR-XI-1	PK	Tai6.8464	3.13362	99	3.35821	111	3.1516	109	11.5448	377	11.1787	376	11.4987	355	1.44125	46	1.95428	66	2.39012	71	12.9065	497	12.948	367	17.9646	581	1.18833e-05	1.79153	up	0.159215	0.819865	normal	1.31812e-15	3.00706	up	0.189061	-0.411627	normal	Protein kinase domain;; Protein tyrosine kinase	Receptor-like protein kinase HAIKU2 (Precursor) GN=IKU2 OS=Arabidopsis thaliana (Mouse-ear cress) PE=1 SV=1	receptor-like protein kinase HAIKU2 [Nicotiana sylvestris]
Ipomoea_batatas_newGene_13580	NAC	TF	--	0.388334	9	1.03228	26	1.38991	36	3.4892	84	2.35769	59	3.89071	89	1.54639	36	1.2955	32	0.482022	11	0.597857	17	0.790434	17	0.126207	3	0.0175308	1.78523	normal	0.949788	-0.178334	normal	--	--	--	1.1609e-06	2.62692	up	No apical meristem (NAM) protein	Protein CUP-SHAPED COTYLEDON 2 OS=Arabidopsis thaliana OX=3702 GN=NAC098 PE=1 SV=1	NAC domain-containing protein 79 [Ipomoea nil]
Tai6.38194	RLK-Pelle_LRR-XI-1	PK	Tai6.38194	2.48162	82	2.38341	84	2.25121	82	7.60608	262	11.237	400	6.70856	219	2.10881	70	1.40118	50	1.41559	44	5.37893	219	7.36642	220	5.79447	198	0.00039282	1.78505	up	0.343045	0.642779	normal	1.2254e-07	2.00604	up	0.233647	0.40911	normal	Protein kinase domain;; Protein tyrosine kinase	Leucine-rich repeat receptor-like serine/threonine-protein kinase At1g17230 (Precursor) GN=At1g17230 OS=Arabidopsis thaliana (Mouse-ear cress) PE=2 SV=2	leucine-rich repeat receptor-like serine/threonine-protein kinase At1g17230 [Nelumbo nucifera]
Ipomoea_batatas_newGene_12782	RLK-Pelle_LRR-XI-1	PK	--	0.369557	18	1.75321	100	0.327139	20	1.16876	54	1.67607	78	1.4567	69	4.88246	269	5.30428	302	4.46088	218	6.07864	378	6.8148	284	7.4655	367	0.0239177	1.77807	normal	3.76381e-15	-3.72961	down	0.286763	0.419264	normal	4.4316e-13	-2.3855	down	Protein tyrosine kinase	MDIS1-interacting receptor like kinase 2 OS=Arabidopsis thaliana OX=3702 GN=MIK2 PE=1 SV=3	MDIS1-interacting receptor like kinase 2-like [Ipomoea nil]
Tai6.46235	RLK-Pelle_DLSV	PK	Tai6.46235	1.527	42	1.20815	35	2.10905	64	6.93493	196	6.97704	204	5.68771	153	1.76945	49	0.597029	18	1.37466	35	4.03914	135	5.41997	133	4.6834	132	0.000734559	1.76386	up	0.387291	0.670905	normal	4.86324e-06	2.00272	up	0.306584	0.418812	normal	Protein tyrosine kinase	G-type lectin S-receptor-like serine/threonine-protein kinase At1g11330 (Precursor) GN=At1g11330 OS=Arabidopsis thaliana (Mouse-ear cress) PE=2 SV=3	G-type lectin S-receptor-like serine/threonine-protein kinase At1g11330 isoform X1 [Sesamum indicum]
Tai6.23332	MYB-related	TF	Tai6.23332	2.225	106	2.44182	125	3.17848	171	8.6694	427	8.66859	441	12.0765	561	3.85526	189	4.11667	214	4.30261	187	7.50294	430	11.4765	491	13.7986	663	8.33653e-06	1.76239	up	0.416772	-0.458454	normal	0.00105037	1.48595	up	0.726622	-0.197644	normal	Myb-like DNA-binding domain;; Myb-like DNA-binding domain	Protein ODORANT1 GN=ODO1 OS=Petunia hybrida (Petunia) PE=2 SV=1	protein ODORANT1 [Nicotiana tomentosiformis]
Tai6.11867	AP2/ERF-ERF	TF	Tai6.11867	1.93027	77	3.23114	135	4.56226	199	13.617	560	7.98828	339	12.9998	506	2.90825	116	2.44014	104	2.29842	85	3.14793	153	3.74054	134	3.4492	141	0.00598859	1.75862	up	0.576715	0.479575	normal	0.308995	0.530118	normal	4.68999e-05	1.69152	up	AP2 domain	Ethylene-responsive transcription factor ERF027 GN=ERF027 OS=Arabidopsis thaliana (Mouse-ear cress) PE=2 SV=1	hypothetical protein CISIN_1g030591mg [Citrus sinensis]
Ipomoea_batatas_newGene_34439	NAC	TF	--	1.35196	53	1.45865	61	1.60842	70	5.88656	239	5.33465	224	4.5902	177	2.23519	88	2.12288	89	1.08032	40	1.59674	77	1.88604	67	1.60724	65	0.000378617	1.75843	up	0.864171	-0.166515	normal	0.986474	0.000109505	normal	2.00567e-05	1.57771	up	No apical meristem (NAM) protein	NAC domain-containing protein 100 OS=Arabidopsis thaliana OX=3702 GN=NAC100 PE=2 SV=1	NAC domain-containing protein 79 [Ipomoea nil]
Ipomoea_batatas_newGene_46364	NAC	TF	--	0.496057	25	0.564889	29	0.525988	29	1.79993	91	1.73352	91	2.00865	97	0.397681	20	0.363377	19	0.64045	30	2.14757	128	1.27836	56	1.67528	84	0.00979257	1.75182	up	--	--	--	8.50547e-05	1.92926	up	0.969949	0.0745725	normal	No apical meristem (NAM) protein	SUPPRESSOR OF GAMMA RESPONSE 1 OS=Arabidopsis thaliana OX=3702 GN=SOG1 PE=1 SV=1	NAC domain-containing protein 8-like [Ipomoea nil]
Ipomoea_batatas_newGene_27160	MYB	TF	--	3.3052	174	4.86767	270	3.34285	194	10.5702	577	7.24316	408	17.1026	884	11.3716	598	10.746	606	7.3053	359	4.8598	313	5.94414	282	3.2955	179	0.0935989	1.74464	normal	0.000332467	-1.43586	down	0.00545903	-0.968615	normal	0.0628213	1.26044	normal	Myb-like DNA-binding domain;; Myb-like DNA-binding domain	Transcription factor MYB92 OS=Arabidopsis thaliana OX=3702 GN=MYB92 PE=1 SV=1	transcription factor MYB39 [Ipomoea nil]
Tai6.48903	LOB	TF	Tai6.48903	1.72839	50	1.8918	58	1.56903	50	1.37296	41	0.029718	1	16.2236	450	48.8458	1405	39.3485	1185	34.57	929	19.7459	680	28.8209	747	22.3401	662	0.889903	1.7439	normal	5.54166e-26	-4.49118	down	0.00751443	-0.694451	normal	0.00163315	-2.07201	down	Protein of unknown function DUF260	LOB domain-containing protein 38 GN=F3A4.20 OS=Arabidopsis thaliana (Mouse-ear cress) PE=2 SV=1	LOB domain-containing protein 37-like [Solanum tuberosum]
Ipomoea_batatas_newGene_55874	RLK-Pelle_DLSV	PK	--	1.47086	58	3.42715	164	4.23035	155	8.45522	390	8.14254	339	8.50142	350	4.08819	193	2.94984	161	3.65497	150	4.65378	260	6.64311	283	5.41463	263	3.13063e-05	1.74268	up	0.298947	-0.622985	normal	0.0567594	0.730341	normal	0.252399	0.373465	normal	S-locus glycoprotein domain;; D-mannose binding lectin;; Protein tyrosine kinase;; PAN-like domain;; Protein kinase domain	G-type lectin S-receptor-like serine/threonine-protein kinase At1g11300 OS=Arabidopsis thaliana OX=3702 GN=At1g11300 PE=2 SV=1	G-type lectin S-receptor-like serine/threonine-protein kinase At1g11300 isoform X1 [Ipomoea nil]
Ipomoea_batatas_newGene_28599	MYB-related	TF	--	1.53977	60	1.28673	53	0.484772	21	3.68421	148	2.76622	115	4.14189	157	6.0892	235	4.02831	166	2.36262	85	2.7814	132	2.41724	84	1.80936	72	0.00226892	1.73585	up	0.0566771	-1.90814	normal	0.325283	-0.733346	normal	0.266048	0.54816	normal	Myb-like DNA-binding domain;; Myb-like DNA-binding domain	Transcription factor MYB93 OS=Arabidopsis thaliana OX=3702 GN=MYB93 PE=1 SV=1	transcription factor MYB39-like [Ipomoea nil]
Ipomoea_batatas_newGene_26686	WRKY	TF	--	1.88413	72	2.79157	110	1.19638	51	6.09332	233	3.95001	158	6.53983	237	6.28965	240	4.57809	195	4.74224	172	3.50152	162	8.00416	287	8.67734	348	0.000907637	1.73163	up	0.000281646	-1.65198	down	0.585426	0.479846	normal	0.59612	-0.413444	normal	WRKY DNA -binding domain	Probable WRKY transcription factor 65 OS=Arabidopsis thaliana OX=3702 GN=WRKY65 PE=2 SV=1	probable WRKY transcription factor 65 isoform X1 [Ipomoea nil]
Tai6.18905	RLK-Pelle_LRR-II	PK	Tai6.18905	2.10272	145	1.00446	71	1.03829	90	7.15137	339	10.2365	516	7.50665	365	2.95698	195	3.10536	219	2.83836	204	4.48314	400	5.21134	257	5.12359	346	1.01752e-05	1.73026	up	0.119954	-0.741986	normal	0.032874	0.715641	normal	0.471357	0.258581	normal	Kelch motif;; Kelch motif;; Galactose oxidase, central domain;; Galactose oxidase, central domain;; Kelch motif;; F-box-like;; F-box domain;; Protein kinase domain;; Protein tyrosine kinase	F-box/kelch-repeat protein At1g22040 GN=At1g22040 OS=Arabidopsis thaliana (Mouse-ear cress) PE=2 SV=1	F-box/kelch-repeat protein At1g22040 [Nicotiana sylvestris]
Tai6.38435	TKL-Pl-4	PK	Tai6.38435	1.66247	44	1.47436	59	1.23259	48	5.04188	159	5.15236	184	3.88713	129	2.13988	81	0.822059	41	0.751401	12	7.09517	235	5.88239	170	5.94311	172	0.0016717	1.72901	up	0.95031	0.113576	normal	4.96499e-08	2.14835	up	0.48429	-0.316351	normal	Protein tyrosine kinase;; Protein kinase domain;; Protein tyrosine kinase	Serine/threonine-protein kinase HT1 GN=HT1 OS=Arabidopsis thaliana (Mouse-ear cress) PE=1 SV=1	kinase family protein [Populus trichocarpa]
Tai6.32052	bHLH	TF	Tai6.32052	2.91528	98	2.37575	84	2.78622	103	7.97291	278	10.0464	362	11.64	384	11.6951	393	8.25069	297	8.21297	258	27.9455	1149	25.0218	756	33.1286	1144	3.84049e-05	1.72796	up	5.37334e-05	-1.5957	down	1.98517e-12	1.70992	up	3.28857e-12	-1.59143	down	Helix-loop-helix DNA-binding domain	Transcription factor bHLH51 GN=T7M7.8 OS=Arabidopsis thaliana (Mouse-ear cress) PE=2 SV=1	transcription factor bHLH51-like [Solanum tuberosum]
Tai6.40191	RLK-Pelle_LRR-XIIIa	PK	Tai6.40191	0.822882	42	0.40926	21	0.641649	45	3.03606	180	1.86793	107	3.12569	151	2.79232	148	1.78907	108	2.63577	125	4.93494	318	4.12207	199	4.74491	259	0.00273447	1.72049	up	0.00573915	-1.49651	down	0.00296715	1.03544	up	0.0157312	-0.826773	normal	Protein kinase domain;; Protein tyrosine kinase;; Phosphotransferase enzyme family	Receptor-like serine/threonine-protein kinase At1g78530 GN=At1g78530 OS=Arabidopsis thaliana (Mouse-ear cress) PE=2 SV=1	receptor-like serine/threonine-protein kinase At1g78530-like isoform X1 [Solanum tuberosum]
Ipomoea_batatas_newGene_20400	HB-WOX	TF	--	0.776656	22	0.823087	25	0.809596	26	3.29458	97	3.16527	78	2.42877	66	4.95782	140	2.7182	83	4.82445	128	12.6553	352	15.8249	388	15.5006	432	0.0185669	1.70665	normal	0.000186668	-2.24565	down	1.6541e-07	1.78238	up	6.61478e-12	-2.33532	down	Homeobox domain	WUSCHEL-related homeobox 5 OS=Arabidopsis thaliana OX=3702 GN=WOX5 PE=2 SV=1	WUSCHEL-related homeobox 5-like isoform X1 [Ipomoea nil]
Ipomoea_batatas_newGene_26571	RLK-Pelle_DLSV	PK	--	1.84406	47	1.16355	31	0.866219	25	4.23074	111	4.63386	126	5.14806	128	2.55007	65	2.57715	70	2.47192	59	2.40223	75	4.22015	96	4.5595	119	0.00460436	1.70346	up	0.303304	-0.770862	normal	0.281713	0.648932	normal	0.563346	0.27028	normal	Protein tyrosine kinase	Probable LRR receptor-like serine/threonine-protein kinase At1g53440 OS=Arabidopsis thaliana OX=3702 GN=At1g53440 PE=2 SV=2	probable LRR receptor-like serine/threonine-protein kinase At1g53430 [Ipomoea nil]
Ipomoea_batatas_newGene_54250	WRKY	TF	--	0.711051	21	0.802031	25	0.530685	18	1.57625	48	2.00167	63	2.87882	84	0.134237	4	0.920405	29	0.106575	3	0.165831	6	0.228598	7	0.200124	7	0.034401	1.7023	normal	--	--	--	--	--	--	5.65133e-08	3.23773	up	--	Probable WRKY transcription factor 40 OS=Arabidopsis thaliana OX=3702 GN=WRKY40 PE=1 SV=1	probable WRKY transcription factor 40 [Ipomoea nil]
Tai6.1634	HB-HD-ZIP	TF	Tai6.1634	9.74362	475	7.80461	402	10.0435	540	33.7221	1710	28.0476	1469	38.7625	1862	13.53	661	11.3303	593	10.0548	459	38.009	2275	39.8437	1754	43.4133	2182	3.15348e-08	1.69916	up	0.835619	-0.11172	normal	1.78122e-19	1.89392	up	0.177397	-0.32134	normal	Homeobox domain;; Homeobox associated leucine zipper	Homeobox-leucine zipper protein HAT5 GN=F4P13.2 OS=Arabidopsis thaliana (Mouse-ear cress) PE=1 SV=1	homeobox-leucine zipper protein HAT5-like [Sesamum indicum]
Ipomoea_batatas_newGene_9412	NAC	TF	--	3.30638	157	2.62175	131	2.5422	133	11.4327	563	8.17226	416	9.96883	465	5.56917	265	3.67823	187	4.29493	191	9.25944	539	10.3288	442	6.77911	331	7.21822e-06	1.69282	up	0.328118	-0.505695	normal	0.000345004	1.05423	up	0.76627	0.118011	normal	No apical meristem (NAM) protein	NAC domain-containing protein 92 OS=Arabidopsis thaliana OX=3702 GN=NAC92 PE=1 SV=1	NAC domain-containing protein 92-like [Ipomoea nil]
Ipomoea_batatas_newGene_59702	RLK-Pelle_WAK	PK	--	0.753749	63	0.876592	77	1.15587	106	4.00101	344	2.8393	252	2.8507	232	0.0296	3	0.159113	15	0.410465	32	0.509952	52	0.238363	18	0.444801	38	0.000218001	1.68243	up	0.000635392	2.35583	up	0.242007	1.05596	normal	1.40428e-13	2.96166	up	Protein kinase domain;; Protein tyrosine kinase;; Wall-associated receptor kinase galacturonan-binding;; Calcium-binding EGF domain;; Complement Clr-like EGF-like;; EGF-like domain	Wall-associated receptor kinase 2 OS=Arabidopsis thaliana OX=3702 GN=WAK2 PE=1 SV=1	wall-associated receptor kinase 2-like [Ipomoea nil]
Tai6.50461	RLK-Pelle_DLSV	PK	Tai6.50461	2.73122	69	1.60224	43	2.56022	71	9.68371	255	9.16255	246	7.62999	192	8.21838	221	9.70353	290	9.239	238	14.1001	465	18.3427	443	13.5251	373	0.000462895	1.67965	up	3.22872e-05	-1.77452	down	0.00887138	0.818555	normal	0.00194204	-0.929208	normal	Protein kinase domain;; Protein tyrosine kinase;; Domain of unknown function (DUF3403)	G-type lectin S-receptor-like serine/threonine-protein kinase At1g11300 (Precursor) GN=At1g11300 OS=Arabidopsis thaliana (Mouse-ear cress) PE=2 SV=1	S-domain receptor-like kinase [Nicotiana tabacum]
Tai6.28907	AP2/ERF-ERF	TF	Tai6.28907	45.439	880	51.0603	1044	44.5741	951	132.801	2676	142.155	2958	175.734	3355	53.3603	1036	56.813	1182	60.1095	1090	130.103	3095	134.442	2351	155.888	3114	5.62896e-09	1.67761	up	0.614512	-0.213074	normal	7.27006e-12	1.40182	up	0.88646	0.0470734	normal	--	--	--
Tai6.22796	RLK-Pelle_DLSV	PK	Tai6.22796	6.35005	554	5.85919	540	6.68461	643	22.9463	2084	22.1108	2073	20.2124	1739	6.48774	568	6.92348	649	7.12992	583	17.369	1862	20.1125	1585	19.1561	1725	9.59072e-09	1.67705	up	0.922932	0.0507329	normal	2.84754e-13	1.55912	up	0.551817	0.153258	normal	Protein kinase domain;; Protein tyrosine kinase;; Salt stress response/antifungal	Cysteine-rich receptor-like protein kinase 42 (Precursor) GN=CRK42 OS=Arabidopsis thaliana (Mouse-ear cress) PE=2 SV=1	cysteine-rich receptor-like protein kinase 42 [Nicotiana sylvestris]
Tai6.22796	RLK-Pelle_LRR-Xb-1	PK	Tai6.22796	6.35005	554	5.85919	540	6.68461	643	22.9463	2084	22.1108	2073	20.2124	1739	6.48774	568	6.92348	649	7.12992	583	17.369	1862	20.1125	1585	19.1561	1725	9.59072e-09	1.67705	up	0.922932	0.0507329	normal	2.84754e-13	1.55912	up	0.551817	0.153258	normal	Protein kinase domain;; Protein tyrosine kinase;; Salt stress response/antifungal	Cysteine-rich receptor-like protein kinase 42 (Precursor) GN=CRK42 OS=Arabidopsis thaliana (Mouse-ear cress) PE=2 SV=1	cysteine-rich receptor-like protein kinase 42 [Nicotiana sylvestris]
Ipomoea_batatas_newGene_14446	RLK-Pelle_LRK10L-2	PK	--	1.9359	115	3.10704	192	2.94273	188	8.97785	546	8.38053	529	7.10834	410	4.38691	256	4.61628	287	4.3549	236	6.14451	442	7.10762	377	8.00286	483	8.52507e-06	1.67668	up	0.110099	-0.728544	normal	0.0121941	0.782941	normal	0.645951	0.150039	normal	Protein kinase domain;; Protein tyrosine kinase;; Wall-associated receptor kinase C-terminal	LEAF RUST 10 DISEASE-RESISTANCE LOCUS RECEPTOR-LIKE PROTEIN KINASE-like 2.7 OS=Arabidopsis thaliana OX=3702 GN=LRK10L-2.7 PE=3 SV=3	LEAF RUST 10 DISEASE-RESISTANCE LOCUS RECEPTOR-LIKE PROTEIN KINASE-like 2.1 isoform X1 [Ipomoea nil]
Ipomoea_batatas_newGene_36634	Others	TR	--	0.71973	12	0.835617	37	0.256272	12	0.488553	20	1.94496	67	0.805144	32	2.14684	82	1.79257	75	1.69	63	2.98958	138	3.92742	112	2.21596	90	0.289243	1.65953	normal	0.000214122	-2.55203	down	0.210202	0.658223	normal	0.000768601	-1.56418	down	B-box zinc finger;; CCT motif	Zinc finger protein CONSTANS-LIKE 13 OS=Arabidopsis thaliana OX=3702 GN=COL13 PE=1 SV=1	zinc finger protein CONSTANS-LIKE 13-like isoform X1 [Ipomoea nil]
Ipomoea_batatas_newGene_55839	STE_STE11	PK	--	3.66105	150	5.96222	207	4.38916	197	14.5209	620	15.2155	665	9.88036	400	4.52799	187	3.07701	133	3.79013	134	8.53496	389	6.34823	231	7.14285	290	2.30552e-05	1.65162	up	0.681913	0.245208	normal	0.0021696	1.01119	up	0.00201453	0.871803	normal	WRKY DNA -binding domain	WRKY transcription factor 6 OS=Arabidopsis thaliana OX=3702 GN=WRKY6 PE=1 SV=1	WRKY transcription factor 42-like isoform X1 [Ipomoea nil]
Ipomoea_batatas_newGene_55839	WRKY	TF	--	3.66105	150	5.96222	207	4.38916	197	14.5209	620	15.2155	665	9.88036	400	4.52799	187	3.07701	133	3.79013	134	8.53496	389	6.34823	231	7.14285	290	2.30552e-05	1.65162	up	0.681913	0.245208	normal	0.0021696	1.01119	up	0.00201453	0.871803	normal	WRKY DNA -binding domain	WRKY transcription factor 6 OS=Arabidopsis thaliana OX=3702 GN=WRKY6 PE=1 SV=1	WRKY transcription factor 42-like isoform X1 [Ipomoea nil]
Tai6.28409	NAC	TF	Tai6.28409	0.575683	83	0.568842	86	1.1196	176	2.267	337	2.10592	323	3.9748	559	1.86271	247	1.19418	183	1.20401	161	7.39981	1224	6.87101	885	9.84332	1447	0.065092	1.64487	normal	0.360402	-0.564651	normal	7.6382e-12	2.62216	up	1.87087e-05	-1.55731	down	Plant protein of unknown function (DUF869);; No apical meristem (NAM) protein;; No apical meristem (NAM) protein	Filament-like plant protein (Fragment) GN=FPP OS=Solanum lycopersicum (Tomato) PE=1 SV=1	filament-like plant protein isoform X3 [Nicotiana sylvestris]
Tai6.24998	RLK-Pelle_DLSV	PK	Tai6.24998	0.752222	76	0.464726	62	0.524639	73	1.9002	249	2.46935	309	1.51631	167	0.322777	41	0.33553	46	0.349503	42	1.88408	266	2.2887	217	1.62609	211	0.000470393	1.64295	up	0.203637	0.851286	normal	5.32287e-11	2.45828	up	0.945644	0.0213722	normal	D-mannose binding lectin;; S-locus glycoprotein family;; PAN-like domain;; Protein tyrosine kinase;; Protein kinase domain;; Domain of unknown function (DUF3403);; Protein tyrosine kinase;; Protein kinase domain	G-type lectin S-receptor-like serine/threonine-protein kinase At4g27290 (Precursor) GN=At4g27290 OS=Arabidopsis thaliana (Mouse-ear cress) PE=3 SV=4	uncharacterized protein LOC105175472 [Sesamum indicum]
Tai6.21502	WRKY	TF	Tai6.21502	6.31072	76	6.63826	85	5.19621	77	16.0256	207	16.7224	219	24.747	305	8.15029	110	7.07718	97	13.808	164	9.71218	150	10.8784	129	8.95558	118	0.00170234	1.64248	up	0.344062	-0.653871	normal	0.86513	0.113207	normal	0.0176507	0.858318	normal	WRKY DNA -binding domain	Probable WRKY transcription factor 70 GN=WRKY70 OS=Arabidopsis thaliana (Mouse-ear cress) PE=2 SV=1	probable WRKY transcription factor 70 [Nicotiana tomentosiformis]
Tai6.31094	RLK-Pelle_LRR-IX	PK	Tai6.31094	3.80781	445	4.21098	519	4.274	551	10.7924	1312	13.0599	1639	15.6457	1802	8.2682	968	8.03341	1008	7.43652	814	12.0561	1730	12.8141	1352	10.5475	1271	5.08046e-07	1.63892	up	0.00719731	-0.845476	normal	0.00406139	0.672146	normal	0.734836	0.105376	normal	Protein tyrosine kinase;; Protein kinase domain;; Leucine rich repeat;; Leucine Rich repeats (2 copies);; Leucine Rich Repeat	Probable receptor protein kinase TMK1 (Precursor) GN=TMK1 OS=Arabidopsis thaliana (Mouse-ear cress) PE=1 SV=1	probable receptor protein kinase TMK1 [Solanum lycopersicum]
Ipomoea_batatas_newGene_12786	RLK-Pelle_LRR-XI-1	PK	--	0.26092	11	0.338384	14	0.410835	18	1.00345	41	1.23519	52	1.15978	45	0.076176	3	0.096491	5	0.079682	3	0.020809	1	0	0	0.124409	5	0.105345	1.6352	normal	--	--	--	--	--	--	3.61887e-10	4.48883	up	Protein kinase domain;; Protein tyrosine kinase	Probable leucine-rich repeat receptor-like protein kinase At1g35710 OS=Arabidopsis thaliana OX=3702 GN=At1g35710 PE=2 SV=1	MDIS1-interacting receptor like kinase 2-like isoform X2 [Ipomoea nil]
Ipomoea_batatas_newGene_53836	RLK-Pelle_DLSV	PK	--	0.74526	72	0.713194	70	0.859293	92	2.60003	234	2.85229	288	2.74036	258	3.24637	297	3.3421	289	3.05477	237	5.49216	555	3.67266	293	3.33147	299	0.000429059	1.62939	up	4.66514e-05	-1.68793	down	0.14956	0.476745	normal	0.0694574	-0.551138	normal	Protein tyrosine kinase;; Protein kinase domain;; D-mannose binding lectin;; S-locus glycoprotein domain;; PAN-like domain;; Domain of unknown function (DUF3403)	G-type lectin S-receptor-like serine/threonine-protein kinase At4g27290 OS=Arabidopsis thaliana OX=3702 GN=At4g27290 PE=3 SV=4	G-type lectin S-receptor-like serine/threonine-protein kinase At4g27290 isoform X3 [Ipomoea nil]
Ipomoea_batatas_newGene_53836	RLK-Pelle_SD-2b	PK	--	0.74526	72	0.713194	70	0.859293	92	2.60003	234	2.85229	288	2.74036	258	3.24637	297	3.3421	289	3.05477	237	5.49216	555	3.67266	293	3.33147	299	0.000429059	1.62939	up	4.66514e-05	-1.68793	down	0.14956	0.476745	normal	0.0694574	-0.551138	normal	Protein tyrosine kinase;; Protein kinase domain;; D-mannose binding lectin;; S-locus glycoprotein domain;; PAN-like domain;; Domain of unknown function (DUF3403)	G-type lectin S-receptor-like serine/threonine-protein kinase At4g27290 OS=Arabidopsis thaliana OX=3702 GN=At4g27290 PE=3 SV=4	G-type lectin S-receptor-like serine/threonine-protein kinase At4g27290 isoform X3 [Ipomoea nil]
Ipomoea_batatas_newGene_19728	bHLH	TF	--	0.376491	30	0.602593	51	0.25386	23	0.811902	68	1.2109	104	1.05381	83	3.13406	249	1.83806	156	1.61529	119	3.92254	379	3.38885	241	2.74167	224	0.020595	1.62888	normal	0.00127945	-2.65353	down	0.0608928	0.70221	normal	2.68663e-07	-1.73973	down	Helix-loop-helix DNA-binding domain	Transcription factor PIF1 OS=Arabidopsis thaliana OX=3702 GN=PIF1 PE=1 SV=1	transcription factor PIF1-like [Ipomoea nil]
Tai6.4591	RLK-Pelle_LRR-II	PK	Tai6.4591	41.799	1124	39.7291	1127	40.7416	1207	144.352	4038	116.928	3378	137.06	3633	5.66901	153	6.28191	182	4.08049	103	32.104	1061	52.97	1287	33.1287	919	1.66488e-08	1.62642	up	1.13714e-26	3.06549	up	4.37574e-09	2.97136	up	1.50334e-16	1.70509	up	--	--	--
Tai6.21362	RLK-Pelle_DLSV	PK	Tai6.21362	1.98722	105	2.25722	125	3.05834	171	6.84398	361	8.02077	443	9.6228	489	2.37701	124	2.82759	156	2.02438	101	5.52738	355	4.93377	231	6.24173	331	3.94254e-05	1.61923	up	0.804616	0.175536	normal	8.95918e-05	1.29722	up	0.137417	0.481615	normal	Protein tyrosine kinase;; Protein kinase domain	Protein kinase APK1B, chloroplastic (Precursor) GN=APK1B OS=Arabidopsis thaliana (Mouse-ear cress) PE=2 SV=2	probable serine/threonine-protein kinase NAK isoform X2 [Nicotiana sylvestris]
Tai6.21362	RLK-Pelle_RLCK-VIIa-2	PK	Tai6.21362	1.98722	105	2.25722	125	3.05834	171	6.84398	361	8.02077	443	9.6228	489	2.37701	124	2.82759	156	2.02438	101	5.52738	355	4.93377	231	6.24173	331	3.94254e-05	1.61923	up	0.804616	0.175536	normal	8.95918e-05	1.29722	up	0.137417	0.481615	normal	Protein tyrosine kinase;; Protein kinase domain	Protein kinase APK1B, chloroplastic (Precursor) GN=APK1B OS=Arabidopsis thaliana (Mouse-ear cress) PE=2 SV=2	probable serine/threonine-protein kinase NAK isoform X2 [Nicotiana sylvestris]
Tai6.2331	RLK-Pelle_LRR-VIII-1	PK	Tai6.2331	10.1978	222	16.1209	370	10.4682	251	38.4121	869	32.9206	769	28.0331	601	21.6496	472	18.8859	441	20.6517	421	32.4478	867	32.6903	642	35.5533	798	1.68034e-06	1.61819	up	0.0214511	-0.857805	normal	0.00143102	0.816692	normal	0.850077	-0.0709355	normal	Protein tyrosine kinase;; Protein kinase domain	Probable leucine-rich repeat receptor-like protein kinase At5g49770 (Precursor) GN=At5g49770 OS=Arabidopsis thaliana (Mouse-ear cress) PE=2 SV=1	probable leucine-rich repeat receptor-like protein kinase At5g49770 isoform X1 [Nicotiana sylvestris]
Tai6.29376	RLK-Pelle_DLSV	PK	Tai6.29376	3.38994	311	3.37012	327	4.34859	428	12.9682	1231	14.1709	1395	10.3899	869	6.03356	555	6.03018	595	6.82027	586	21.3074	2403	23.1222	1917	26.7374	2390	1.10506e-06	1.61494	up	0.109369	-0.599554	normal	1.70824e-21	1.98151	up	2.70927e-06	-0.980987	normal	Protein tyrosine kinase;; Protein kinase domain;; D-mannose binding lectin;; S-locus glycoprotein family;; PAN-like domain	Receptor-like serine/threonine-protein kinase SD1-8 (Precursor) GN=T6K22.110 OS=Arabidopsis thaliana (Mouse-ear cress) PE=1 SV=1	G-type lectin S-receptor-like serine/threonine-protein kinase At4g27290 [Nicotiana sylvestris]
Tai6.13267	RLK-Pelle_LRR-IV	PK	Tai6.13267	0.783444	68	0.940796	86	0.660161	63	2.31238	208	2.67962	247	1.94436	166	0.772219	67	0.473855	44	0.421133	35	2.12788	226	2.11958	166	2.37096	212	0.00124311	1.60962	up	0.538208	0.490334	normal	6.52671e-08	2.08055	up	0.983849	0.00719526	normal	Protein tyrosine kinase;; Protein kinase domain;; Leucine Rich repeats (2 copies);; Leucine rich repeat;; Leucine rich repeat N-terminal domain;; Leucine Rich Repeat	Protein STRUBBELIG-RECEPTOR FAMILY 5 (Precursor) GN=SRF5 OS=Arabidopsis thaliana (Mouse-ear cress) PE=2 SV=1	LRR receptor-like serine/threonine-protein kinase GSO2 [Sesamum indicum]
Tai6.5954	NAC	TF	Tai6.5954	0.444714	45	0.939503	100	1.14861	128	2.90941	305	1.98517	215	2.74865	273	0.486274	49	1.43069	155	1.52475	144	2.55832	316	2.10026	191	2.82731	294	0.00154023	1.6053	up	0.812798	-0.388894	normal	0.0011405	1.21607	up	0.942057	-0.0196029	normal	Protein of unknown function (DUF563)	--	EGF domain-specific O-linked N-acetylglucosamine transferase [Solanum lycopersicum]
Tai6.5954	RLK-Pelle_LRR-XI-1	PK	Tai6.5954	0.444714	45	0.939503	100	1.14861	128	2.90941	305	1.98517	215	2.74865	273	0.486274	49	1.43069	155	1.52475	144	2.55832	316	2.10026	191	2.82731	294	0.00154023	1.6053	up	0.812798	-0.388894	normal	0.0011405	1.21607	up	0.942057	-0.0196029	normal	Protein of unknown function (DUF563)	--	EGF domain-specific O-linked N-acetylglucosamine transferase [Solanum lycopersicum]
Tai6.29823	RLK-Pelle_DLSV	PK	Tai6.29823	3.50813	155	2.40297	112	3.15442	154	10.1931	468	10.7855	511	10.6661	463	2.29952	102	3.90879	185	2.78579	115	10.2139	553	11.3806	453	11.8941	541	2.38305e-05	1.59653	up	0.682808	0.275346	normal	2.80377e-12	1.99022	up	0.73119	-0.134316	normal	Protein tyrosine kinase;; Protein kinase domain	Probable LRR receptor-like serine/threonine-protein kinase At1g53440 (Precursor) GN=At1g53440 OS=Arabidopsis thaliana (Mouse-ear cress) PE=2 SV=2	putative serine/threonine-protein kinase isoform X1 [Nicotiana sylvestris]
Tai6.17652	RLK-Pelle_RLCK-VIIa-2	PK	Tai6.17652	13.8951	129	1.51591	34	10.7805	95	35.6084	350	38.6086	408	29.9194	294	3.86639	83	0.151236	2	18.6765	200	9.88627	324	11.094	251	12.2721	341	0.000114861	1.59218	up	0.879655	0.241134	normal	0.00279949	1.65471	up	0.661041	0.163411	normal	--	CASP-like protein 4D1 OS=Glycine max (Soybean) PE=2 SV=1	CASP-like protein PIMP1 [Solanum lycopersicum]
Tai6.41039	RLK-Pelle_DLSV	PK	Tai6.41039	0.651093	16	0.213025	12	0.489609	18	1.46797	50	1.30482	64	1.44862	44	1.18291	54	0.627407	32	0.789638	39	2.18264	135	2.52568	101	4.23085	218	0.0840053	1.5858	normal	0.166303	-1.2463	normal	0.0081353	1.89432	up	0.0160154	-1.56657	normal	Protein kinase domain;; Protein tyrosine kinase	Cysteine-rich receptor-like protein kinase 3 (Precursor) GN=CRK3 OS=Arabidopsis thaliana (Mouse-ear cress) PE=2 SV=1	cysteine-rich receptor-like protein kinase 3 [Nicotiana sylvestris]
Tai6.1657	RLK-Pelle_DLSV	PK	Tai6.1657	4.95391	419	6.3265	565	5.90949	557	19.3887	1707	15.0168	1364	16.8277	1411	9.58107	813	8.02384	728	7.41554	588	12.2006	1269	12.4009	952	12.9719	1134	1.54862e-07	1.58538	up	0.187441	-0.486683	normal	0.0047742	0.687627	normal	0.101257	0.396121	normal	Protein kinase domain;; Protein tyrosine kinase;; Salt stress response/antifungal	Cysteine-rich receptor-like protein kinase 2 (Precursor) GN=CRK2 OS=Arabidopsis thaliana (Mouse-ear cress) PE=2 SV=1	cysteine-rich receptor-like protein kinase 2 [Nicotiana tomentosiformis]
Tai6.1657	RLK-Pelle_RLCK-VI	PK	Tai6.1657	4.95391	419	6.3265	565	5.90949	557	19.3887	1707	15.0168	1364	16.8277	1411	9.58107	813	8.02384	728	7.41554	588	12.2006	1269	12.4009	952	12.9719	1134	1.54862e-07	1.58538	up	0.187441	-0.486683	normal	0.0047742	0.687627	normal	0.101257	0.396121	normal	Protein kinase domain;; Protein tyrosine kinase;; Salt stress response/antifungal	Cysteine-rich receptor-like protein kinase 2 (Precursor) GN=CRK2 OS=Arabidopsis thaliana (Mouse-ear cress) PE=2 SV=1	cysteine-rich receptor-like protein kinase 2 [Nicotiana tomentosiformis]
Tai6.15071	MADS-M-type	TF	Tai6.15071	185.426	7565	132.426	5701	134.917	6066	550.386	23368	498.991	21877	443.948	17856	268.167	10967	260.751	11429	231.771	8855	765.686	38381	895.037	32982	842.934	35482	1.1132e-05	1.5779	up	0.0986508	-0.544982	normal	5.88323e-11	1.81502	up	0.00425728	-0.796332	normal	Phosphate-induced protein 1 conserved region	Protein EXORDIUM-like 2 (Precursor) GN=EXL2 OS=Arabidopsis thaliana (Mouse-ear cress) PE=2 SV=1	protein EXORDIUM-like 2 [Nicotiana sylvestris]
Ipomoea_batatas_newGene_47290	RLK-Pelle_LRR-I-1	PK	--	5.47987	124	7.39564	197	8.35364	226	14.4855	620	12.0003	496	12.297	476	2.6219	135	2.50936	105	1.92455	98	3.6629	227	4.25095	194	2.76546	190	2.25243e-05	1.57757	up	0.192091	0.677754	normal	0.0256085	0.889088	normal	7.91766e-07	1.35096	up	Carbohydrate-binding protein of the ER	Putative leucine-rich repeat receptor-like protein kinase At2g19210 OS=Arabidopsis thaliana OX=3702 GN=At2g19210 PE=3 SV=1	putative leucine-rich repeat receptor-like protein kinase At2g19210 [Ipomoea nil]
Ipomoea_batatas_newGene_37364	RLK-Pelle_LRR-XI-1	PK	--	0.354876	38	0.11449	13	0.277592	30	0.704462	71	1.45312	145	1.04125	98	0.196438	19	0.144222	17	0.100687	11	1.24676	152	1.48795	133	1.95149	188	0.0152408	1.56399	normal	0.219361	1.18914	normal	6.95054e-14	3.38308	up	0.155124	-0.64199	normal	Protein kinase domain;; Protein tyrosine kinase;; Leucine rich repeat;; Leucine Rich repeats (2 copies);; Leucine Rich Repeat;; Leucine rich repeat N-terminal domain	Receptor-like protein kinase HSL1 OS=Arabidopsis thaliana OX=3702 GN=HSL1 PE=2 SV=1	receptor-like protein kinase 5 [Ipomoea nil]
Ipomoea_batatas_newGene_36939	bHLH	TF	--	0.497706	24	0.296347	16	0	0	0.633804	32	0.757135	40	0.845548	41	0	0	0	0	0.044746	3	1.1892	71	0.93876	41	1.3229	66	0.164752	1.56221	normal	--	--	--	3.5535e-13	5.81273	up	0.25844	-0.664958	normal	Helix-loop-helix DNA-binding domain	Putative transcription factor bHLH041 OS=Arabidopsis thaliana OX=3702 GN=BHLH41 PE=3 SV=1	putative transcription factor bHLH041 isoform X1 [Ipomoea nil]
Tai6.28561	RLK-Pelle_WAK	PK	Tai6.28561	2.59528	166	2.48483	168	3.28444	231	8.71317	579	11.594	641	13.7308	578	5.24528	325	4.37788	300	4.9797	275	8.75003	686	14.2896	692	13.2045	750	1.30464e-05	1.56164	up	0.235516	-0.546571	normal	5.37295e-07	1.2907	up	0.366421	-0.290454	normal	Wall-associated receptor kinase galacturonan-binding;; Protein tyrosine kinase;; Protein kinase domain;; Calcium-binding EGF domain;; EGF domain;; Complement Clr-like EGF-like;; EGF-like domain	Wall-associated receptor kinase 2 (Precursor) GN=WAK2 OS=Arabidopsis thaliana (Mouse-ear cress) PE=1 SV=1	wall-associated receptor kinase 5-like isoform X1 [Vitis vinifera]
Ipomoea_batatas_newGene_38614	RLK-Pelle_LRR-I-1	PK	--	17.9825	834	34.6286	1843	35.492	1979	111.016	4790	102.558	4546	79.637	3239	25.6247	1310	17.8173	1072	26.3395	1340	32.6801	1811	31.7783	1265	33.3822	1513	7.40435e-05	1.55083	up	0.780966	0.209952	normal	0.233476	0.315498	normal	7.86892e-10	1.42947	up	Protein tyrosine kinase;; Protein kinase domain;; Carbohydrate-binding protein of the ER;; Leucine rich repeat	LRR receptor-like serine/threonine-protein kinase IOS1 OS=Arabidopsis thaliana OX=3702 GN=IOS1 PE=1 SV=1	putative leucine-rich repeat receptor-like protein kinase At2g19210 [Ipomoea nil]
Tai6.3309	WRKY	TF	Tai6.3309	37.5551	2513	36.58	2584	43.5515	3212	119.683	8335	97.1887	6989	153.239	10110	63.0541	4230	63.095	4536	61.2001	3835	151.672	12471	152.689	9229	175.843	12141	0.000627153	1.54471	up	0.114757	-0.49956	normal	3.1868e-11	1.456	up	0.0738036	-0.426892	normal	WRKY DNA -binding domain	Probable WRKY transcription factor 33 GN=WRKY33 OS=Arabidopsis thaliana (Mouse-ear cress) PE=1 SV=2	SPF1 protein [Ipomoea batatas]
Tai6.602	RLK-Pelle_DLSV	PK	Tai6.602	9.60995	505	7.63809	424	9.17279	531	24.5246	1341	27.3829	1546	32.2357	1669	2.73096	144	2.73384	155	2.46567	122	11.425	738	13.405	636	12.3138	668	4.67921e-07	1.51666	up	4.00135e-09	1.94437	up	2.85845e-18	2.31894	up	9.9555e-08	1.12678	up	D-mannose binding lectin;; PAN-like domain;; Protein tyrosine kinase;; Protein kinase domain	G-type lectin S-receptor-like serine/threonine-protein kinase CES101 (Precursor) GN=CES101 OS=Arabidopsis thaliana (Mouse-ear cress) PE=2 SV=2	LOW QUALITY PROTEIN: G-type lectin S-receptor-like serine/threonine-protein kinase CES101 [Sesamum indicum]
Tai6.10146	RLK-Pelle_DLSV	PK	Tai6.10146	0.305877	31	0.245807	27	0.447484	50	1.15796	109	1.09912	119	1.25272	125	0.854064	86	0.714714	78	0.567632	54	1.82894	194	1.50573	121	2.15652	192	0.0165056	1.51375	normal	0.280717	-0.790468	normal	0.00217481	1.24489	up	0.203874	-0.536211	normal	Protein tyrosine kinase;; Protein kinase domain;; D-mannose binding lectin;; S-locus glycoprotein family;; PAN-like domain	Receptor-like serine/threonine-protein kinase SD1-7 (Precursor) GN=F1E22.15 OS=Arabidopsis thaliana (Mouse-ear cress) PE=1 SV=1	G-type lectin S-receptor-like serine/threonine-protein kinase At1g11330 isoform X2 [Nicotiana sylvestris]
Tai6.17158	AUX/IAA	TR	Tai6.17158	13.4438	583	11.6373	530	14.0102	665	41.8603	1874	37.1271	1717	43.8796	1861	9.13293	395	8.9338	415	6.85116	278	22.302	1190	24.6752	971	23.2471	1042	3.49287e-07	1.51007	up	0.0104559	0.845317	normal	6.27377e-12	1.59906	up	0.000534253	0.741207	normal	AUX/IAA family	Auxin-responsive protein IAA26 GN=MDC8.13 OS=Arabidopsis thaliana (Mouse-ear cress) PE=1 SV=2	unnamed protein product [Vitis vinifera]
Ipomoea_batatas_newGene_50224	RLK-Pelle_LRK10L-2	PK	--	0.281053	21	0.375294	30	0.263192	22	0.605724	47	0.627082	51	1.17928	87	2.12299	159	2.179	175	2.53249	177	2.44916	225	2.94515	199	2.00655	155	0.120791	1.49778	normal	1.34186e-08	-2.93264	down	0.717055	0.211287	normal	1.24958e-05	-1.66358	down	Protein kinase domain;; Protein tyrosine kinase;; Wall-associated receptor kinase galacturonan-binding	Rust resistance kinase Lr10 OS=Triticum aestivum OX=4565 GN=LRK10 PE=2 SV=1	rust resistance kinase Lr10-like isoform X2 [Ipomoea nil]
Tai6.34019	CMGC_CDK-CRK7-CDK9	PK	Tai6.34019	5.9265	342	4.88324	298	5.13805	324	15.6337	935	20.6726	1280	12.5699	705	0.571219	34	0.546676	34	0.165458	9	0.557209	40	0.681227	36	0.539496	33	0.000692481	1.49176	up	7.81017e-20	3.78163	up	0.549023	0.566897	normal	5.29854e-22	4.69429	up	Protein kinase domain;; Protein tyrosine kinase	Probable serine/threonine-protein kinase At1g54610 GN=At1g54610 OS=Arabidopsis thaliana (Mouse-ear cress) PE=1 SV=1	probable serine/threonine-protein kinase At1g54610 [Nicotiana tomentosiformis]
Tai6.31481	RLK-Pelle_RLCK-VI	PK	Tai6.31481	0	0	0.139241	4	0.887728	24	1.75869	44	0.868979	27	1.07494	29	0	0	0.178287	8	0	0	2.36095	78	3.67226	85	1.7206	45	0.283338	1.49155	normal	--	--	--	1.76706e-08	4.83023	up	0.0553186	-1.09798	normal	Protein kinase domain;; Protein tyrosine kinase	Receptor-like cytosolic serine/threonine-protein kinase RBK2 GN=RBK2 OS=Arabidopsis thaliana (Mouse-ear cress) PE=1 SV=1	receptor-like cytosolic serine/threonine-protein kinase RBK2 isoform X3 [Nicotiana tomentosiformis]
Tai6.36173	WRKY	TF	Tai6.36173	2.29146	86	1.89902	74	2.26002	96	5.12535	200	3.92006	162	11.803	411	3.39215	122	3.36374	130	3.93614	130	6.64752	298	7.03446	229	10.0892	365	0.372194	1.49117	normal	0.518392	-0.432548	normal	0.000173284	1.25582	up	0.774825	-0.213921	normal	WRKY DNA -binding domain;; WRKY DNA -binding domain	Probable WRKY transcription factor 40 GN=WRKY40 OS=Arabidopsis thaliana (Mouse-ear cress) PE=1 SV=1	probable WRKY transcription factor 40 [Sesamum indicum]
Tai6.22298	NAC	TF	Tai6.22298	0.604784	59	0.446413	46	0.552489	59	1.38269	139	1.79243	187	1.94296	185	0.757198	74	1.1863	124	0.594499	54	0.73693	88	0.634338	56	0.665259	67	0.00603594	1.49021	up	0.561647	-0.430877	normal	0.765896	-0.220757	normal	0.00180242	1.26429	up	No apical meristem (NAM) protein	Putative NAC domain-containing protein 94 GN=ANAC094 OS=Arabidopsis thaliana (Mouse-ear cress) PE=3 SV=1	unknown [Glycine max]
Ipomoea_batatas_newGene_40444	RLK-Pelle_LRR-III	PK	--	0.235418	9	0.507693	21	0.533304	23	1.18738	47	1.05378	43	1.22798	46	0.105599	4	0.09952	5	0.198286	7	0.234692	11	0.280141	10	0.168391	7	0.159048	1.48911	normal	--	--	--	--	--	--	0.000182692	2.25012	up	Protein tyrosine kinase;; Protein kinase domain	Probable leucine-rich repeat receptor-like protein kinase At5g49770 OS=Arabidopsis thaliana OX=3702 GN=At5g49770 PE=2 SV=1	probable leucine-rich repeat receptor-like protein kinase At5g49770 isoform X4 [Ipomoea nil]
Tai6.24473	RLK-Pelle_LRK10L-2	PK	Tai6.24473	1.18848	86	0.409351	32	0.437052	38	2.2599	170	3.05881	240	1.92683	136	1.00833	79	1.20504	96	0.59982	44	1.76546	156	1.01503	68	1.69595	126	0.00461998	1.48014	up	0.890573	-0.141989	normal	0.168761	0.690106	normal	0.138495	0.635792	normal	Protein kinase domain;; Protein tyrosine kinase;; Wall-associated receptor kinase galacturonan-binding	Glycerophosphodiester phosphodiesterase protein kinase domain-containing GDPDL2 {ECO:0000305} (Precursor) OS=Arabidopsis thaliana (Mouse-ear cress) PE=1 SV=1	probable receptor-like protein kinase At1g67000 [Nicotiana sylvestris]
Tai6.44122	RLK-Pelle_DLSV	PK	Tai6.44122	3.6727	270	3.96068	307	3.42318	297	11.5692	881	9.22834	778	10.4018	770	16.5364	1227	13.6859	1097	14.5622	999	19.4744	1853	15.1606	1013	17.5012	1324	9.55432e-06	1.47887	up	1.09005e-10	-1.91113	down	0.184608	0.338652	normal	0.000213891	-0.786089	normal	Protein kinase domain;; Protein tyrosine kinase;; Salt stress response/antifungal	Cysteine-rich receptor-like protein kinase 2 (Precursor) GN=CRK2 OS=Arabidopsis thaliana (Mouse-ear cress) PE=2 SV=1	cysteine-rich receptor-like protein kinase 2 [Nicotiana tomentosiformis]
Ipomoea_batatas_newGene_58056	RLK-Pelle_LRR-IV	PK	--	0.200001	12	0.345485	22	0.503615	33	0.904687	56	1.31473	84	0.869423	51	1.1578	69	0.791097	51	0.930312	52	2.61276	190	3.59679	193	2.58987	159	0.082198	1.47171	normal	0.0873763	-1.31776	normal	1.80771e-05	1.70014	up	8.64137e-05	-1.56109	down	Leucine rich repeat;; Protein tyrosine kinase;; Protein kinase domain;; Leucine rich repeat N-terminal domain;; Leucine Rich repeats (2 copies);; Leucine Rich Repeat	LRR receptor-like serine/threonine-protein kinase GSO2 OS=Arabidopsis thaliana OX=3702 GN=GSO2 PE=1 SV=2	somatic embryogenesis receptor kinase 4-like isoform X2 [Ipomoea nil]
Ipomoea_batatas_newGene_40219	NAC	TF	--	0.734987	26	0.416519	29	0.703385	41	2.77572	107	1.24852	79	1.52571	96	4.06003	219	2.70987	154	2.01351	119	3.15846	230	2.40021	122	1.93005	127	0.035896	1.4679	normal	0.000278162	-2.24144	down	0.995174	-0.0379361	normal	0.0602588	-0.751006	normal	No apical meristem (NAM) protein	NAC domain-containing protein 75 OS=Arabidopsis thaliana OX=3702 GN=NAC075 PE=2 SV=1	NAC domain-containing protein 102 [Ipomoea nil]
Tai6.15517	NAC	TF	Tai6.15517	16.6994	610	19.8834	768	18.5759	748	50.9605	1939	54.5371	2142	47.1494	1700	42.4901	1557	39.9338	1569	32.9745	1129	63.4975	2852	70.2225	2318	72.9434	2750	6.33969e-07	1.46599	up	0.000520023	-1.00397	down	1.22566e-05	0.937129	normal	0.0311937	-0.489476	normal	No apical meristem (NAM) protein	NAC transcription factor 25 GN=At1g61110 OS=Arabidopsis thaliana (Mouse-ear cress) PE=2 SV=1	NAC domain transcription factor [Citrus trifoliata]
Tai6.40950	RLK-Pelle_LRR-IV	PK	Tai6.40950	0.971876	42	0.418472	19	0.500165	24	2.40232	99	2.012	93	2.14278	91	1.33774	58	0.633828	30	0.609485	25	3.75689	198	3.61834	141	3.18047	141	0.0317956	1.46341	normal	0.941514	-0.119419	normal	3.51556e-07	2.11069	up	0.0601686	-0.778736	normal	Protein tyrosine kinase;; Protein kinase domain	Probable LRR receptor-like serine/threonine-protein kinase At1g53420 (Precursor) GN=At1g53420 OS=Arabidopsis thaliana (Mouse-ear cress) PE=2 SV=2	unnamed protein product [Coffea canephora]
Ipomoea_batatas_newGene_1761	MYB-related	TF	--	1.39025	49	0.454161	18	0.759108	32	2.69329	105	2.89794	117	3.91461	123	0.344996	14	0.899975	30	0.837895	29	2.84749	108	1.72774	56	2.06593	81	0.0205488	1.45803	normal	0.381908	0.801022	normal	0.000631532	1.74524	up	0.357957	0.496647	normal	Myb-like DNA-binding domain;; Myb-like DNA-binding domain;; Myb-like DNA-binding domain	Myb-related protein 330 OS=Antirrhinum majus OX=4151 GN=MYB330 PE=2 SV=1	myb-related protein 330-like [Ipomoea nil]
Tai6.7492	RLK-Pelle_DLSV	PK	Tai6.7492	2.39321	181	4.23388	342	4.78174	397	11.1068	872	10.4994	853	9.39531	696	4.36945	329	3.2998	267	2.9826	211	6.56836	599	5.07121	346	6.62886	511	1.58439e-05	1.458	up	0.849503	0.146122	normal	0.00252291	0.867318	normal	0.00446935	0.722059	normal	Protein tyrosine kinase;; Protein kinase domain	Probable LRR receptor-like serine/threonine-protein kinase At1g53430 (Precursor) GN=At1g53430 OS=Arabidopsis thaliana (Mouse-ear cress) PE=1 SV=1	putative serine/threonine-protein kinase [Nicotiana sylvestris]
Tai6.13902	NAC	TF	Tai6.13902	0.961106	29	0.85463	28	1.97562	66	3.94661	123	4.36749	141	4.46807	132	0.495476	15	0.842584	28	0.429844	13	1.62193	60	1.41281	39	0.647091	20	0.017179	1.45433	normal	0.108439	1.40666	normal	--	--	--	0.000103065	1.73412	up	No apical meristem (NAM) protein	NAC domain-containing protein 8 GN=NAC008 OS=Arabidopsis thaliana (Mouse-ear cress) PE=2 SV=1	NAC domain-containing protein 8-like [Citrus sinensis]
Tai6.3948	RLK-Pelle_DLSV	PK	Tai6.3948	0.52599	33	0.451611	29	0.74058	49	2.46468	153	1.79415	115	1.31185	77	0.637826	39	0.463444	30	0.533087	31	2.30531	171	2.63531	144	2.46239	155	0.0353604	1.45319	normal	0.730713	0.343137	normal	7.21373e-08	2.26509	up	0.296936	-0.4832	normal	Protein kinase domain;; Protein tyrosine kinase	Cysteine-rich receptor-like protein kinase 10 (Precursor) GN=F21P8.70 OS=Arabidopsis thaliana (Mouse-ear cress) PE=1 SV=3	cysteine-rich receptor-like protein kinase 10, partial [Nicotiana tomentosiformis]
Tai6.4087	GRAS	TF	Tai6.4087	4.65838	295	3.99572	320	5.04512	256	11.2678	779	10.2483	887	8.91622	673	12.0331	633	11.9687	714	19.2743	1076	21.2234	1582	22.9384	1173	21.2494	1352	1.37735e-05	1.45187	up	0.0253489	-1.50628	normal	0.00234973	0.77077	normal	0.000133509	-0.841083	normal	14-3-3 protein	14-3-3 protein 4 GN=TFT4 OS=Solanum lycopersicum (Tomato) PE=2 SV=1	14-3-3 protein a [Ipomoea batatas]
Tai6.4087	HB-other	TF	Tai6.4087	4.65838	295	3.99572	320	5.04512	256	11.2678	779	10.2483	887	8.91622	673	12.0331	633	11.9687	714	19.2743	1076	21.2234	1582	22.9384	1173	21.2494	1352	1.37735e-05	1.45187	up	0.0253489	-1.50628	normal	0.00234973	0.77077	normal	0.000133509	-0.841083	normal	14-3-3 protein	14-3-3 protein 4 GN=TFT4 OS=Solanum lycopersicum (Tomato) PE=2 SV=1	14-3-3 protein a [Ipomoea batatas]
Tai6.4087	TKL-Pl-4	PK	Tai6.4087	4.65838	295	3.99572	320	5.04512	256	11.2678	779	10.2483	887	8.91622	673	12.0331	633	11.9687	714	19.2743	1076	21.2234	1582	22.9384	1173	21.2494	1352	1.37735e-05	1.45187	up	0.0253489	-1.50628	normal	0.00234973	0.77077	normal	0.000133509	-0.841083	normal	14-3-3 protein	14-3-3 protein 4 GN=TFT4 OS=Solanum lycopersicum (Tomato) PE=2 SV=1	14-3-3 protein a [Ipomoea batatas]
Tai6.44867	NAC	TF	Tai6.44867	0.401701	20	1.24449	60	0.901594	48	1.70141	84	2.05238	103	2.03232	95	5.49866	262	4.08771	207	4.59206	197	8.68592	482	7.1303	298	7.0987	340	0.0397874	1.44735	normal	1.05751e-08	-2.6708	down	0.0162566	0.760313	normal	1.40622e-10	-1.99957	down	No apical meristem (NAM) protein	Protein CUP-SHAPED COTYLEDON 2 GN=K19P17.12 OS=Arabidopsis thaliana (Mouse-ear cress) PE=1 SV=1	protein CUP-SHAPED COTYLEDON 3 [Sesamum indicum]
Tai6.11239	RLK-Pelle_PERK-2	PK	Tai6.11239	7.31125	539	8.80144	673	10.2757	818	25.7151	1953	23.5624	1852	25.4469	1837	15.5965	1127	12.1801	960	12.8002	875	26.414	2377	26.8537	1749	19.3397	1462	1.23817e-06	1.44351	up	0.158894	-0.493887	normal	1.23322e-05	0.935986	normal	0.979137	-0.0022792	normal	Protein tyrosine kinase;; Protein kinase domain	Inactive protein kinase SELMODRAFT_444075 GN=SELMODRAFT_444075 OS=Selaginella moellendorffii (Spikemoss) PE=2 SV=1	inactive protein kinase SELMODRAFT_444075 [Solanum lycopersicum]
Tai6.9244	WRKY	TF	Tai6.9244	1.40836	50	0.506664	19	0.311784	13	2.05974	77	3.17028	121	2.10401	74	0.254718	10	0.105624	5	0.090885	4	0.209183	10	0.408925	14	0.377603	14	0.0338477	1.44266	normal	--	--	--	--	--	--	7.4878e-08	2.75905	up	WRKY DNA -binding domain	Probable WRKY transcription factor 51 GN=WRKY51 OS=Arabidopsis thaliana (Mouse-ear cress) PE=2 SV=1	WRKY transcription factor 13 [Jatropha curcas]
Tai6.36831	Tify	TF	Tai6.36831	3.28014	111	5.64822	202	3.04545	114	8.50403	299	10.6359	387	7.85259	262	8.55019	290	7.28838	265	8.79946	279	15.1653	630	15.8628	484	20.7329	723	0.000866974	1.44167	up	0.00250068	-1.2525	down	1.03879e-05	1.16925	up	0.000186439	-0.993811	normal	tify domain;; Divergent CCT motif	Protein TIFY 10A GN=T29M8.5 OS=Arabidopsis thaliana (Mouse-ear cress) PE=1 SV=1	PnFL-2 [Ipomoea nil]
Tai6.13115	RLK-Pelle_WAK	PK	Tai6.13115	6.69949	196	5.3055	164	5.00453	161	15.9831	485	18.2066	570	15.6473	450	8.2815	242	8.65635	271	7.45393	204	15.6486	560	23.0414	607	20.811	626	0.000111222	1.44124	up	0.502155	-0.353624	normal	3.54691e-07	1.38162	up	0.369523	-0.308081	normal	Protein kinase domain;; Protein tyrosine kinase	Wall-associated receptor kinase-like 22 (Precursor) GN=F20B17_27 OS=Arabidopsis thaliana (Mouse-ear cress) PE=2 SV=1	wall-associated receptor kinase 2-like [Sesamum indicum]
Ipomoea_batatas_newGene_39607	RLK-Pelle_LRR-XII-1	PK	--	0.076263	11	0.298733	44	0.314497	46	0.602389	84	0.51183	74	0.580726	75	1.23414	170	1.7564	260	1.13941	144	1.85034	300	1.72782	213	1.45844	207	0.0647394	1.44093	normal	2.51527e-06	-2.70453	down	0.442563	0.360689	normal	3.64739e-06	-1.64238	down	Leucine rich repeat;; Protein kinase domain;; Protein tyrosine kinase;; Leucine Rich repeats (2 copies);; Leucine Rich Repeat;; Leucine rich repeat N-terminal domain	Probable LRR receptor-like serine/threonine-protein kinase At3g47570 OS=Arabidopsis thaliana OX=3702 GN=At3g47570 PE=2 SV=1	probable LRR receptor-like serine/threonine-protein kinase At3g47570 [Ipomoea nil]
Tai6.28363	TAZ	TR	Tai6.28363	2.00829	116	3.40954	208	3.70769	235	7.73491	457	4.97029	306	12.5846	666	2.16686	127	3.05635	190	3.59167	173	14.5968	1005	13.62	639	17.2908	1009	0.193996	1.44017	normal	0.835103	0.145115	normal	2.48534e-17	2.45677	up	0.0150887	-0.889964	normal	BTB/POZ domain;; TAZ zinc finger	BTB/POZ and TAZ domain-containing protein 4 GN=BT4 OS=Arabidopsis thaliana (Mouse-ear cress) PE=1 SV=1	BTB/POZ and TAZ domain-containing protein 4 [Solanum lycopersicum]
Tai6.38991	NAC	TF	Tai6.38991	5.59979	273	6.4718	338	5.44278	291	19.3291	989	14.0971	738	13.0397	628	8.23071	407	6.45558	336	5.72749	273	17.8051	1076	17.8882	802	19.8019	970	0.000997375	1.43866	up	0.707932	-0.205676	normal	1.48178e-10	1.51827	up	0.271117	-0.299281	normal	No apical meristem (NAM) protein	NAC domain-containing protein 8 GN=NAC008 OS=Arabidopsis thaliana (Mouse-ear cress) PE=2 SV=1	NAC domain-containing protein 8-like [Nicotiana sylvestris]
Tai6.1919	bHLH	TF	Tai6.1919	4.58596	71	5.11557	83	6.6915	113	18.3447	292	13.2921	219	16.2962	246	7.9671	122	4.70461	78	4.63402	67	19.0684	358	19.5674	270	23.5634	372	0.0026691	1.43337	up	0.904879	0.0950548	normal	2.40474e-09	1.9388	up	0.222791	-0.42423	normal	Helix-loop-helix DNA-binding domain	Transcription factor bHLH51 GN=T7M7.8 OS=Arabidopsis thaliana (Mouse-ear cress) PE=2 SV=1	transcription factor bHLH51 [Vitis vinifera]
Tai6.22454	WRKY	TF	Tai6.22454	6.46373	187	6.55229	200	3.68828	118	11.2771	339	14.4328	448	17.2186	490	10.9374	317	9.70847	301	12.4702	337	8.99898	320	8.2152	215	3.65524	109	0.000439264	1.43298	up	0.0123096	-0.999427	normal	0.202528	-0.570722	normal	0.0121764	0.987627	normal	WRKY DNA -binding domain	Probable WRKY transcription factor 70 GN=WRKY70 OS=Arabidopsis thaliana (Mouse-ear cress) PE=2 SV=1	WRKY DNA-binding protein 70, putative isoform 1 [Theobroma cacao]
Ipomoea_batatas_newGene_50029	RLK-Pelle_DLSV	PK	--	0.7648	41	1.54353	80	2.74114	142	5.86982	297	3.49598	172	5.77772	269	7.04527	440	6.7613	445	7.13083	415	7.15039	599	6.56778	410	4.77888	352	0.0776029	1.42934	normal	2.73035e-09	-2.21357	down	0.85351	0.0794199	normal	0.00234489	-0.882162	normal	PAN-like domain;; S-locus glycoprotein domain;; D-mannose binding lectin;; Protein tyrosine kinase;; Protein kinase domain;; Protein tyrosine kinase	G-type lectin S-receptor-like serine/threonine-protein kinase RKS1 OS=Arabidopsis thaliana OX=3702 GN=RKS1 PE=3 SV=3	uncharacterized protein LOC109164821 [Ipomoea nil]
Tai6.18232	RLK-Pelle_RLCK-VIIa-2	PK	Tai6.18232	2.34738	102	2.98984	135	2.81343	136	7.45655	339	7.06301	336	6.95127	304	3.35528	150	4.22684	199	3.7541	151	5.00796	267	5.39561	209	6.84642	316	0.00102188	1.42241	up	0.471808	-0.429829	normal	0.0653234	0.704313	normal	0.459611	0.272975	normal	Protein kinase domain;; Protein tyrosine kinase	Probable receptor-like protein kinase At5g47070 GN=At5g47070 OS=Arabidopsis thaliana (Mouse-ear cress) PE=1 SV=1	probable receptor-like protein kinase At5g47070-like isoform X1 [Solanum tuberosum]
Tai6.27085	RLK-Pelle_RLCK-VIIa-2	PK	Tai6.27085	1.88508	104	1.61653	92	1.8567	114	4.30455	253	5.10438	316	5.8851	329	2.17327	117	1.82179	106	1.94468	98	3.40921	217	2.41873	117	3.29909	180	0.00139582	1.42209	up	0.92181	0.0813816	normal	0.109481	0.686097	normal	0.0214929	0.802442	normal	Protein tyrosine kinase;; Protein kinase domain	Probable serine/threonine-protein kinase Cx32, chloroplastic (Precursor) GN=At4g35600 OS=Arabidopsis thaliana (Mouse-ear cress) PE=1 SV=2	probable serine/threonine-protein kinase Cx32, chloroplastic [Nicotiana tomentosiformis]
Ipomoea_batatas_newGene_43257	WRKY	TF	--	2.00613	71	2.13883	82	1.71625	67	4.53756	166	5.68547	218	5.43384	186	12.3515	427	8.40483	306	6.44616	201	11.801	484	15.0304	486	13.7391	494	0.006685	1.4166	up	0.00305612	-2.10808	down	0.0533609	0.705341	normal	7.27068e-07	-1.40946	down	WRKY DNA -binding domain;; WRKY DNA -binding domain	Probable WRKY transcription factor 35 OS=Arabidopsis thaliana OX=3702 GN=WRKY35 PE=2 SV=1	probable WRKY transcription factor 65 isoform X1 [Ipomoea nil]
Tai6.2430	WRKY	TF	Tai6.2430	1.4978	66	0.810956	38	1.14148	56	3.17468	146	4.17269	198	3.70167	161	1.38814	62	1.51436	72	1.23715	52	3.12363	169	2.69115	108	2.94816	134	0.00945872	1.41557	up	0.977106	0.0444549	normal	0.00777054	1.16606	up	0.573706	0.279329	normal	WRKY DNA -binding domain	Probable WRKY transcription factor 13 GN=WRKY13 OS=Arabidopsis thaliana (Mouse-ear cress) PE=2 SV=1	WRKY transcription factor 15 [Jatropha curcas]
Tai6.38873	MYB-related	TF	Tai6.38873	2.44969	95	4.42644	181	3.93258	168	10.6128	427	6.28599	261	9.80425	374	6.63576	257	5.69085	237	7.30168	265	15.2293	723	15.1458	529	17.1234	683	0.0153182	1.41503	normal	0.0435726	-0.905838	normal	1.18565e-07	1.37167	up	0.00058517	-0.879059	normal	Myb-like DNA-binding domain;; Myb-like DNA-binding domain	Myb-related protein Myb4 GN=OSJNBa0073E02.6 OS=Oryza sativa subsp. japonica (Rice) PE=2 SV=2	myb-related protein Myb4-like [Nicotiana tomentosiformis]
Tai6.15521	TCP	TF	Tai6.15521	23.5005	1134	23.5204	1198	25.42	1352	65.377	3283	61.7986	3205	75.9456	3613	56.9157	2753	41.0921	2131	37.0087	1673	61.8346	3666	54.911	2394	56.9292	2835	1.40215e-06	1.4074	up	0.0590009	-0.757766	normal	0.0522391	0.460954	normal	0.560784	0.174099	normal	TCP family transcription factor	Transcription factor TCP20 GN=MOJ10.8 OS=Arabidopsis thaliana (Mouse-ear cress) PE=1 SV=1	unnamed protein product [Coffea canephora]
Tai6.51592	Tify	TF	Tai6.51592	2.18514	50	2.77481	67	1.27494	32	4.25235	100	5.13882	125	5.0278	112	2.39894	55	2.42807	59	2.45862	52	7.04441	196	8.01728	164	6.65202	155	0.0279648	1.40127	normal	0.701189	-0.363691	normal	3.28123e-05	1.66691	up	0.128131	-0.644032	normal	tify domain	Protein TIFY 10A GN=T29M8.5 OS=Arabidopsis thaliana (Mouse-ear cress) PE=1 SV=1	PnFL-2 [Ipomoea nil]
Tai6.25738	bHLH	TF	Tai6.25738	1.14327	89	0.901061	74	0.747247	64	2.42878	196	2.60336	217	2.78365	213	0.659641	52	0.470711	40	0.864355	63	0.786919	75	0.911364	64	1.00111	80	0.00539995	1.40063	up	0.372875	0.616097	normal	0.421212	0.521767	normal	6.90018e-05	1.48042	up	Helix-loop-helix DNA-binding domain	Transcription factor PIF1 GN=T2G17.2 OS=Arabidopsis thaliana (Mouse-ear cress) PE=1 SV=1	transcription factor PIF1-like [Nicotiana tomentosiformis]
Tai6.43274	RLK-Pelle_LRR-III	PK	Tai6.43274	21.5027	1026	17.1961	866	22.963	1207	67.719	3361	61.8091	3168	54.2757	2552	17.5507	839	23.5843	1209	21.66	968	59.358	3479	60.2959	2598	58.718	2890	1.37006e-06	1.40036	up	0.605348	0.209081	normal	3.45879e-15	1.60149	up	0.98869	-0.00813494	normal	Protein kinase domain;; Protein tyrosine kinase;; Protein kinase domain;; Leucine Rich Repeat;; Protein tyrosine kinase	Probable inactive receptor kinase At4g23740 (Precursor) GN=At4g23740 OS=Arabidopsis thaliana (Mouse-ear cress) PE=2 SV=1	probable inactive receptor kinase At4g23740-like isoform X1 [Solanum tuberosum]
Tai6.31220	RLK-Pelle_LRR-XI-1	PK	Tai6.31220	3.20551	312	3.00101	309	2.6538	285	7.71096	781	8.46996	886	7.98093	766	4.4452	434	4.41772	462	4.21857	385	9.33887	1117	9.48077	834	8.98696	903	2.69931e-05	1.39756	up	0.276987	-0.454437	normal	5.81086e-07	1.18389	up	0.361484	-0.255677	normal	Protein kinase domain;; Protein tyrosine kinase;; Leucine rich repeat;; Leucine Rich repeats (2 copies);; Leucine Rich Repeat;; Leucine Rich repeat;; Leucine rich repeat N-terminal domain;; Phosphotransferase enzyme family	LRR receptor-like serine/threonine-protein kinase HSL2 (Precursor) GN=HSL2 OS=Arabidopsis thaliana (Mouse-ear cress) PE=2 SV=1	LRR receptor-like serine/threonine-protein kinase HSL2 [Nicotiana sylvestris]
Tai6.1461	WRKY	TF	Tai6.1461	1.57971	92	2.20594	150	3.38521	238	6.71979	446	7.12296	487	6.15026	387	3.66946	235	3.33699	230	3.07288	183	6.7334	526	5.90611	340	5.51893	362	0.000461488	1.39375	up	0.64318	-0.348936	normal	0.00185248	0.939475	normal	0.847355	0.0892027	normal	WRKY DNA -binding domain	Probable WRKY transcription factor 23 GN=WRKY23 OS=Arabidopsis thaliana (Mouse-ear cress) PE=2 SV=1	probable WRKY transcription factor 48-like [Solanum tuberosum]
Tai6.2771	WRKY	TF	Tai6.2771	6.84	410	9.24109	592	9.64565	679	21.8131	1457	11.8176	800	32.821	2040	10.4743	780	10.4963	826	12.7096	849	20.6165	1825	26.273	1464	28.4395	2134	0.27897	1.39363	normal	0.12801	-0.545672	normal	5.65493e-06	1.17631	up	0.537735	-0.345691	normal	WRKY DNA -binding domain	Probable WRKY transcription factor 33 GN=WRKY33 OS=Arabidopsis thaliana (Mouse-ear cress) PE=1 SV=2	probable WRKY transcription factor 26 isoform X2 [Nicotiana tomentosiformis]
Tai6.10353	FAR1	TF	Tai6.10353	1.73308	67	1.45689	76	1.34731	74	4.36905	178	3.62432	178	4.60486	211	0.070692	8	0.25552	11	0.162621	6	0.233012	13	0.169214	12	0.241608	8	0.00864277	1.39175	up	6.35795e-06	3.15029	up	--	--	--	4.07918e-19	4.07416	up	Leucine Rich repeats (2 copies);; Leucine rich repeat;; Leucine Rich Repeat;; Leucine Rich repeat;; Leucine rich repeat;; Leucine rich repeat N-terminal domain	Receptor-like protein 12 (Precursor) GN=RLP12 OS=Arabidopsis thaliana (Mouse-ear cress) PE=2 SV=2	receptor-like protein 12 [Nicotiana sylvestris]
Tai6.43535	RLK-Pelle_DLSV	PK	Tai6.43535	2.91235	69	3.49001	103	3.56856	119	8.38586	267	7.11193	236	7.75144	248	3.6694	96	4.87442	134	2.66991	67	5.28255	190	6.66075	144	6.93609	182	0.00380205	1.3906	up	1	-0.0133199	normal	0.0530566	0.843464	normal	0.172918	0.517887	normal	Protein kinase domain;; Protein tyrosine kinase	Probable LRR receptor-like serine/threonine-protein kinase At1g56140 (Precursor) GN=At1g56140 OS=Arabidopsis thaliana (Mouse-ear cress) PE=2 SV=2	putative serine/threonine-protein kinase isoform X1 [Nicotiana sylvestris]
Ipomoea_batatas_newGene_41287	RLK-Pelle_LRR-III	PK	--	2.73684	93	2.32705	89	1.82886	73	5.47227	204	6.08928	238	6.52963	231	3.50615	124	3.58863	139	2.32674	79	7.86625	349	7.93218	257	6.34089	237	0.00467654	1.38907	up	0.570484	-0.382248	normal	9.26871e-05	1.33609	up	0.362935	-0.344045	normal	Protein tyrosine kinase;; Protein kinase domain;; Protein tyrosine kinase;; Protein kinase domain	Protein STRUBBELIG-RECEPTOR FAMILY 6 OS=Arabidopsis thaliana OX=3702 GN=SRF6 PE=1 SV=1	protein STRUBBELIG-RECEPTOR FAMILY 7-like [Ipomoea nil]
Ipomoea_batatas_newGene_41287	RLK-Pelle_LRR-V	PK	--	2.73684	93	2.32705	89	1.82886	73	5.47227	204	6.08928	238	6.52963	231	3.50615	124	3.58863	139	2.32674	79	7.86625	349	7.93218	257	6.34089	237	0.00467654	1.38907	up	0.570484	-0.382248	normal	9.26871e-05	1.33609	up	0.362935	-0.344045	normal	Protein tyrosine kinase;; Protein kinase domain;; Protein tyrosine kinase;; Protein kinase domain	Protein STRUBBELIG-RECEPTOR FAMILY 6 OS=Arabidopsis thaliana OX=3702 GN=SRF6 PE=1 SV=1	protein STRUBBELIG-RECEPTOR FAMILY 7-like [Ipomoea nil]
Tai6.14824	C2H2	TF	Tai6.14824	1.55363	60	1.61561	66	1.69039	72	2.79096	111	6.91713	284	3.72511	141	1.40325	54	1.44936	60	0.850119	31	4.3704	206	5.59388	193	8.64523	341	0.219147	1.37905	normal	0.516399	0.517062	normal	0.000207565	2.41749	up	0.489694	-0.533075	normal	C2H2-type zinc finger;; Zinc finger, C2H2 type	Zinc finger protein WIP3 OS=Arabidopsis thaliana (Mouse-ear cress) PE=2 SV=1	hypothetical protein POPTR_0009s14590g [Populus trichocarpa]
Tai6.46159	MYB-related	TF	Tai6.46159	0.567394	26	0.621254	31	0.577342	30	1.80176	85	1.28538	64	1.69166	74	2.34167	108	2.13435	104	1.87471	82	5.74232	332	4.29747	181	7.40655	355	0.0798258	1.37897	normal	0.00327254	-1.74963	down	0.000138759	1.58086	up	3.83594e-06	-1.96604	down	Myb-like DNA-binding domain;; Myb-like DNA-binding domain	Protein ODORANT1 GN=ODO1 OS=Petunia hybrida (Petunia) PE=2 SV=1	protein ODORANT1-like [Nicotiana tomentosiformis]
Tai6.6501	TCP	TF	Tai6.6501	3.26682	191	2.71968	168	2.30228	148	7.77877	472	7.90495	496	6.92838	399	1.92294	113	2.15206	135	1.79509	98	2.67367	192	3.20978	169	2.89694	175	0.000348051	1.37685	up	0.236703	0.625484	normal	0.133813	0.676021	normal	4.31244e-06	1.31178	up	TCP family transcription factor	Transcription factor TCP15 GN=TCP15 OS=Arabidopsis thaliana (Mouse-ear cress) PE=2 SV=1	transcription factor TCP15-like [Sesamum indicum]
Tai6.14839	HB-other	TF	Tai6.14839	3.25593	73	3.28605	80	3.89198	97	9.0812	217	12.5865	304	7.39041	162	5.57287	128	4.88529	118	3.9321	90	8.18687	223	8.79711	181	8.01242	187	0.0050635	1.37335	up	0.644635	-0.342861	normal	0.0366935	0.851502	normal	0.689917	0.165186	normal	Homeobox domain	Homeobox-leucine zipper protein ATHB-15 OS=Arabidopsis thaliana (Mouse-ear cress) PE=1 SV=1	homeobox-leucine zipper protein ATHB-15-like [Sesamum indicum]
Tai6.25385	NAC	TF	Tai6.25385	28.7664	968	19.7293	701	39.3349	1459	89.5812	3137	85.9211	3107	99.9693	3316	7.57463	256	13.0921	474	15.1021	476	96.9394	4007	119.058	3618	119.531	4149	3.22279e-06	1.36704	up	4.22024e-05	1.63889	up	2.29386e-54	3.32418	up	0.171768	-0.335941	normal	No apical meristem (NAM) protein	NAC domain-containing protein 72 GN=F27G19.10 OS=Arabidopsis thaliana (Mouse-ear cress) PE=2 SV=1	NAC domain-containing protein 72 [Nicotiana tomentosiformis]
Ipomoea_batatas_newGene_36329	RLK-Pelle_DLSV	PK	--	0.841302	43	0.367898	21	0.423879	19	1.4023	87	1.46353	86	1.21964	77	0.191011	14	0.388654	16	0.320273	13	2.01537	150	2.21937	123	3.14324	185	0.0596893	1.36659	normal	--	--	--	4.65768e-14	3.45506	up	0.0323489	-0.909693	normal	Protein tyrosine kinase;; Protein kinase domain;; Salt stress response/antifungal;; Domain of unknown function (DUF3403)	Cysteine-rich receptor-like protein kinase 10 OS=Arabidopsis thaliana OX=3702 GN=CRK10 PE=1 SV=3	cysteine-rich receptor-like protein kinase 10 [Ipomoea nil]
Tai6.14743	GARP-G2-like	TF	Tai6.14743	3.63335	269	3.7099	269	5.23107	357	14.3189	1039	8.29433	603	12.062	815	9.82047	671	7.31347	510	9.3496	617	20.5183	1696	21.6096	1347	21.6824	1539	0.0219177	1.3658	normal	0.0100883	-0.894318	normal	1.8228e-10	1.37383	up	1.57114e-05	-0.918044	normal	Myb-like DNA-binding domain;; Response regulator receiver domain	Two-component response regulator-like APRR2 GN=T6K21.200 OS=Arabidopsis thaliana (Mouse-ear cress) PE=2 SV=2	two-component response regulator-like APRR2-like [Solanum tuberosum]
Tai6.16342	RLK-Pelle_LRR-IV	PK	Tai6.16342	0.566571	50	0.523423	49	0.605179	59	1.31557	121	1.68284	159	1.74407	152	0.256005	23	0.814832	77	0.240328	20	1.67526	181	1.60699	128	1.63045	148	0.0203918	1.36574	normal	0.666548	0.538478	normal	3.16439e-06	1.98853	up	0.853468	-0.101616	normal	Protein tyrosine kinase;; Protein kinase domain;; Leucine Rich repeats (2 copies);; Leucine rich repeat;; Leucine Rich Repeat;; Leucine rich repeat N-terminal domain	Protein STRUBBELIG-RECEPTOR FAMILY 5 (Precursor) GN=SRF5 OS=Arabidopsis thaliana (Mouse-ear cress) PE=2 SV=1	leucine-rich repeat receptor protein kinase EXS-like [Solanum tuberosum]
Tai6.16694	RLK-Pelle_L-LEC	PK	Tai6.16694	1.41933	152	1.17474	133	1.02231	120	2.37017	263	3.33928	383	4.15139	436	0.684382	74	0.521799	60	0.631082	63	1.86542	245	1.87549	181	1.43108	158	0.00938326	1.36549	up	0.0304858	1.1094	normal	3.25192e-05	1.5852	up	0.0158292	0.874479	normal	Legume lectin domain;; Protein kinase domain;; Protein tyrosine kinase	L-type lectin-domain containing receptor kinase S.4 (Precursor) GN=LECRKS4 OS=Arabidopsis thaliana (Mouse-ear cress) PE=2 SV=1	L-type lectin-domain containing receptor kinase S.4-like [Nicotiana sylvestris]
Tai6.35475	Others	TR	Tai6.35475	3.22985	31	1.27438	15	1.07296	12	4.74397	50	5.63192	59	6.07336	64	1.6168	19	1.39267	18	2.96569	27	11.3917	146	9.99626	88	15.6972	162	0.122995	1.36477	normal	0.971537	0.0749798	normal	5.00466e-09	2.63451	up	0.00504329	-1.20893	down	Divergent CCT motif	Protein TIFY 10A GN=T29M8.5 OS=Arabidopsis thaliana (Mouse-ear cress) PE=1 SV=1	protein TIFY 10A-like [Solanum lycopersicum]
Tai6.36562	AUX/IAA	TR	Tai6.36562	19.696	1059	15.9267	901	19.1792	1140	57.4314	3243	48.3117	2825	49.8339	2643	22.5199	1231	22.92	1321	18.6055	937	58.5692	3912	72.2447	3552	66.5465	3735	2.80656e-06	1.36412	up	0.9709	-0.0185663	normal	2.46193e-17	1.73037	up	0.0918212	-0.399639	normal	AUX/IAA family	Auxin-responsive protein IAA26 GN=MDC8.13 OS=Arabidopsis thaliana (Mouse-ear cress) PE=1 SV=2	auxin-responsive protein IAA26-like isoform X2 [Vitis vinifera]
Tai6.29775	RLK-Pelle_LRR-XI-1	PK	Tai6.29775	108.766	2828	119.884	3177	135.967	3821	319.505	9321	233.204	6928	355.946	9670	79.6056	1967	76	2006	53.3738	1231	90.9901	2844	112.655	2580	108.267	2986	0.00110412	1.35674	up	0.000251836	0.998855	normal	0.000983965	0.745477	normal	3.04097e-07	1.59489	up	ABA/WDS induced protein	Abscisic stress-ripening protein 1 GN=ASR1 OS=Solanum lycopersicum (Tomato) PE=2 SV=1	putative ripening protein [Calystegia soldanella]
Tai6.41958	RLK-Pelle_RLCK-VIII	PK	Tai6.41958	2.61383	152	2.15756	132	1.90862	123	6.23871	373	7.0747	430	5.05109	293	3.10957	185	3.52978	218	3.12278	166	6.76348	483	6.59677	348	6.61919	393	0.00100824	1.35648	up	0.478783	-0.396386	normal	0.000168397	1.13368	up	0.623753	-0.188031	normal	Protein tyrosine kinase;; Protein kinase domain	Pto-interacting protein 1 OS=Solanum lycopersicum (Tomato) PE=1 SV=2	pto-interacting protein 1 [Sesamum indicum]
Tai6.28599	WRKY	TF	Tai6.28599	3.26641	86	4.88699	136	5.15313	149	10.0878	275	12.1598	343	11.4207	302	2.2988	61	2.67168	76	2.75558	68	5.09362	164	4.95481	118	4.9042	136	0.00240819	1.35554	up	0.134376	0.827236	normal	0.0169015	1.05177	normal	0.000724243	1.11455	up	WRKY DNA -binding domain	Probable WRKY transcription factor 57 OS=Arabidopsis thaliana (Mouse-ear cress) PE=2 SV=1	probable WRKY transcription factor 57 [Nicotiana sylvestris]
Tai6.10545	HB-HD-ZIP	TF	Tai6.10545	0.558845	31	0.836363	47	0.25475	16	1.5218	85	0.912558	53	0.91985	49	1.92317	105	2.73503	158	1.75678	90	0.549853	38	1.34339	65	1.06672	60	0.112061	1.354	normal	6.08179e-05	-2.23739	down	0.0206777	-1.01758	normal	0.814692	0.120137	normal	Homeobox domain;; Homeobox associated leucine zipper	Homeobox-leucine zipper protein HAT5 GN=F4P13.2 OS=Arabidopsis thaliana (Mouse-ear cress) PE=1 SV=1	hypothetical protein MIMGU_mgv1a011727mg [Erythranthe guttata]
Tai6.40985	NAC	TF	Tai6.40985	19.9813	368	17.2692	335	18.9387	384	57.7802	1105	48.6632	961	49.0224	888	77.8402	1434	55.7875	1101	50.9768	877	107.539	2428	109.325	1814	116.846	2215	2.84099e-05	1.35092	up	0.000222069	-1.53755	down	8.70703e-06	0.952451	normal	1.65105e-08	-1.1528	down	No apical meristem (NAM) protein	NAC transcription factor ONAC010 OS=Oryza sativa subsp. japonica (Rice) PE=2 SV=1	NAC transcription factor 011 [Jatropha curcas]
Tai6.9046	bZIP	TF	Tai6.9046	18.6449	744	18.4051	776	17.4357	767	50.4368	2095	46.3702	1989	46.6079	1834	20.5672	823	17.1495	736	19.7173	737	34.6735	1701	37.8696	1366	36.7649	1514	5.36589e-06	1.34584	up	0.943908	0.0353041	normal	2.93636e-06	1.02604	up	0.150789	0.340271	normal	Basic region leucine zipper;; bZIP transcription factor;; bZIP Maf transcription factor	Transcription factor RF2b GN=RF2b OS=Oryza sativa subsp. japonica (Rice) PE=1 SV=1	transcription factor RF2a-like isoform X1 [Nicotiana tomentosiformis]
Tai6.31168	RLK-Pelle_DLSV	PK	Tai6.31168	4.14181	201	3.57726	184	3.21929	172	8.81821	446	8.91397	465	11.4389	545	4.62337	228	5.16698	271	4.58597	208	6.42747	382	5.55536	241	8.24134	408	0.000441705	1.34197	up	0.629142	-0.27144	normal	0.106955	0.571055	normal	0.120262	0.4846	normal	Domain of unknown function (DUF3403);; Protein tyrosine kinase;; Protein kinase domain;; Protein tyrosine kinase;; Protein kinase domain	Receptor-like serine/threonine-protein kinase SD1-7 (Precursor) GN=F1E22.15 OS=Arabidopsis thaliana (Mouse-ear cress) PE=1 SV=1	G-type lectin S-receptor-like serine/threonine-protein kinase At4g27290 [Sesamum indicum]
Tai6.31168	RLK-Pelle_RLCK-VI	PK	Tai6.31168	4.14181	201	3.57726	184	3.21929	172	8.81821	446	8.91397	465	11.4389	545	4.62337	228	5.16698	271	4.58597	208	6.42747	382	5.55536	241	8.24134	408	0.000441705	1.34197	up	0.629142	-0.27144	normal	0.106955	0.571055	normal	0.120262	0.4846	normal	Domain of unknown function (DUF3403);; Protein tyrosine kinase;; Protein kinase domain;; Protein tyrosine kinase;; Protein kinase domain	Receptor-like serine/threonine-protein kinase SD1-7 (Precursor) GN=F1E22.15 OS=Arabidopsis thaliana (Mouse-ear cress) PE=1 SV=1	G-type lectin S-receptor-like serine/threonine-protein kinase At4g27290 [Sesamum indicum]
Tai6.48020	GRAS	TF	Tai6.48020	0.901372	34	0.59466	24	0.868701	36	2.54904	98	2.97228	118	1.64349	60	6.9485	256	7.91867	312	9.25915	318	11.2906	509	11.1252	369	13.7436	521	0.0565148	1.34105	normal	2.97136e-12	-3.02409	down	0.0245116	0.683499	normal	1.92433e-15	-2.38102	down	GRAS domain family	Scarecrow-like transcription factor PAT1 GN=PAT1 OS=Arabidopsis thaliana (Mouse-ear cress) PE=2 SV=1	GRAS7 [Solanum lycopersicum]
Tai6.5432	WRKY	TF	Tai6.5432	1.47621	94	1.07698	123	1.21498	82	4.23423	267	3.4257	225	3.23332	197	0.668529	73	0.490818	57	0.660103	43	3.71787	342	4.77656	256	5.24368	315	0.00622361	1.3404	up	0.307051	0.674661	normal	1.31471e-12	2.43371	up	0.232752	-0.431946	normal	WRKY DNA -binding domain	Probable WRKY transcription factor 33 GN=WRKY33 OS=Arabidopsis thaliana (Mouse-ear cress) PE=1 SV=2	SPF1 protein [Ipomoea batatas]
Ipomoea_batatas_newGene_49649	MYB-related	TF	--	7.2325	188	11.5801	318	9.82886	282	28.7191	777	19.1819	536	19.5876	502	14.8763	388	12.7158	356	12.4242	303	20.1854	645	14.451	340	14.6613	394	0.00845111	1.33696	up	0.240466	-0.521103	normal	0.217564	0.397233	normal	0.342918	0.402745	normal	Myb-like DNA-binding domain;; Myb-like DNA-binding domain	Transcription factor MYB36 OS=Arabidopsis thaliana OX=3702 GN=MYB36 PE=1 SV=1	transcription factor RAX2-like [Ipomoea nil]
Ipomoea_batatas_newGene_3448	RLK-Pelle_RLCK-VIIa-2	PK	--	3.14767	268	3.99582	359	4.24827	399	9.89121	892	11.12	1028	7.61308	661	0.80249	77	0.955678	97	0.898894	79	1.23243	141	1.01685	88	1.82294	180	6.28848e-05	1.32796	up	5.69755e-08	2.03496	up	0.137659	0.721884	normal	2.90308e-20	2.62664	up	Protein kinase domain;; Protein tyrosine kinase	Probable serine/threonine-protein kinase PBL10 OS=Arabidopsis thaliana OX=3702 GN=PBL10 PE=1 SV=2	probable serine/threonine-protein kinase NAK [Ipomoea nil]
Tai6.2118	RLK-Pelle_DLSV	PK	Tai6.2118	1.19924	81	2.13609	134	1.90191	148	5.95398	329	5.27187	317	4.98954	234	2.18785	202	1.68402	132	2.09445	117	3.53881	247	3.45301	276	4.84977	283	0.00350422	1.32737	up	0.667794	-0.349371	normal	0.0152703	0.895495	normal	0.822912	0.0690091	normal	Protein tyrosine kinase;; Protein kinase domain	Probable LRR receptor-like serine/threonine-protein kinase At1g53440 (Precursor) GN=At1g53440 OS=Arabidopsis thaliana (Mouse-ear cress) PE=2 SV=2	hypothetical protein POPTR_0001s394901g, partial [Populus trichocarpa]
Tai6.5548	RLK-Pelle_LRR-XI-1	PK	Tai6.5548	11.8385	1397	11.3775	1422	10.1674	1326	29.7408	3660	29.0803	3699	27.3863	3195	8.18725	964	8.09733	1017	7.7062	851	20.4207	2929	25.8169	2750	31.9185	3886	5.05806e-06	1.32675	up	0.0536909	0.589361	normal	4.27339e-07	1.80591	up	0.703444	0.0962338	normal	Protein kinase domain;; Leucine Rich repeats (2 copies);; Protein tyrosine kinase;; Leucine rich repeat;; Leucine Rich Repeat;; Leucine Rich repeat;; Leucine rich repeat;; Leucine rich repeat N-terminal domain	Receptor-like protein kinase HSL1 (Precursor) GN=HSL1 OS=Arabidopsis thaliana (Mouse-ear cress) PE=2 SV=1	receptor-like protein kinase HSL1 [Nicotiana sylvestris]
Tai6.6223	AP2/ERF-ERF	TF	Tai6.6223	2.34382	123	2.52395	128	3.23806	187	7.94104	403	8.70976	441	7.29781	349	2.34236	64	1.23384	60	0.874163	30	1.5411	94	1.78718	79	3.39201	125	0.00118779	1.32576	up	0.00058153	1.65588	up	0.0526042	1.00948	normal	1.56773e-10	1.95912	up	--	--	--
Tai6.64	RLK-Pelle_LRR-XI-1	PK	Tai6.64	0	0	2.77203	91	1.53046	53	3.16193	103	0.546455	19	2.29335	71	16.1889	505	14.4299	482	12.9057	376	8.66661	319	9.48433	267	6.27553	202	0.697624	1.31918	normal	8.42626e-23	-4.08695	down	0.0121119	-0.756562	normal	7.85146e-08	-2.03136	down	Protein kinase domain;; Protein tyrosine kinase	Leucine-rich repeat receptor-like protein kinase TDR (Precursor) GN=TDR OS=Arabidopsis thaliana (Mouse-ear cress) PE=1 SV=1	receptor-like protein kinase HSL1 [Sesamum indicum]
Tai6.22076	WRKY	TF	Tai6.22076	34.4844	1622	28.5239	1416	28.6657	1486	84.7918	4150	82.3887	4164	79.1151	3669	34.7132	1637	32.9819	1667	33.0075	1454	79.6495	4603	83.1366	3532	83.2972	4042	6.20629e-06	1.31878	up	0.957018	0.0312679	normal	9.57826e-12	1.38588	up	0.882678	-0.0505728	normal	WRKY DNA -binding domain;; Plant zinc cluster domain	Probable WRKY transcription factor 7 GN=WRKY7 OS=Arabidopsis thaliana (Mouse-ear cress) PE=2 SV=1	probable WRKY transcription factor 15-like [Solanum tuberosum]
Tai6.34018	CMGC_CDK-CRK7-CDK9	PK	Tai6.34018	10.7614	1054	11.6318	1173	9.46616	1019	23.7043	2413	32.818	3359	23.1015	2228	17.0218	1647	15.8885	1646	13.8278	1250	25.0057	2971	29.4533	2527	23.7951	2371	5.78785e-06	1.3124	up	0.130832	-0.483936	normal	0.000132293	0.831678	normal	1	-0.0173503	normal	Protein kinase domain;; Protein tyrosine kinase	Probable serine/threonine-protein kinase At1g54610 GN=At1g54610 OS=Arabidopsis thaliana (Mouse-ear cress) PE=1 SV=1	probable serine/threonine-protein kinase At1g54610 [Nicotiana tomentosiformis]
Tai6.24133	RLK-Pelle_LRR-II	PK	Tai6.24133	6.49089	384	6.84173	445	7.22665	467	16.5793	1075	17.0165	1159	16.3528	1009	9.65736	593	8.53379	588	8.87815	486	16.659	1320	15.9761	961	16.5296	1104	4.03931e-05	1.30844	up	0.445074	-0.32975	normal	5.08693e-06	1.04949	up	0.790035	-0.0857966	normal	Protein kinase domain;; Protein tyrosine kinase;; Leucine Rich repeats (2 copies);; Leucine rich repeat;; Leucine Rich Repeat;; Leucine Rich repeat	Probable LRR receptor-like serine/threonine-protein kinase At5g10290 (Precursor) GN=At5g10290 OS=Arabidopsis thaliana (Mouse-ear cress) PE=2 SV=1	probable LRR receptor-like serine/threonine-protein kinase At5g10290 isoform X1 [Nicotiana tomentosiformis]
Ipomoea_batatas_newGene_47119	RLK-Pelle_DLSV	PK	--	2.31977	121	2.0527	113	2.86205	164	6.67439	360	7.03655	392	6.34467	324	3.04892	159	3.08697	172	3.32095	161	5.47431	349	7.6885	360	7.63806	408	0.00219435	1.29638	up	0.849428	-0.1533	normal	8.55834e-05	1.23322	up	0.856816	-0.10523	normal	Protein tyrosine kinase;; Protein kinase domain	G-type lectin S-receptor-like serine/threonine-protein kinase SD1-1 OS=Arabidopsis thaliana OX=3702 GN=SD11 PE=1 SV=1	G-type lectin S-receptor-like serine/threonine-protein kinase At4g27290 [Ipomoea nil]
Tai6.6249	CMGC_CDK-CRK7-CDK9	PK	Tai6.6249	8.99899	979	7.36573	1028	8.63611	1079	23.6195	2562	28.4526	3172	20.2304	2065	14.9936	1879	14.8478	1889	13.7395	1353	22.3436	2834	21.2859	1985	21.8051	2323	9.33167e-06	1.28998	up	0.0253132	-0.668822	normal	0.0322247	0.508668	normal	0.72716	0.0984009	normal	Protein kinase domain;; Protein tyrosine kinase	Probable serine/threonine-protein kinase At1g54610 GN=At1g54610 OS=Arabidopsis thaliana (Mouse-ear cress) PE=1 SV=1	probable serine/threonine-protein kinase At1g54610 [Nicotiana tomentosiformis]
Ipomoea_batatas_newGene_11049	MYB-related	TF	--	4.75594	248	6.97481	383	5.11093	293	14.7621	799	13.0683	730	9.98146	512	7.24552	378	6.25458	350	6.91996	337	12.5696	803	9.85306	463	9.81656	527	0.000232324	1.2894	up	0.488861	-0.3404	normal	0.00497374	0.755109	normal	0.622237	0.178743	normal	Myb-like DNA-binding domain;; Myb-like DNA-binding domain	Transcription factor MYB36 OS=Arabidopsis thaliana OX=3702 GN=MYB36 PE=1 SV=1	transcription factor RAX2-like [Ipomoea nil]
Tai6.38196	WRKY	TF	Tai6.38196	56.1396	2292	62.5009	2626	71.4945	3148	173.746	7387	151.048	6473	162.316	6391	76.2911	3046	83.1398	3562	83.9042	3132	152.385	7456	152.008	5464	163.696	6715	3.06185e-05	1.28182	up	0.619974	-0.20435	normal	1.07096e-06	1.03874	up	0.95619	0.0227474	normal	Plant zinc cluster domain;; WRKY DNA -binding domain	Probable WRKY transcription factor 7 GN=WRKY7 OS=Arabidopsis thaliana (Mouse-ear cress) PE=2 SV=1	WRKY1 [Ipomoea batatas]
Ipomoea_batatas_newGene_20305	SNF2	TR	--	2.20958	306	2.31222	327	1.70998	253	4.66075	651	5.31174	791	4.95842	657	2.57242	357	3.63343	522	3.30687	428	5.591	921	6.87838	834	5.88689	815	0.000227626	1.27549	up	0.14246	-0.574875	normal	4.07337e-05	1.01761	up	0.24923	-0.332605	normal	SNF2 family N-terminal domain;; Helicase conserved C-terminal domain;; Type III restriction enzyme, res subunit	SNF2 domain-containing protein CLASSY 3 OS=Arabidopsis thaliana OX=3702 GN=CLSY3 PE=1 SV=1	SNF2 domain-containing protein CLASSY 3-like isoform X2 [Ipomoea nil]
Tai6.5678	Tify	TF	Tai6.5678	4.61925	103	11.1734	261	6.1961	151	10.2411	236	15.9017	378	15.0638	329	10.0685	224	11.2774	268	10.0161	208	19.1359	520	20.14	402	16.7332	382	0.00416692	1.27338	up	0.073091	-0.82451	normal	0.00200032	0.9282	normal	0.115241	-0.495375	normal	tify domain	Protein TIFY 10A GN=T29M8.5 OS=Arabidopsis thaliana (Mouse-ear cress) PE=1 SV=1	PnFL-2 [Ipomoea nil]
Tai6.7570	WRKY	TF	Tai6.7570	33.4709	1621	23.8434	1219	26.1518	1396	74.8164	3770	76.4582	3979	72.9467	3482	50.7813	2465	49.1747	2558	45.08	2044	104.665	6227	108.649	4752	110.835	5537	1.45112e-05	1.26614	up	0.052667	-0.578471	normal	1.28057e-09	1.25725	up	0.00718109	-0.584068	normal	WRKY DNA -binding domain;; Plant zinc cluster domain	Probable WRKY transcription factor 7 GN=WRKY7 OS=Arabidopsis thaliana (Mouse-ear cress) PE=2 SV=1	probable WRKY transcription factor 15-like [Solanum tuberosum]
Ipomoea_batatas_newGene_51015	RLK-Pelle_LRR-V	PK	--	3.88771	360	4.25195	407	3.98004	401	11.8907	1131	7.95186	786	8.63029	879	9.30736	952	10.1645	992	8.78396	749	12.484	1386	12.2856	1004	9.40462	879	0.00111847	1.26144	up	0.000116217	-1.17837	down	0.302634	0.304266	normal	0.392504	-0.237191	normal	Protein tyrosine kinase;; Protein kinase domain;; Leucine rich repeat N-terminal domain;; Leucine rich repeat;; Leucine Rich repeats (2 copies);; Leucine Rich repeat	Protein STRUBBELIG-RECEPTOR FAMILY 6 OS=Arabidopsis thaliana OX=3702 GN=SRF6 PE=1 SV=1	protein STRUBBELIG-RECEPTOR FAMILY 7-like [Ipomoea nil]
Tai6.48819	NAC	TF	Tai6.48819	24.1045	1468	22.8549	1469	23.4187	1572	63.8044	4043	58.2414	3811	55.6683	3342	98.1721	3511	80.9094	3114	76.1639	2522	125.936	6071	155.634	5223	159.86	6133	1.89988e-05	1.2569	up	0.000655588	-0.945634	normal	7.18292e-06	0.971856	normal	0.00180243	-0.674675	normal	No apical meristem (NAM) protein	NAC transcription factor ONAC010 OS=Oryza sativa subsp. japonica (Rice) PE=2 SV=1	NAC transcription factor 011 [Jatropha curcas]
Tai6.8871	SET	TR	Tai6.8871	44.9095	1015	48.786	1164	38.4456	958	104.701	2462	104.191	2530	102.663	2287	40.9882	929	62.5803	1519	55.1812	1168	97.2277	2699	103.573	2114	107.862	2515	1.89557e-05	1.25645	up	0.577147	-0.224508	normal	5.74439e-07	1.05477	up	0.919415	-0.0388504	normal	O-methyltransferase	Caffeoyl-CoA O-methyltransferase GN=CCOAOMT OS=Solanum tuberosum (Potato) PE=2 SV=1	RecName: Full=Caffeoyl-CoA O-methyltransferase; AltName: Full=Trans-caffeoyl-CoA 3-O-methyltransferase; Short=CCoAMT; Short=CCoAOMT [Solanum tuberosum]
Tai6.23921	PLATZ	TF	Tai6.23921	2.86724	124	3.35899	153	3.997	190	8.56044	383	6.69029	311	10.4649	444	1.39124	61	1.2983	62	0.842682	35	1.92429	103	1.70924	67	1.63442	73	0.0056342	1.25517	up	0.000634151	1.63515	up	0.279176	0.64825	normal	4.44672e-10	2.22605	up	PLATZ transcription factor	--	hypothetical protein JCGZ_08011 [Jatropha curcas]
Tai6.17126	RLK-Pelle_PERK-2	PK	Tai6.17126	8.6513	795	9.26357	901	10.8911	1110	24.3662	2339	24.0109	2372	24.8459	2255	9.11964	843	8.84963	874	8.03733	691	13.2418	1494	14.4128	1194	12.2086	1159	2.4406e-05	1.25484	up	0.417635	0.300249	normal	0.00278302	0.709303	normal	6.54878e-05	0.830113	normal	Protein tyrosine kinase;; Protein kinase domain	Inactive protein kinase SELMODRAFT_444075 GN=SELMODRAFT_444075 OS=Selaginella moellendorffii (Spikemoss) PE=2 SV=1	inactive protein kinase SELMODRAFT_444075-like isoform X1 [Nicotiana tomentosiformis]
Tai6.37471	bZIP	TF	Tai6.37471	0.557802	44	0.678784	56	0.628085	50	1.59767	115	1.61293	119	1.7919	111	0.472209	37	0.509795	43	0.741989	52	0.438044	41	0.695913	46	0.742324	53	0.0561361	1.25441	normal	0.888908	0.141048	normal	0.921659	0.13284	normal	0.00532592	1.24695	up	bZIP transcription factor;; Basic region leucine zipper;; bZIP Maf transcription factor	Transcription factor RF2b GN=RF2b OS=Oryza sativa subsp. japonica (Rice) PE=1 SV=1	uncharacterized protein LOC104244929 [Nicotiana sylvestris]
Tai6.4448	mTERF	TR	Tai6.4448	104.922	3395	91.3252	3118	75.7236	2700	195.834	6594	226.031	7859	251.323	8017	69.627	2258	67.7394	2355	78.5084	2379	119.526	4752	138.348	4043	154.816	5168	4.70216e-05	1.25351	up	0.15064	0.446788	normal	8.99972e-07	1.03343	up	0.00219226	0.65213	normal	EF hand;; EF-hand domain pair;; EF-hand domain pair;; EF-hand domain;; EF hand;; EF-hand domain;; Cytoskeletal-regulatory complex EF hand;; Secreted protein acidic and rich in cysteine Ca binding region;; Uncharacterised protein family (UPF0154);; Ca2+ insensitive EF hand	Calmodulin OS=Lilium longiflorum (Trumpet lily) PE=2 SV=2	calmodulin-7 isoform X1 [Vitis vinifera]
Tai6.14792	RLK-Pelle_LRR-XI-1	PK	Tai6.14792	3.31472	384	2.65013	324	3.42777	437	7.99491	963	8.78629	1093	8.37354	955	4.3134	501	3.73973	465	4.05881	438	8.70576	1234	10.325	1067	8.77891	1043	0.000111946	1.25126	up	0.811665	-0.135841	normal	2.08113e-08	1.28712	up	0.543904	-0.186707	normal	Protein kinase domain;; Protein tyrosine kinase;; Leucine rich repeat;; Leucine Rich repeats (2 copies);; Leucine Rich Repeat;; Leucine Rich repeat;; Leucine rich repeat N-terminal domain;; Phosphotransferase enzyme family	LRR receptor-like serine/threonine-protein kinase HSL2 (Precursor) GN=HSL2 OS=Arabidopsis thaliana (Mouse-ear cress) PE=2 SV=1	LRR receptor-like serine/threonine-protein kinase HSL2 [Nicotiana sylvestris]
Tai6.17200	NAC	TF	Tai6.17200	8.65684	470	10.5927	601	6.94571	414	20.8857	1192	16.0896	937	20.8104	1098	27.2595	1498	19.7728	1162	14.5458	742	43.7339	2936	34.0735	1678	40.8402	2214	0.00010034	1.24683	up	0.0275446	-1.29098	normal	6.52294e-05	1.02251	up	5.83641e-08	-1.08048	down	No apical meristem (NAM) protein	NAC domain-containing protein 78 GN=T32M21.10 OS=Arabidopsis thaliana (Mouse-ear cress) PE=2 SV=2	NAC domain-containing protein 78-like [Nicotiana tomentosiformis]
Ipomoea_batatas_newGene_7286	RLK-Pelle_LRR-V	PK	--	0.521194	30	0.464663	28	0.395948	25	1.30625	77	0.875493	53	1.2537	70	2.5365	144	2.22233	135	1.43483	76	5.87704	327	3.99578	204	2.66774	155	0.14672	1.24302	normal	0.000247226	-2.03199	down	0.0193143	0.966644	normal	1.13521e-05	-1.77109	down	Protein tyrosine kinase;; Protein kinase domain;; Leucine rich repeat	Protein STRUBBELIG-RECEPTOR FAMILY 6 OS=Arabidopsis thaliana OX=3702 GN=SRF6 PE=1 SV=1	protein STRUBBELIG-RECEPTOR FAMILY 7-like [Ipomoea nil]
Tai6.36949	WRKY	TF	Tai6.36949	6.81264	316	5.93438	303	7.88431	416	16.6924	837	10.8516	548	25.8174	1224	16.9316	804	13.5148	689	14.76	654	32.4118	1895	28.2228	1212	48.8351	2387	0.268222	1.23851	normal	0.00545191	-0.917883	normal	0.00278945	1.38154	up	0.0342914	-1.07646	normal	WRKY DNA -binding domain	Probable WRKY transcription factor 33 GN=WRKY33 OS=Arabidopsis thaliana (Mouse-ear cress) PE=1 SV=2	probable WRKY transcription factor 26 [Solanum lycopersicum]
Ipomoea_batatas_newGene_38674	CAMK_CDPK	PK	--	1.42777	27	0.922714	19	1.66522	50	4.11014	115	1.15115	34	3.6824	121	0	0	0	0	0	0	0	0	0	0	0.767359	22	0.5138	1.23036	normal	--	--	--	--	--	--	0.00292461	3.57128	up	--	Serine/threonine-protein kinase PEPKR2 OS=Arabidopsis thaliana OX=3702 GN=PEPKR2 PE=2 SV=1	serine/threonine-protein kinase PEPKR2 [Ipomoea nil]
Tai6.603	RLK-Pelle_DLSV	PK	Tai6.603	1.15153	20	1.74879	32	1.33428	26	2.43871	44	1.98716	37	4.85627	82	0.066373	2	0.323923	6	0.633639	11	1.61156	34	2.76976	43	2.09782	37	0.387641	1.23017	normal	--	--	--	0.000240602	2.61968	up	0.530983	0.476394	normal	Protein tyrosine kinase;; Protein kinase domain	G-type lectin S-receptor-like serine/threonine-protein kinase At1g11300 (Precursor) GN=At1g11300 OS=Arabidopsis thaliana (Mouse-ear cress) PE=2 SV=1	G-type lectin S-receptor-like serine/threonine-protein kinase At1g11330 isoform X2 [Sesamum indicum]
Tai6.55279	WRKY	TF	Tai6.55279	38.6217	984	40.7877	1096	43.5172	1221	102.771	2724	99.7736	2730	98.4995	2473	51.9364	1326	60.2112	1647	57.081	1361	110.716	3464	110.713	2547	132.982	3494	3.3879e-05	1.22622	up	0.354836	-0.334674	normal	1.64144e-08	1.16456	up	0.240014	-0.288477	normal	--	Probable WRKY transcription factor 15 GN=WRKY15 OS=Arabidopsis thaliana (Mouse-ear cress) PE=2 SV=1	WRKY1 [Panax quinquefolius]
Tai6.7999	AP2/ERF-ERF	TF	Tai6.7999	20.9552	841	24.452	1035	28.2259	1248	55.3831	2310	61.4258	2648	63.6397	2519	90.4571	3637	87.4747	3769	72.2627	2714	183.682	9052	182.288	6605	220.498	9120	3.86477e-05	1.22489	up	1.13403e-09	-1.63702	down	5.17474e-10	1.32704	up	1.85512e-18	-1.75408	down	AP2 domain	Ethylene-responsive transcription factor RAP2-3 OS=Arabidopsis thaliana (Mouse-ear cress) PE=1 SV=2	AP2/ERF-domain protein [Solanum tuberosum]
Tai6.40265	HSF	TF	Tai6.40265	2.6708	144	2.58165	147	2.4529	146	6.39571	359	4.39809	255	7.89244	419	5.03195	272	5.50966	319	4.5503	230	9.82075	650	10.4484	508	15.9073	884	0.0367218	1.22345	normal	0.0459106	-0.852623	normal	0.00180536	1.35945	up	0.0215146	-1.00376	normal	HSF-type DNA-binding	Heat stress transcription factor A-4c GN=MRA19.11 OS=Arabidopsis thaliana (Mouse-ear cress) PE=2 SV=1	heat stress transcription factor A-4b-like [Sesamum indicum]
Tai6.26384	RLK-Pelle_LRR-III	PK	Tai6.26384	1.97072	160	3.09003	264	2.26221	202	3.27794	276	8.29398	721	4.01715	324	5.42764	440	6.80898	592	6.12015	464	6.5644	652	5.60564	410	5.00587	418	0.344504	1.22343	normal	5.2246e-05	-1.40552	down	0.989781	-0.00145134	normal	0.781609	-0.195553	normal	Di-glucose binding within endoplasmic reticulum;; Protein tyrosine kinase;; Protein kinase domain;; Leucine rich repeat;; Leucine Rich repeats (2 copies);; Leucine Rich Repeat	Probable LRR receptor-like serine/threonine-protein kinase At1g53430 (Precursor) GN=At1g53430 OS=Arabidopsis thaliana (Mouse-ear cress) PE=1 SV=1	probable LRR receptor-like serine/threonine-protein kinase At1g53430-like isoform X1 [Solanum tuberosum]
Tai6.14413	RLK-Pelle_LRR-XII-1	PK	Tai6.14413	1.50641	165	1.58718	183	1.39438	168	2.97938	339	4.42737	520	3.22056	347	1.3474	148	1.5853	187	1.18939	122	1.8015	242	1.9023	188	2.42481	274	0.00261183	1.22149	up	0.780558	0.194862	normal	0.101852	0.667257	normal	0.0143586	0.735235	normal	Protein kinase domain;; Protein tyrosine kinase;; Leucine Rich repeats (2 copies);; Leucine rich repeat;; Leucine Rich Repeat;; Leucine rich repeat N-terminal domain;; Leucine Rich repeat	Probable LRR receptor-like serine/threonine-protein kinase At3g47570 (Precursor) GN=At3g47570 OS=Arabidopsis thaliana (Mouse-ear cress) PE=2 SV=1	probable LRR receptor-like serine/threonine-protein kinase At3g47570 [Nicotiana sylvestris]
Tai6.27717	LOB	TF	Tai6.27717	0.565436	24	0.696447	30	0.525036	23	1.20253	50	1.57002	67	1.32414	52	0.876379	36	0.634862	28	0.49001	18	1.39745	71	1.85694	66	1.91996	80	0.199703	1.2144	normal	--	--	--	0.00849505	1.45804	up	0.532232	-0.407919	normal	Protein of unknown function DUF260	LOB domain-containing protein 25 GN=MGF10.6 OS=Arabidopsis thaliana (Mouse-ear cress) PE=2 SV=3	unnamed protein product [Coffea canephora]
Ipomoea_batatas_newGene_32643	RLK-Pelle_RLCK-VIIa-2	PK	--	1.53878	98	1.36592	92	1.79684	126	3.9275	254	3.75977	244	4.90287	296	6.03117	365	4.18089	285	3.60507	206	4.12926	309	4.32515	242	4.68904	293	0.0113648	1.21429	normal	0.00646956	-1.29253	down	0.998851	0.0178187	normal	0.805578	-0.110399	normal	Protein kinase domain;; Protein tyrosine kinase	Probable serine/threonine-protein kinase PIX13 OS=Arabidopsis thaliana OX=3702 GN=PIX13 PE=1 SV=2	probable serine/threonine-protein kinase Cx32, chloroplastic [Ipomoea nil]
Tai6.43082	LOB	TF	Tai6.43082	1.59363	72	1.89658	91	1.5852	79	3.28178	155	3.46601	169	4.72859	211	2.08214	95	2.41912	118	1.73566	74	3.89709	217	4.61709	189	4.98865	233	0.0300162	1.2101	normal	0.729587	-0.275804	normal	0.00163755	1.20533	up	0.523513	-0.286415	normal	Protein of unknown function DUF260	LOB domain-containing protein 38 GN=F3A4.20 OS=Arabidopsis thaliana (Mouse-ear cress) PE=2 SV=1	LOB domain-containing protein 37-like [Solanum tuberosum]
Ipomoea_batatas_newGene_861	C3H	TF	--	2.34815	151	2.80307	187	1.85903	132	6.15224	343	4.63159	319	5.51728	345	7.29487	409	5.23532	361	5.26272	305	8.01637	632	9.46248	548	8.91822	529	0.00551937	1.20723	up	0.000759189	-1.27811	down	0.0147763	0.707155	normal	0.00360963	-0.792694	normal	GDSL-like Lipase/Acylhydrolase	GDSL esterase/lipase At1g28590 OS=Arabidopsis thaliana OX=3702 GN=At1g28590 PE=2 SV=2	GDSL esterase/lipase At1g28570-like [Ipomoea nil]
Ipomoea_batatas_newGene_13420	RLK-Pelle_LRR-XI-1	PK	--	1.26235	110	1.33568	125	1.50626	158	3.6046	291	3.97492	327	4.31933	329	0.78054	75	0.663472	57	1.22879	103	3.85978	384	4.80904	367	6.52834	489	0.00723521	1.20712	up	0.119143	0.804003	normal	2.27753e-11	2.42766	up	0.204099	-0.432105	normal	Protein kinase domain;; Protein tyrosine kinase;; Leucine rich repeat;; Leucine Rich repeats (2 copies);; Leucine Rich Repeat;; Leucine rich repeat N-terminal domain	Receptor-like protein kinase HSL1 OS=Arabidopsis thaliana OX=3702 GN=HSL1 PE=2 SV=1	receptor-like protein kinase 5 [Ipomoea nil]
Tai6.3699	RLK-Pelle_RLCK-VIIa-2	PK	Tai6.3699	1.70197	91	1.84335	103	2.76799	165	5.97071	327	6.13217	348	4.46038	232	3.82222	201	3.43405	195	3.83632	191	6.36166	410	6.14791	294	7.12372	385	0.00809609	1.20697	up	0.291445	-0.57083	normal	0.00391353	0.915626	normal	0.426629	-0.294591	normal	Protein kinase domain;; Protein tyrosine kinase	Protein kinase 2B, chloroplastic (Precursor) GN=APK2B OS=Arabidopsis thaliana (Mouse-ear cress) PE=2 SV=1	protein kinase 2B, chloroplastic-like [Solanum tuberosum]
Tai6.2115	RLK-Pelle_DLSV	PK	Tai6.2115	0.742097	72	1.08196	110	1.04292	54	1.1408	114	1.88729	195	1.51574	144	2.89754	245	2.4782	228	2.84156	223	3.50238	377	2.51025	188	2.50194	226	0.0385901	1.20521	normal	3.15222e-05	-1.81853	down	0.677165	0.176539	normal	0.0184099	-0.804417	normal	Di-glucose binding within endoplasmic reticulum;; Protein tyrosine kinase;; Protein kinase domain;; Leucine Rich repeats (2 copies);; Leucine Rich Repeat;; Leucine rich repeat;; Leucine Rich repeat;; Carbohydrate-binding protein of the ER	Probable leucine-rich repeat receptor-like serine/threonine-protein kinase At3g14840 (Precursor) GN=LRR-RLK OS=Arabidopsis thaliana (Mouse-ear cress) PE=2 SV=1	probable leucine-rich repeat receptor-like serine/threonine-protein kinase At3g14840 [Sesamum indicum]
Tai6.40603	NAC	TF	Tai6.40603	8.20964	287	10.6444	393	12.3678	477	27.2577	992	19.1624	720	27.8702	961	12.0542	423	9.74413	366	10.2367	336	16.0041	688	13.7839	436	20.8761	753	0.00510362	1.20479	up	0.884447	0.0717344	normal	0.0142415	0.761489	normal	0.146652	0.499771	normal	No apical meristem (NAM) protein	NAC domain-containing protein 100 GN=NAC100 OS=Arabidopsis thaliana (Mouse-ear cress) PE=2 SV=1	NAC domain-containing protein 21/22-like [Sesamum indicum]
Ipomoea_batatas_newGene_119	RLK-Pelle_LRR-VI-2	PK	--	0.366577	9	0.532064	13	0.745901	18	1.24953	29	1.52511	36	1.36996	30	0	0	0	0	0	0	0	0	0	0	0.06624	2	0.430395	1.20349	normal	--	--	--	--	--	--	2.83481e-10	5.49247	up	Protein tyrosine kinase;; Protein kinase domain	Inactive receptor-like serine/threonine-protein kinase At2g40270 OS=Arabidopsis thaliana OX=3702 GN=At2g40270 PE=2 SV=2	probable inactive receptor-like protein kinase At3g56050 isoform X2 [Ipomoea nil]
Tai6.8213	RLK-Pelle_L-LEC	PK	Tai6.8213	2.074	192	2.64681	259	2.80981	287	7.62995	735	4.09632	408	5.79375	529	0.81606	76	0.89132	89	0.935191	82	2.82028	321	2.56267	215	2.92999	280	0.0842856	1.19876	normal	0.00011434	1.58815	up	3.7584e-07	1.7439	up	0.0206506	1.02629	normal	Legume lectin domain;; Protein kinase domain;; Protein tyrosine kinase	L-type lectin-domain containing receptor kinase S.4 (Precursor) GN=LECRKS4 OS=Arabidopsis thaliana (Mouse-ear cress) PE=2 SV=1	L-type lectin-domain containing receptor kinase S.4-like [Nicotiana sylvestris]
Tai6.1233	RLK-Pelle_RLCK-VIIa-2	PK	Tai6.1233	0.545581	45	0.831732	72	0.843846	76	1.78828	152	1.69963	149	1.53606	124	2.05436	168	3.04477	267	2.39099	183	3.37745	339	3.39238	250	3.97494	335	0.0514	1.1984	normal	0.000176015	-1.71345	down	0.0952352	0.617207	normal	0.00044609	-1.14854	down	Protein kinase domain;; Protein tyrosine kinase	Probable receptor-like protein kinase At5g47070 GN=At5g47070 OS=Arabidopsis thaliana (Mouse-ear cress) PE=1 SV=1	probable receptor-like protein kinase At5g47070 [Sesamum indicum]
Tai6.55057	WRKY	TF	Tai6.55057	11.3009	263	13.7407	337	15.2605	392	30.243	729	32.1929	802	33.6098	767	14.351	332	14.4645	368	18.4487	397	40.3681	1143	41.4211	869	49.7179	1190	0.000575941	1.19649	up	0.869364	-0.115987	normal	8.92321e-12	1.57143	up	0.0378246	-0.506837	normal	WRKY DNA -binding domain	WRKY transcription factor 6 GN=WRKY6 OS=Arabidopsis thaliana (Mouse-ear cress) PE=1 SV=1	probable WRKY transcription factor 31 isoform X2 [Nicotiana tomentosiformis]
Tai6.46489	Others	TR	Tai6.46489	20.9949	1026	21.4805	1108	20.761	1118	54.3035	2761	46.9286	2464	48.0714	2315	21.7493	1065	20.9486	1100	23.7334	1086	80.4324	4828	71.9454	3175	75.6832	3815	5.83223e-05	1.19267	up	0.936501	0.0374479	normal	7.85336e-21	1.87683	up	0.0013112	-0.662314	normal	CCT motif;; B-box zinc finger	Zinc finger protein CONSTANS-LIKE 4 GN=COL4 OS=Arabidopsis thaliana (Mouse-ear cress) PE=2 SV=2	zinc finger protein CONSTANS-LIKE 4-like [Nicotiana tomentosiformis]
Tai6.8606	RLK-Pelle_LRR-XI-1	PK	Tai6.8606	8.20163	971	7.29745	912	6.80796	889	18.1883	2242	18.2616	2324	17.1503	2002	8.14856	968	7.99557	1018	7.98633	886	20.2866	2952	22.6857	2427	30.401	3714	5.84392e-05	1.19126	up	0.977584	0.0190072	normal	4.9755e-07	1.70342	up	0.0785262	-0.507147	normal	Protein kinase domain;; Protein tyrosine kinase;; Leucine Rich repeats (2 copies);; Leucine rich repeat;; Leucine Rich Repeat;; Leucine Rich repeat;; Leucine rich repeat;; Leucine rich repeat N-terminal domain	Receptor-like protein kinase HSL1 (Precursor) GN=HSL1 OS=Arabidopsis thaliana (Mouse-ear cress) PE=2 SV=1	receptor-like protein kinase HSL1 [Nicotiana sylvestris]
Tai6.44081	MADS-M-type	TF	Tai6.44081	1.3791	29	0.775689	17	1.79476	41	4.58219	100	2.72824	61	4.4182	82	6.16699	128	4.28422	96	3.8813	75	9.55657	235	8.01036	140	10.1843	214	0.135722	1.19003	normal	0.0142229	-1.45727	normal	0.0107398	0.997815	normal	0.00059535	-1.27964	down	SRF-type transcription factor (DNA-binding and dimerisation domain);; K-box region	Agamous-like MADS-box protein AGL27 GN=F22K20.15 OS=Arabidopsis thaliana (Mouse-ear cress) PE=1 SV=1	MADS-box protein 15 [Petunia x hybrida]
Ipomoea_batatas_newGene_19838	RLK-Pelle_LRR-I-1	PK	--	16.7257	1083	19.7223	1620	17.8343	1532	43.3555	3444	40.8324	3332	32.8071	2390	11.5724	1014	14.821	1467	17.2485	1360	29.9608	3201	30.2384	2322	31.8051	2774	6.00205e-05	1.18785	up	0.853285	0.0792395	normal	3.60434e-08	1.13489	up	0.677396	0.115881	normal	Carbohydrate-binding protein of the ER;; Protein tyrosine kinase;; Protein kinase domain;; Leucine rich repeat;; Leucine Rich repeats (2 copies)	Putative leucine-rich repeat receptor-like protein kinase At2g19210 OS=Arabidopsis thaliana OX=3702 GN=At2g19210 PE=3 SV=1	putative leucine-rich repeat receptor-like protein kinase At2g19210 [Ipomoea nil]
Tai6.52264	RLK-Pelle_RLCK-VI	PK	Tai6.52264	5.64984	262	7.53117	369	6.58447	335	13.8078	660	15.7651	778	14.4284	652	9.19337	423	7.17919	358	6.98853	304	14.3414	815	13.9279	577	9.11032	429	0.000792958	1.18585	up	0.680756	-0.223815	normal	0.0137512	0.763876	normal	0.589835	0.182734	normal	Protein kinase domain;; Protein tyrosine kinase	Receptor-like cytosolic serine/threonine-protein kinase RBK1 GN=RBK1 OS=Arabidopsis thaliana (Mouse-ear cress) PE=1 SV=1	receptor-like cytosolic serine/threonine-protein kinase RBK1 [Nicotiana sylvestris]
Tai6.4531	HSF	TF	Tai6.4531	2.46116	110	0.341341	17	0.510103	26	6.23782	290	2.70081	130	1.44024	64	9.02909	403	8.87347	425	4.53532	190	8.37906	459	9.19595	370	2.75045	127	0.697344	1.17159	normal	0.00327902	-2.21521	down	0.962054	-0.0554579	normal	0.301693	-1.00186	normal	--	Villin-2 {ECO:0000303|PubMed:10631247} OS=Arabidopsis thaliana (Mouse-ear cress) PE=1 SV=2	unnamed protein product [Coffea canephora]
Tai6.41909	RLK-Pelle_DLSV	PK	Tai6.41909	1.04451	58	1.13133	66	0.924557	58	2.28749	136	2.20892	132	2.40373	134	0.596057	34	0.388155	25	0.232425	13	1.90582	133	1.79355	91	3.26109	186	0.0619488	1.17077	normal	0.0622491	1.34202	normal	6.60644e-05	2.55588	up	0.93664	-0.0548259	normal	Protein kinase domain;; Protein tyrosine kinase	Cysteine-rich receptor-like protein kinase 3 (Precursor) GN=CRK3 OS=Arabidopsis thaliana (Mouse-ear cress) PE=2 SV=1	cysteine-rich receptor-like protein kinase 3 [Nicotiana sylvestris]
Tai6.28018	WRKY	TF	Tai6.28018	32.4329	2112	25.6526	1704	17.3791	1334	37.2584	2737	44.1791	3238	90.9159	5923	17.6638	1134	14.0169	1063	13.8046	914	38.0149	3283	39.6312	2509	55.2035	3985	0.38059	1.16982	normal	0.105809	0.802106	normal	4.61862e-07	1.68874	up	0.732622	0.268607	normal	WRKY DNA -binding domain	WRKY transcription factor 6 GN=WRKY6 OS=Arabidopsis thaliana (Mouse-ear cress) PE=1 SV=1	probable WRKY transcription factor 31 isoform X2 [Nicotiana sylvestris]
Tai6.17976	CAMK_CDPK	PK	Tai6.17976	2.92564	186	4.52998	303	3.4635	242	6.82701	451	8.17344	557	7.56623	473	7.57651	482	8.38032	571	8.95489	532	10.5345	821	11.8465	678	11.1252	728	0.00258367	1.16955	up	0.000279735	-1.25323	down	0.0661011	0.523178	normal	0.0171465	-0.622683	normal	Protein kinase domain;; Protein tyrosine kinase;; Kinase-like	CDPK-related kinase 1 GN=T3K9.9 OS=Arabidopsis thaliana (Mouse-ear cress) PE=1 SV=1	CDPK-related kinase 1-like [Sesamum indicum]
Tai6.50689	RLK-Pelle_LRR-I-2	PK	Tai6.50689	3.33784	107	4.23179	147	1.05288	40	5.60243	190	5.58607	195	4.23421	135	9.19561	294	8.54246	294	8.04832	241	9.54897	384	7.41804	230	7.64809	251	0.0326014	1.16809	normal	7.72019e-06	-1.82872	down	0.881277	0.0717105	normal	0.0267744	-0.745815	normal	Protein kinase domain;; Protein tyrosine kinase	Probable leucine-rich repeat receptor-like serine/threonine-protein kinase At5g15730 GN=At5g15730 OS=Arabidopsis thaliana (Mouse-ear cress) PE=2 SV=1	probable leucine-rich repeat receptor-like serine/threonine-protein kinase At5g15730-like isoform X1 [Solanum tuberosum]
Tai6.28021	WRKY	TF	Tai6.28021	16.0754	853	14.2035	796	15.919	931	33.8651	1871	34.4001	1962	44.1007	2308	3.90469	208	5.04911	288	5.40796	269	16.8872	1102	15.103	724	19.3343	1059	0.000111124	1.16682	up	1.28492e-10	1.86138	up	3.88365e-16	1.93512	up	4.03314e-07	1.07667	up	--	WRKY transcription factor 6 GN=WRKY6 OS=Arabidopsis thaliana (Mouse-ear cress) PE=1 SV=1	probable WRKY transcription factor 31 isoform X1 [Nicotiana sylvestris]
Tai6.22148	Others	TR	Tai6.22148	2.22145	91	1.98928	86	1.5702	71	4.80262	204	3.50593	154	4.93428	198	2.4532	100	1.52365	67	1.02172	39	5.45258	273	4.17876	154	4.54069	191	0.0355747	1.15713	normal	0.723459	0.310544	normal	1.99325e-05	1.60153	up	0.711167	-0.147097	normal	--	Zinc finger protein CONSTANS-LIKE 4 GN=COL4 OS=Arabidopsis thaliana (Mouse-ear cress) PE=2 SV=2	zinc finger protein CONSTANS-LIKE 4-like [Nicotiana tomentosiformis]
Tai6.7590	RLK-Pelle_LRR-XI-1	PK	Tai6.7590	4.49493	516	3.98917	484	3.84571	487	10.4716	1252	9.69843	1197	8.80754	997	6.20444	714	6.15454	760	6.07309	653	9.02931	1274	9.46632	982	9.86723	1169	0.000298939	1.15217	up	0.237338	-0.439089	normal	0.00282706	0.718877	normal	0.968428	-0.0205214	normal	Protein kinase domain;; Protein tyrosine kinase;; Leucine Rich repeats (2 copies);; Leucine Rich Repeat;; Leucine rich repeat;; Leucine Rich repeat	Receptor-like protein kinase HSL1 (Precursor) GN=HSL1 OS=Arabidopsis thaliana (Mouse-ear cress) PE=2 SV=1	receptor-like protein kinase 5 [Nicotiana tomentosiformis]
Tai6.15798	RLK-Pelle_DLSV	PK	Tai6.15798	3.4792	97	3.89677	113	2.97636	91	6.12053	177	9.09185	266	7.52768	203	2.85631	81	2.37376	71	2.92505	76	3.14778	108	4.3153	107	2.62215	76	0.0259289	1.14722	normal	0.614984	0.361037	normal	0.553111	0.390528	normal	0.00241133	1.10282	up	--	Cysteine-rich receptor-like protein kinase 10 (Precursor) GN=F21P8.70 OS=Arabidopsis thaliana (Mouse-ear cress) PE=1 SV=3	uncharacterized protein LOC104211704 [Nicotiana sylvestris]
Tai6.39712	RLK-Pelle_DLSV	PK	Tai6.39712	3.11639	275	3.60883	314	4.94104	433	10.8274	865	9.15889	776	9.85669	755	4.58299	362	5.4436	439	2.11934	148	7.50868	711	8.96763	675	10.2841	813	0.000961395	1.14722	up	0.808635	0.232835	normal	0.000225791	1.28326	up	0.769761	0.08241	normal	Protein tyrosine kinase;; Protein kinase domain	Probable LRR receptor-like serine/threonine-protein kinase At1g56140 (Precursor) GN=At1g56140 OS=Arabidopsis thaliana (Mouse-ear cress) PE=2 SV=2	putative serine/threonine-protein kinase isoform X1 [Nicotiana sylvestris]
Tai6.53769	SBP	TF	Tai6.53769	2.49	91	2.49738	97	1.37559	55	3.71559	141	4.99382	195	4.62885	166	2.9465	108	2.68039	105	3.33122	114	5.70103	255	5.51132	181	6.02441	226	0.0435774	1.14068	normal	0.436518	-0.514219	normal	0.00539866	1.03664	up	0.297125	-0.424416	normal	SBP domain	Squamosa promoter-binding-like protein 6 GN=SPL6 OS=Arabidopsis thaliana (Mouse-ear cress) PE=2 SV=2	squamosa promoter-binding-like protein 6 isoform X3 [Vitis vinifera]
Tai6.21609	RLK-Pelle_DLSV	PK	Tai6.21609	1.69	99	2.95929	180	1.73452	140	4.2048	225	5.65804	342	5.49729	245	2.82199	171	2.80665	177	3.08908	172	5.67315	440	7.54397	400	5.76412	369	0.0168273	1.13951	normal	0.399932	-0.489198	normal	3.40276e-05	1.25426	up	0.0547372	-0.619305	normal	Protein kinase domain;; Protein tyrosine kinase;; Di-glucose binding within endoplasmic reticulum	Probable LRR receptor-like serine/threonine-protein kinase At1g56140 (Precursor) GN=At1g56140 OS=Arabidopsis thaliana (Mouse-ear cress) PE=2 SV=2	probable LRR receptor-like serine/threonine-protein kinase At1g56140 [Nicotiana tomentosiformis]
Tai6.21029	Others	TR	Tai6.21029	1.70504	115	1.38481	97	1.18648	89	4.17847	283	3.95255	271	2.33231	145	1.45702	97	1.34591	100	1.26203	78	5.65987	466	7.89862	455	7.66537	542	0.0670982	1.13407	normal	0.785075	0.221794	normal	9.78696e-17	2.46386	up	0.000147096	-1.12105	down	CCT motif	Two-component response regulator-like PRR95 OS=Oryza sativa subsp. japonica (Rice) PE=2 SV=1	two-component response regulator-like APRR9 isoform X1 [Nicotiana tomentosiformis]
Tai6.905	RLK-Pelle_RLCK-VIIa-2	PK	Tai6.905	5.39811	390	4.03918	308	4.59004	364	11.6963	869	11.5965	890	11.3645	793	6.44934	463	5.19217	397	4.90404	332	12.2887	1080	15.5032	997	13.0273	963	0.000816653	1.13147	up	0.985137	-0.0147477	normal	3.0956e-09	1.39437	up	0.307022	-0.2918	normal	Protein tyrosine kinase;; Protein kinase domain	Protein kinase 2B, chloroplastic (Precursor) GN=APK2B OS=Arabidopsis thaliana (Mouse-ear cress) PE=2 SV=1	protein kinase 2B, chloroplastic isoform X1 [Vitis vinifera]
Tai6.21981	HSF	TF	Tai6.21981	15.838	793	16.747	884	22.9523	1265	49.0191	2551	38.2429	2055	45.915	2264	15.8264	794	15.1111	812	13.4815	632	43.953	2701	44.4744	2009	42.0383	2169	0.000204242	1.13119	up	0.146381	0.514622	normal	1.44884e-15	1.64981	up	0.93979	-0.0199626	normal	HSF-type DNA-binding	Heat stress transcription factor A-2 GN=T19L18.4 OS=Arabidopsis thaliana (Mouse-ear cress) PE=1 SV=1	heat stress transcription factor A-7a-like [Nicotiana tomentosiformis]
Tai6.39733	RLK-Pelle_DLSV	PK	Tai6.39733	3.35464	199	2.80793	176	3.27114	209	9.12937	557	7.74698	452	6.51305	369	4.09845	228	3.22046	199	3.04341	150	6.19641	445	7.07778	332	8.09676	491	0.00437946	1.13084	up	0.825949	0.145788	normal	8.85916e-05	1.17311	up	0.810642	0.0900627	normal	Protein tyrosine kinase;; Protein kinase domain	Probable LRR receptor-like serine/threonine-protein kinase At1g56140 (Precursor) GN=At1g56140 OS=Arabidopsis thaliana (Mouse-ear cress) PE=2 SV=2	putative serine/threonine-protein kinase isoform X1 [Nicotiana sylvestris]
Tai6.12387	RLK-Pelle_LRR-II	PK	Tai6.12387	4.03616	214	3.6627	211	5.35081	312	10.2465	562	10.7452	605	11.5435	594	5.62469	291	6.51847	362	3.92635	198	11.1565	720	11.8512	578	11.7583	649	0.00256578	1.12917	up	0.948368	-0.0467149	normal	2.69069e-06	1.24035	up	0.606979	-0.173347	normal	Protein tyrosine kinase;; Protein kinase domain	Probable LRR receptor-like serine/threonine-protein kinase At5g10290 (Precursor) GN=At5g10290 OS=Arabidopsis thaliana (Mouse-ear cress) PE=2 SV=1	probable LRR receptor-like serine/threonine-protein kinase At5g10290 [Sesamum indicum]
Tai6.50336	RLK-Pelle_C-LEC	PK	Tai6.50336	8.07722	485	8.65635	548	7.88243	522	17.707	1106	19.0048	1226	17.8675	1057	10.343	622	11.2881	728	9.97201	561	14.6647	1081	16.6845	905	15.3852	953	0.000465591	1.12565	up	0.513959	-0.278795	normal	0.00987837	0.660122	normal	0.530853	0.171521	normal	Protein tyrosine kinase;; Protein kinase domain	C-type lectin receptor-like tyrosine-protein kinase At1g52310 (Precursor) GN=At1g52310 OS=Arabidopsis thaliana (Mouse-ear cress) PE=2 SV=1	C-type lectin receptor-like tyrosine-protein kinase At1g52310 isoform X1 [Nicotiana sylvestris]
Ipomoea_batatas_newGene_62573	NAC	TF	--	1.16352	84	1.66776	119	1.33356	106	3.0817	230	2.94021	213	2.71816	193	0.892244	65	0.913318	71	0.409491	28	0.873455	77	1.09284	69	1.05015	78	0.0334384	1.12411	normal	0.158924	0.869076	normal	0.475824	0.511761	normal	7.04005e-05	1.46744	up	No apical meristem (NAM) protein	NAC domain-containing protein 75 OS=Arabidopsis thaliana OX=3702 GN=NAC075 PE=2 SV=1	NAC domain-containing protein 102 [Ipomoea nil]
Tai6.19336	AP2/ERF-ERF	TF	Tai6.19336	25.7836	750	28.6926	880	32.5451	1024	59.6224	1798	67.6917	2097	70.8711	2008	66.4669	1912	65.1751	2025	54.6225	1470	146.42	5177	146.185	3763	178.244	5318	0.000248424	1.11772	up	0.000683743	-0.96671	normal	2.27414e-12	1.43408	up	5.21664e-11	-1.29791	down	AP2 domain	Ethylene-responsive transcription factor RAP2-3 OS=Arabidopsis thaliana (Mouse-ear cress) PE=1 SV=2	AP2/ERF-domain protein [Solanum tuberosum]
Tai6.1460	WRKY	TF	Tai6.1460	1.29141	63	1.45358	70	3.45828	161	5.21832	213	6.2584	284	5.97389	241	3.44684	127	3.3687	159	2.14528	75	5.23127	259	5.88168	213	5.38018	231	0.0281507	1.11408	normal	0.984146	-0.0497999	normal	0.00751991	1.01285	up	0.934211	0.0357054	normal	WRKY DNA -binding domain	Probable WRKY transcription factor 23 GN=WRKY23 OS=Arabidopsis thaliana (Mouse-ear cress) PE=2 SV=1	probable WRKY transcription factor 48-like [Solanum tuberosum]
Tai6.51077	RLK-Pelle_LRR-XI-1	PK	Tai6.51077	2.62127	184	2.59977	193	2.83624	220	5.07042	370	6.39694	483	6.98316	483	4.71114	332	5.90413	445	5.28221	347	8.80497	759	10.4141	660	10.4173	754	0.00625284	1.10612	up	0.0329862	-0.833252	normal	0.000127829	0.993967	normal	0.00425025	-0.736947	normal	Protein kinase domain;; Protein tyrosine kinase;; Leucine Rich repeats (2 copies);; Leucine rich repeat;; Leucine Rich Repeat;; Leucine Rich repeat;; Leucine rich repeat	Receptor protein kinase CLAVATA1 (Precursor) GN=CLV1 OS=Arabidopsis thaliana (Mouse-ear cress) PE=1 SV=3	receptor protein kinase CLAVATA1 [Solanum lycopersicum]
Tai6.35786	C2H2	TF	Tai6.35786	6.79758	238	5.85705	217	6.9706	267	15.9359	575	14.4662	550	15.6446	542	9.77562	332	9.41676	343	8.08681	256	11.5074	477	14.5137	440	17.1242	592	0.00361377	1.10285	up	0.661554	-0.237521	normal	0.0139808	0.748018	normal	0.742144	0.102996	normal	Zinc finger, C2H2 type;; Zinc-finger double-stranded RNA-binding	Protein indeterminate-domain 1 {ECO:0000303|PubMed:16784536} OS=Arabidopsis thaliana (Mouse-ear cress) PE=1 SV=1	zinc finger protein NUTCRACKER-like, partial [Nicotiana sylvestris]
Ipomoea_batatas_newGene_44872	FAR1	TF	--	0.163263	12	0.288602	22	0.749263	60	0.841939	63	1.41793	110	0.862303	62	2.52694	183	1.70278	132	2.30629	156	1.56234	138	0.542018	36	1.52487	114	0.300957	1.1	normal	4.19681e-05	-2.10662	down	0.179448	-0.741257	normal	0.687615	-0.2803	normal	MULE transposase domain;; FAR1 DNA-binding domain;; SWIM zinc finger	Protein FAR1-RELATED SEQUENCE 5 OS=Arabidopsis thaliana OX=3702 GN=FRS5 PE=1 SV=1	protein FAR1-RELATED SEQUENCE 5-like [Ipomoea nil]
Tai6.3446	MBF1	TR	Tai6.3446	4.8506	115	3.10831	78	4.83686	127	8.74844	216	7.93105	202	15.7917	369	3.34502	80	7.51005	192	6.59754	147	16.5256	481	16.4645	353	22.2706	545	0.268482	1.09717	normal	0.872162	-0.145263	normal	1.78731e-07	1.75434	up	0.0322441	-0.820585	normal	Multiprotein bridging factor 1;; Helix-turn-helix	Multiprotein-bridging factor 1c GN=MBF1C OS=Arabidopsis thaliana (Mouse-ear cress) PE=1 SV=1	multiprotein-bridging factor 1c [Cucumis melo]
Tai6.38832	RLK-Pelle_WAK_LRK10L-1	PK	Tai6.38832	0.983807	41	0.416606	18	0.716689	33	1.11737	48	2.72593	120	1.94569	79	0.64243	27	0.947799	42	0.604259	24	0.449528	23	0.494192	19	0.404848	18	0.242885	1.09425	normal	0.778294	0.331894	normal	--	--	--	0.00193412	1.99859	up	Protein kinase domain;; Protein tyrosine kinase	Probable serine/threonine-protein kinase At1g18390 (Precursor) GN=At1g18390 OS=Arabidopsis thaliana (Mouse-ear cress) PE=2 SV=2	unnamed protein product [Coffea canephora]
Tai6.11076	NAC	TF	Tai6.11076	0.56449	19	1.02314	35	1.35812	48	2.02222	68	1.96135	68	2.50868	80	6.20275	200	4.90942	170	4.23194	128	7.3207	289	7.05279	205	10.3608	343	0.219774	1.09234	normal	6.71692e-06	-2.26787	down	0.0306474	0.785172	normal	3.27454e-08	-1.9757	down	No apical meristem (NAM) protein	NAC domain-containing protein 100 GN=NAC100 OS=Arabidopsis thaliana (Mouse-ear cress) PE=2 SV=1	NAC domain-containing protein 21/22-like [Sesamum indicum]
Tai6.38426	RLK-Pelle_DLSV	PK	Tai6.38426	3.17341	243	2.74982	222	3.18989	269	6.98272	556	7.02515	577	7.18059	542	2.84626	219	3.21331	265	2.20493	158	6.77176	637	6.6875	463	7.28633	576	0.00406991	1.08799	up	0.543464	0.325206	normal	1.96408e-07	1.42241	up	0.954257	-0.0241522	normal	Protein tyrosine kinase;; Protein kinase domain	Protein kinase 2B, chloroplastic (Precursor) GN=APK2B OS=Arabidopsis thaliana (Mouse-ear cress) PE=2 SV=1	protein kinase 2B, chloroplastic isoform X1 [Vitis vinifera]
Tai6.38426	RLK-Pelle_RLCK-VIIa-2	PK	Tai6.38426	3.17341	243	2.74982	222	3.18989	269	6.98272	556	7.02515	577	7.18059	542	2.84626	219	3.21331	265	2.20493	158	6.77176	637	6.6875	463	7.28633	576	0.00406991	1.08799	up	0.543464	0.325206	normal	1.96408e-07	1.42241	up	0.954257	-0.0241522	normal	Protein tyrosine kinase;; Protein kinase domain	Protein kinase 2B, chloroplastic (Precursor) GN=APK2B OS=Arabidopsis thaliana (Mouse-ear cress) PE=2 SV=1	protein kinase 2B, chloroplastic isoform X1 [Vitis vinifera]
Ipomoea_batatas_newGene_54366	RWP-RK	TF	--	0.66777	37	0.436522	26	0.629831	38	1.16758	67	1.29498	76	1.86868	101	0.961214	53	1.01217	60	0.695697	36	2.40193	161	2.50332	124	2.4368	138	0.182055	1.087	normal	0.741125	-0.337416	normal	0.000340039	1.54563	up	0.0602578	-0.811494	normal	PB1 domain;; RWP-RK domain	Protein NLP2 OS=Oryza sativa subsp. japonica OX=39947 GN=NLP2 PE=2 SV=2	uncharacterized protein LOC109154495 isoform X1 [Ipomoea nil]
Tai6.24132	RLK-Pelle_DLSV	PK	Tai6.24132	0.535784	39	0.628027	25	0.442866	40	0.54299	48	1.28247	109	1.55125	102	0.400547	33	0.107427	11	0.273359	23	0.099145	11	0.179791	15	0.109017	10	0.217876	1.08576	normal	0.330708	0.861397	normal	--	--	--	4.36071e-05	2.77838	up	Protein tyrosine kinase;; Protein kinase domain	Cysteine-rich receptor-like protein kinase 19 (Precursor) GN=CRK19 OS=Arabidopsis thaliana (Mouse-ear cress) PE=2 SV=2	cysteine-rich receptor-like protein kinase 29 [Cucumis melo]
Tai6.41028	RLK-Pelle_LRR-VIII-1	PK	Tai6.41028	2.71669	232	4.10993	371	3.95995	373	8.54718	758	6.80415	624	6.89805	579	8.80823	741	7.73171	707	8.77278	683	8.10684	848	7.92992	607	7.41093	652	0.00317503	1.08484	up	0.000255395	-1.18706	down	0.989381	0.00408262	normal	0.703444	-0.122245	normal	Leucine Rich repeats (2 copies);; Protein tyrosine kinase;; Leucine rich repeat;; Protein kinase domain;; Leucine Rich Repeat	Probable leucine-rich repeat receptor-like protein kinase At5g49770 (Precursor) GN=At5g49770 OS=Arabidopsis thaliana (Mouse-ear cress) PE=2 SV=1	probable leucine-rich repeat receptor-like protein kinase At5g49770 [Nicotiana tomentosiformis]
Tai6.67	MYB-related	TF	Tai6.67	22.2023	539	15.5518	398	16.7552	448	39.2702	991	54.2534	1414	35.9353	859	5.32843	130	5.89089	154	8.19307	186	19.6975	587	18.6871	410	24.1743	605	0.00353493	1.08349	up	2.56469e-07	1.70872	up	9.29245e-11	1.7862	up	0.000442131	0.991464	normal	--	--	unnamed protein product [Vitis vinifera]
Tai6.220	NAC	TF	Tai6.220	6.38559	244	6.82424	275	8.80307	370	17.4525	692	13.9396	571	19.0814	716	10.3014	393	9.19622	377	10.7072	382	21.7738	1019	34.4076	1183	38.5381	1514	0.00334401	1.08242	up	0.596257	-0.278354	normal	6.31985e-05	1.7473	up	0.0166335	-0.958586	normal	No apical meristem (NAM) protein	NAC domain-containing protein 100 GN=NAC100 OS=Arabidopsis thaliana (Mouse-ear cress) PE=2 SV=1	NAC domain-containing protein 100-like [Nicotiana tomentosiformis]
Tai6.9339	RLK-Pelle_WAK_LRK10L-1	PK	Tai6.9339	4.25803	394	6.67376	652	5.59177	558	11.0251	1006	11.3023	1059	11.1037	1009	10.7442	993	10.0501	994	10.0768	863	10.7036	1189	11.8497	959	12.2178	1133	0.00123577	1.07562	up	0.00235814	-0.946552	normal	0.478407	0.238014	normal	0.702005	-0.124244	normal	Protein kinase domain;; Protein tyrosine kinase;; Wall-associated receptor kinase C-terminal	Probable serine/threonine-protein kinase At1g18390 (Precursor) GN=At1g18390 OS=Arabidopsis thaliana (Mouse-ear cress) PE=2 SV=2	probable serine/threonine-protein kinase At1g18390 isoform X2 [Nicotiana tomentosiformis]
Tai6.2197	bHLH	TF	Tai6.2197	9.85445	542	7.10933	596	5.99928	533	17.1608	1080	13.5152	1171	14.9889	1227	8.21663	655	11.1715	666	10.3317	539	13.5277	1296	13.8307	1033	11.6226	1006	0.000931579	1.07156	up	0.767467	-0.145004	normal	0.000205475	0.87498	normal	0.919749	0.0362743	normal	bHLH-MYC and R2R3-MYB transcription factors N-terminal;; Helix-loop-helix DNA-binding domain	Transcription factor GLABRA 3 GN=At5g41315 OS=Arabidopsis thaliana (Mouse-ear cress) PE=1 SV=1	bHLH1 transcription factor [Ipomoea batatas]
Ipomoea_batatas_newGene_28471	PLATZ	TF	--	4.49275	95	2.67677	60	1.75841	41	5.49058	120	10.1852	230	4.94202	103	0.688863	15	0.504822	12	1.53385	31	2.6984	70	0.75819	15	1.17937	26	0.320677	1.06861	normal	0.0994159	1.8603	normal	--	--	--	0.00480105	2.07517	up	PLATZ transcription factor	--	uncharacterized protein LOC109178751 isoform X1 [Ipomoea nil]
Tai6.36086	RLK-Pelle_LRR-VIII-1	PK	Tai6.36086	10.8814	1215	16.5417	1956	15.2666	1895	30.9592	3628	28.9682	3522	25.3561	2822	24.9968	2812	23.0052	2776	22.8236	2406	30.9783	4262	26.3768	2689	26.8116	3099	0.000457682	1.06417	up	0.0130858	-0.728835	normal	0.169975	0.344649	normal	0.914893	-0.0248813	normal	Protein tyrosine kinase;; Protein kinase domain;; Leucine Rich repeats (2 copies);; Leucine rich repeat;; Leucine Rich Repeat	Probable leucine-rich repeat receptor-like protein kinase At5g49770 (Precursor) GN=At5g49770 OS=Arabidopsis thaliana (Mouse-ear cress) PE=2 SV=1	probable leucine-rich repeat receptor-like protein kinase At5g49770 [Nicotiana tomentosiformis]
Tai6.29520	RLK-Pelle_DLSV	PK	Tai6.29520	1.68112	76	2.05303	98	2.16	97	4.24206	190	4.35419	198	4.1863	168	0.983239	45	1.10234	54	0.886898	38	2.21153	123	2.14015	88	2.70551	127	0.0600461	1.06344	normal	0.112951	0.980538	normal	0.00426221	1.33813	up	0.0876837	0.690957	normal	Protein kinase domain;; Protein tyrosine kinase	Probable LRR receptor-like serine/threonine-protein kinase At1g56140 (Precursor) GN=At1g56140 OS=Arabidopsis thaliana (Mouse-ear cress) PE=2 SV=2	probable LRR receptor-like serine/threonine-protein kinase At1g56140 [Nicotiana sylvestris]
Tai6.39862	Tify	TF	Tai6.39862	0.907663	38	0.33513	15	0.367274	18	0.785389	33	1.32727	58	2.2544	90	0.88387	36	1.08838	49	1.51745	57	6.32062	312	6.82706	250	7.6337	318	0.524388	1.0631	normal	0.444504	-0.690459	normal	3.38484e-14	2.65695	up	1.96691e-11	-2.30051	down	tify domain;; Divergent CCT motif	Protein TIFY 9 GN=T31B5.40 OS=Arabidopsis thaliana (Mouse-ear cress) PE=1 SV=1	hypothetical protein POPTR_0003s16350g [Populus trichocarpa]
Tai6.12829	NAC	TF	Tai6.12829	1.47668	62	1.02521	46	1.62983	76	2.14373	93	4.80173	214	3.41211	140	0.323295	14	0.418043	19	0.584586	23	1.67566	86	0.985534	37	2.97006	110	0.192809	1.0619	normal	0.00314869	1.92996	up	0.0124252	2.05704	normal	0.149069	0.920186	normal	No apical meristem (NAM) protein	NAC domain-containing protein 90 GN=NAC090 OS=Arabidopsis thaliana (Mouse-ear cress) PE=2 SV=1	NAC domain-containing protein 90-like [Solanum tuberosum]
Tai6.42717	PLATZ	TF	Tai6.42717	0.285492	12	0.456306	19	0.686405	30	1.1741	48	0.80253	34	1.29101	50	3.2701	119	3.13	127	4.05792	139	3.81191	188	3.83487	122	2.9267	112	0.397365	1.06168	normal	4.2186e-06	-2.58	down	0.815615	0.137104	normal	6.87559e-05	-1.67395	down	PLATZ transcription factor	--	hypothetical protein JCGZ_08011 [Jatropha curcas]
Tai6.4952	MYB-related	TF	Tai6.4952	16.8095	651	12.9163	528	16.7583	716	35.3336	1424	37.7775	1572	36.0571	1377	30.4275	1181	25.6571	1068	22.7128	824	54.0806	2573	49.237	1722	59.3082	2370	0.000802908	1.05343	up	0.116387	-0.524416	normal	4.47021e-08	1.14356	up	0.00325415	-0.628663	normal	Myb-like DNA-binding domain	Transcription factor MYB1R1 OS=Solanum tuberosum (Potato) PE=2 SV=1	transcription factor MYB1R1-like [Nicotiana sylvestris]
Tai6.41328	bHLH	TF	Tai6.41328	3.30482	216	4.51459	300	3.26499	227	6.07651	396	8.93747	608	6.67175	418	2.32762	140	2.48867	182	2.77968	163	4.52846	379	4.96873	290	3.81371	252	0.00800306	1.04896	up	0.295324	0.511238	normal	0.00468485	0.949002	normal	0.043053	0.59536	normal	Helix-loop-helix DNA-binding domain;; bHLH-MYC and R2R3-MYB transcription factors N-terminal	Transcription factor GLABRA 3 GN=At5g41315 OS=Arabidopsis thaliana (Mouse-ear cress) PE=1 SV=1	bHLH1 transcription factor [Ipomoea batatas]
Tai6.36636	MYB-related	TF	Tai6.36636	9.93747	538	10.595	610	9.2055	555	18.4191	965	23.4899	1308	24.2781	1214	10.7889	484	10.3411	478	8.41943	384	12.5479	663	13.5023	540	12.4216	594	0.00120668	1.04837	up	0.402848	0.344561	normal	0.153537	0.453545	normal	3.37888e-05	0.924709	normal	--	KH domain-containing protein At4g26480 GN=At4g26480 OS=Arabidopsis thaliana (Mouse-ear cress) PE=2 SV=1	hypothetical protein MIMGU_mgv1a011068mg [Erythranthe guttata]
Tai6.24456	TCP	TF	Tai6.24456	1.63945	159	1.60543	164	1.47897	158	4.27239	431	2.98171	311	2.75072	263	4.70551	457	3.50568	365	3.57391	324	4.58424	546	4.29474	376	4.20869	421	0.0366942	1.03964	normal	0.00122239	-1.21117	down	0.521525	0.249787	normal	0.159031	-0.435578	normal	Plant invertase/pectin methylesterase inhibitor;; Pectinesterase;; TCP family transcription factor	Pectinesterase 41 (Precursor) GN=T14P8.14 OS=Arabidopsis thaliana (Mouse-ear cress) PE=2 SV=2	probable pectinesterase/pectinesterase inhibitor 20 [Nicotiana sylvestris]
Tai6.8328	RLK-Pelle_L-LEC	PK	Tai6.8328	1.103	109	1.57238	163	1.5504	168	2.61604	267	1.9774	209	3.96478	384	4.79693	472	4.99617	526	5.41737	498	7.12601	858	5.82418	516	6.81943	690	0.244896	1.0386	normal	2.77341e-07	-1.80205	down	0.0926627	0.475296	normal	3.41076e-07	-1.2562	down	Legume lectin domain;; Protein kinase domain;; Protein tyrosine kinase	Probable L-type lectin-domain containing receptor kinase S.5 (Precursor) GN=LECRKS5 OS=Arabidopsis thaliana (Mouse-ear cress) PE=2 SV=1	probable L-type lectin-domain containing receptor kinase S.5 [Nicotiana sylvestris]
Ipomoea_batatas_newGene_41434	RLK-Pelle_LRK10L-2	PK	--	1.02965	25	0.502778	20	0.578143	21	1.57307	34	2.91124	64	2.29588	49	0.450141	14	0.180658	7	0.616581	15	0.170154	8	0.339125	12	0.260914	10	0.34449	1.03853	normal	--	--	--	--	--	--	0.000131493	2.21247	up	Protein kinase domain;; Protein tyrosine kinase	Probable receptor-like protein kinase At5g39020 OS=Arabidopsis thaliana OX=3702 GN=At5g39020 PE=2 SV=1	rust resistance kinase Lr10-like isoform X2 [Ipomoea nil]
Tai6.17402	AGC-Pl	PK	Tai6.17402	5.17551	365	6.61971	494	6.39555	496	11.9517	876	12.9009	983	12.1018	846	6.35552	448	5.15114	398	5.14975	337	14.4593	1247	14.5117	928	14.2076	1026	0.00255656	1.03217	up	0.713283	0.178439	normal	2.10252e-10	1.46422	up	0.32287	-0.268448	normal	Protein kinase domain;; Protein tyrosine kinase;; Kinase-like	Serine/threonine-protein kinase AtPK2/AtPK19 GN=F17O14.19 OS=Arabidopsis thaliana (Mouse-ear cress) PE=1 SV=2	serine/threonine-protein kinase AtPK2/AtPK19-like [Nicotiana tomentosiformis]
Tai6.36584	HB-other	TF	Tai6.36584	11.0646	669	11.4981	733	13.0525	876	28.454	1796	22.2258	1455	26.3391	1563	14.6123	882	11.7298	773	11.3989	656	25.9179	1949	31.4454	1740	20.87	1314	0.00117886	1.02626	up	0.905602	0.0566842	normal	9.32534e-06	1.15151	up	0.811447	-0.0842801	normal	--	Homeobox-leucine zipper protein HOX27 GN=OSJNOa174H12.5 OS=Oryza sativa subsp. japonica (Rice) PE=2 SV=1	homeobox-leucine zipper protein HOX11-like [Solanum lycopersicum]
Tai6.16517	Tify	TF	Tai6.16517	3.19909	117	4.05947	166	3.08869	134	6.12938	234	5.73793	240	8.19502	306	5.23747	209	5.46225	234	4.73665	176	11.7498	539	10.1354	353	10.8532	416	0.0416636	1.02268	normal	0.183712	-0.657734	normal	0.00017668	1.10133	up	0.00929396	-0.752418	normal	tify domain	Protein TIFY 10A GN=T29M8.5 OS=Arabidopsis thaliana (Mouse-ear cress) PE=1 SV=1	PnFL-2 [Ipomoea batatas]
Tai6.13436	MYB-related	TF	Tai6.13436	8.99072	334	8.96433	351	10.6479	435	17.8886	691	22.0435	879	22.5253	824	19.2114	714	16.1891	645	16.3978	570	36.0215	1641	33.7375	1130	35.7352	1367	0.00377358	1.0195	up	0.0500733	-0.690078	normal	3.30298e-07	1.12345	up	0.00020541	-0.809011	normal	Myb-like DNA-binding domain	Transcription factor MYB1R1 OS=Solanum tuberosum (Potato) PE=2 SV=1	transcription factor MYB1R1-like [Nicotiana sylvestris]
Tai6.8079	TRAF	TR	Tai6.8079	7.54124	583	5.73592	468	7.14236	609	15.0553	1212	17.7319	1477	13.7809	1051	9.33146	724	8.30895	691	8.93347	647	14.1581	1345	16.3982	1146	14.1605	1131	0.00146232	1.01844	up	0.762837	-0.150179	normal	0.000287009	0.846886	normal	0.954016	0.0068093	normal	NPR1/NIM1 like defence protein C terminal;; Ankyrin repeats (3 copies);; Domain of unknown function (DUF3420);; BTB/POZ domain;; Ankyrin repeats (many copies);; Ankyrin repeat;; Ankyrin repeat	Regulatory protein NPR3 GN=NPR3 OS=Arabidopsis thaliana (Mouse-ear cress) PE=1 SV=1	unnamed protein product [Coffea canephora]
Ipomoea_batatas_newGene_12603	bHLH	TF	--	0.945238	51	0.917717	52	0.132446	8	0.661189	37	1.90977	109	0.808903	43	0.555371	30	0.452317	26	0.474339	24	2.77652	182	3.67685	177	5.96242	327	0.676519	0.988658	normal	0.909507	0.236999	normal	5.23026e-05	3.15388	up	0.00744435	-1.93702	down	Helix-loop-helix DNA-binding domain	Putative transcription factor bHLH041 OS=Arabidopsis thaliana OX=3702 GN=BHLH41 PE=3 SV=1	putative transcription factor bHLH041 isoform X2 [Ipomoea nil]
Tai6.43929	RLK-Pelle_PERK-1	PK	Tai6.43929	1.27143	95	1.69266	133	0.682847	65	2.14468	143	2.90375	180	2.67181	167	2.92787	237	2.76861	246	3.69077	266	3.74058	359	4.66263	317	4.03849	330	0.103194	0.979428	normal	0.000194674	-1.58052	down	0.229578	0.458693	normal	0.000802297	-1.07465	down	Protein tyrosine kinase;; Protein kinase domain	Proline-rich receptor-like protein kinase PERK15 GN=PERK15 OS=Arabidopsis thaliana (Mouse-ear cress) PE=2 SV=1	proline-rich receptor-like protein kinase PERK1-like isoform X2 [Solanum tuberosum]
Tai6.27180	WRKY	TF	Tai6.27180	0.543534	32	0.395645	24	0.643014	41	1.37128	82	1.20901	75	1.13152	64	0.11991	7	0.229005	15	0.300138	17	1.33919	95	0.756435	40	2.08089	123	0.274115	0.978223	normal	0.0891743	1.53394	normal	0.0028615	2.72636	up	0.733909	-0.23074	normal	WRKY DNA -binding domain	Probable WRKY transcription factor 30 GN=WRKY30 OS=Arabidopsis thaliana (Mouse-ear cress) PE=2 SV=1	unnamed protein product [Coffea canephora]
Tai6.47683	Others	TR	Tai6.47683	1.15448	61	2.46533	137	1.72832	101	3.04043	167	2.41514	137	3.45768	180	3.25214	172	1.7326	98	2.44831	121	6.31617	408	7.49382	356	8.22847	447	0.122744	0.976284	normal	0.329173	-0.648446	normal	3.5051e-08	1.6651	up	5.84746e-06	-1.35182	down	--	Zinc finger protein CONSTANS-LIKE 4 GN=COL4 OS=Arabidopsis thaliana (Mouse-ear cress) PE=2 SV=2	zinc finger protein CONSTANS-LIKE 4-like [Nicotiana tomentosiformis]
Tai6.2022	Others	TR	Tai6.2022	23.0417	633	19.4419	563	17.3183	524	46.3324	1324	38.0568	1123	38.8034	1050	10.021	276	6.08363	180	11.6064	299	33.8393	1141	33.3771	828	31.3566	888	0.00310503	0.967328	normal	0.000148572	1.24657	up	3.73027e-16	1.92714	up	0.317645	0.271894	normal	CCT motif	Zinc finger protein CONSTANS-LIKE 5 GN=COL5 OS=Arabidopsis thaliana (Mouse-ear cress) PE=2 SV=2	zinc finger protein CONSTANS-LIKE 4-like [Nicotiana tomentosiformis]
Tai6.23287	GRAS	TF	Tai6.23287	11.8924	875	11.5526	897	11.6278	943	22.8661	1751	16.7488	1325	32.0896	2328	7.68263	567	8.21866	650	9.25377	638	29.5063	2668	26.748	1778	30.3679	2306	0.190023	0.965682	normal	0.054939	0.609425	normal	7.43509e-20	1.88131	up	0.323093	-0.323096	normal	GRAS domain family	Chitin-inducible gibberellin-responsive protein 1 GN=P0006G05.102 OS=Oryza sativa subsp. japonica (Rice) PE=2 SV=1	scarecrow-like protein 21 [Nicotiana tomentosiformis]
Tai6.45463	HSF	TF	Tai6.45463	2.83971	82	3.14642	95	2.25489	70	4.29332	127	6.09882	187	5.25719	147	3.58097	101	3.41365	103	3.8548	103	7.18246	249	9.22916	223	5.9368	174	0.119979	0.965643	normal	0.618509	-0.370683	normal	0.00343393	1.10602	up	0.199193	-0.526254	normal	HSF-type DNA-binding	Heat stress transcription factor C-1 GN=MOB24.9 OS=Arabidopsis thaliana (Mouse-ear cress) PE=2 SV=1	heat stress transcription factor C-1 [Nicotiana sylvestris]
Tai6.12102	RLK-Pelle_DLSV	PK	Tai6.12102	1.16068	124	0.899574	101	0.789305	93	1.44453	160	2.77397	317	1.77009	186	0.494912	53	0.294776	34	0.11025	11	0.244813	32	0.342423	33	0.148258	17	0.17722	0.963214	normal	0.00128139	1.81348	up	0.8786	-0.192983	normal	4.01608e-07	2.95844	up	S-locus glycoprotein family;; D-mannose binding lectin;; PAN-like domain;; Protein kinase domain;; Protein tyrosine kinase;; Protein tyrosine kinase;; Protein kinase domain;; Protein tyrosine kinase;; Domain of unknown function (DUF3403)	G-type lectin S-receptor-like serine/threonine-protein kinase At4g27290 (Precursor) GN=At4g27290 OS=Arabidopsis thaliana (Mouse-ear cress) PE=3 SV=4	uncharacterized protein LOC102592491 [Solanum tuberosum]
Tai6.38444	RLK-Pelle_LRR-VIII-1	PK	Tai6.38444	10.7049	1306	17.6388	2283	17.5607	2353	33.0527	4199	27.6237	3643	25.1662	3038	10.2482	1250	10.8222	1418	9.90842	1133	11.4901	1718	11.1998	1187	10.7434	1355	0.00610543	0.960454	normal	0.211574	0.577468	normal	0.56041	0.188445	normal	2.12464e-11	1.33341	up	Protein tyrosine kinase;; Protein kinase domain;; Leucine Rich repeats (2 copies);; Leucine rich repeat;; Leucine Rich Repeat	Probable leucine-rich repeat receptor-like protein kinase At5g49770 (Precursor) GN=At5g49770 OS=Arabidopsis thaliana (Mouse-ear cress) PE=2 SV=1	probable leucine-rich repeat receptor-like protein kinase At5g49770 [Nicotiana tomentosiformis]
Ipomoea_batatas_newGene_25284	RLK-Pelle_DLSV	PK	--	1.13207	51	0.769502	37	1.4	70	2.53789	119	2.88082	139	2.33925	104	1.30359	59	1.6164	78	1.72032	73	2.91525	161	4.04565	165	3.77828	175	0.174434	0.958172	normal	0.887785	-0.161126	normal	0.00156141	1.30299	up	0.259779	-0.521673	normal	Protein kinase domain;; Protein tyrosine kinase	Cold-responsive protein kinase 1 OS=Arabidopsis thaliana OX=3702 GN=CRPK1 PE=1 SV=1	putative serine/threonine-protein kinase [Ipomoea nil]
Ipomoea_batatas_newGene_25284	RLK-Pelle_LRR-Xb-1	PK	--	1.13207	51	0.769502	37	1.4	70	2.53789	119	2.88082	139	2.33925	104	1.30359	59	1.6164	78	1.72032	73	2.91525	161	4.04565	165	3.77828	175	0.174434	0.958172	normal	0.887785	-0.161126	normal	0.00156141	1.30299	up	0.259779	-0.521673	normal	Protein kinase domain;; Protein tyrosine kinase	Cold-responsive protein kinase 1 OS=Arabidopsis thaliana OX=3702 GN=CRPK1 PE=1 SV=1	putative serine/threonine-protein kinase [Ipomoea nil]
Tai6.29889	TKL-Pl-4	PK	Tai6.29889	6.92243	846	10.3463	1151	6.94701	1165	19.5685	1870	27.048	2201	26.0407	1873	19.1066	948	17.0961	957	17.4147	821	40.7937	2380	48.9992	2140	42.5144	2117	0.00265669	0.943921	normal	0.620953	0.197499	normal	2.71411e-10	1.32466	up	0.495569	-0.19849	normal	Protein tyrosine kinase;; Protein kinase domain	Serine/threonine-protein kinase HT1 GN=HT1 OS=Arabidopsis thaliana (Mouse-ear cress) PE=1 SV=1	unnamed protein product [Coffea canephora]
Tai6.35184	TCP	TF	Tai6.35184	0.492554	22	0.36056	17	0.433976	21	0.844665	38	1.36381	63	0.65878	28	2.34811	101	1.60206	74	1.24759	50	2.6792	141	2.7079	105	2.70303	120	0.457358	0.937869	normal	0.0084801	-1.73761	down	0.141694	0.736612	normal	0.000613377	-1.54807	down	--	Transcription factor TCP20 GN=MOJ10.8 OS=Arabidopsis thaliana (Mouse-ear cress) PE=1 SV=1	transcription factor TCP20-like [Nelumbo nucifera]
Ipomoea_batatas_newGene_12130	RLK-Pelle_LRR-III	PK	--	0.911075	59	1.01198	68	1.33663	93	2.59858	171	2.32529	159	1.84681	115	0.369592	24	0.153723	11	0.093054	6	0.416882	33	0.525691	30	0.184829	13	0.155576	0.931246	normal	9.10404e-05	2.52965	up	--	--	--	9.56196e-09	2.51559	up	Protein kinase domain;; Protein tyrosine kinase	Probable inactive receptor kinase RLK902 OS=Arabidopsis thaliana OX=3702 GN=RLK902 PE=1 SV=1	probable inactive receptor kinase RLK902 isoform X1 [Ipomoea nil]
Tai6.38437	TKL-Pl-4	PK	Tai6.38437	24.2014	1090	26.0225	1218	25.6669	1132	63.8778	2655	48.8609	2094	39.9173	1780	22.5801	972	19.218	941	18.1968	762	57.8223	3284	56.4221	2307	65.4319	2681	0.00839553	0.930666	normal	0.280605	0.376851	normal	4.5872e-16	1.65421	up	0.116423	-0.361411	normal	Protein tyrosine kinase;; Protein kinase domain	Serine/threonine-protein kinase HT1 GN=HT1 OS=Arabidopsis thaliana (Mouse-ear cress) PE=1 SV=1	serine/threonine-protein kinase HT1 [Nicotiana tomentosiformis]
Tai6.8894	GRAS	TF	Tai6.8894	9.38567	608	10.4627	732	12.5953	910	17.7655	1224	15.4776	1117	31.4732	2027	28.8844	1772	28.4425	1838	24.4581	1388	24.7599	1847	27.2778	1501	27.3367	1719	0.374825	0.928041	normal	0.000143689	-1.0813	down	0.914932	0.0586115	normal	0.608726	-0.228429	normal	GRAS domain family	Scarecrow-like protein 11 GN=SCL11 OS=Arabidopsis thaliana (Mouse-ear cress) PE=2 SV=1	GRAS4 protein [Solanum lycopersicum]
Ipomoea_batatas_newGene_50355	MYB-related	TF	--	1.43495	58	1.00606	43	1.24132	43	1.81511	76	3.34658	144	2.04119	81	1.18415	48	1.79231	77	1.42655	52	3.34962	164	5.29394	188	3.58761	148	0.217015	0.926274	normal	0.885153	-0.150386	normal	0.000152327	1.56234	up	0.0668262	-0.801071	normal	Myb-like DNA-binding domain	Myb-related protein 330 OS=Antirrhinum majus OX=4151 GN=MYB330 PE=2 SV=1	myb-related protein 330-like [Ipomoea nil]
Tai6.28040	C3H	TF	Tai6.28040	2.45712	221	2.44337	235	2.91649	264	6.006	505	3.7671	356	6.1159	540	8.28631	612	10.2607	753	8.54402	530	12.3794	1146	13.9574	943	16.1019	1236	0.0719494	0.92333	normal	5.54895e-05	-1.32055	down	0.000367374	0.855229	normal	1.27803e-08	-1.26841	down	Ankyrin repeats (3 copies);; Ankyrin repeat;; Ankyrin repeats (many copies);; Zinc finger C-x8-C-x5-C-x3-H type (and similar);; Ankyrin repeat	Zinc finger CCCH domain-containing protein 66 GN=At5g58620 OS=Arabidopsis thaliana (Mouse-ear cress) PE=2 SV=1	zinc finger CCCH domain-containing protein 66-like isoform X1 [Solanum lycopersicum]
Tai6.24795	RLK-Pelle_LRR-XI-1	PK	Tai6.24795	1.70317	135	2.47049	136	1.10429	96	2.79128	154	6.16956	363	3.13553	173	4.82514	365	5.23576	416	4.67023	336	2.50111	234	3.63325	186	2.22419	172	0.434961	0.92248	normal	1.45258e-05	-1.61974	down	0.00535799	-0.884534	normal	0.770221	0.173727	normal	Protein tyrosine kinase;; Protein kinase domain	Probable LRR receptor-like serine/threonine-protein kinase At1g07650 (Precursor) GN=At1g07650 OS=Arabidopsis thaliana (Mouse-ear cress) PE=1 SV=1	probable LRR receptor-like serine/threonine-protein kinase At1g53430-like isoform X2 [Solanum tuberosum]
Tai6.24795	RLK-Pelle_SD-2b	PK	Tai6.24795	1.70317	135	2.47049	136	1.10429	96	2.79128	154	6.16956	363	3.13553	173	4.82514	365	5.23576	416	4.67023	336	2.50111	234	3.63325	186	2.22419	172	0.434961	0.92248	normal	1.45258e-05	-1.61974	down	0.00535799	-0.884534	normal	0.770221	0.173727	normal	Protein tyrosine kinase;; Protein kinase domain	Probable LRR receptor-like serine/threonine-protein kinase At1g07650 (Precursor) GN=At1g07650 OS=Arabidopsis thaliana (Mouse-ear cress) PE=1 SV=1	probable LRR receptor-like serine/threonine-protein kinase At1g53430-like isoform X2 [Solanum tuberosum]
Ipomoea_batatas_newGene_18537	RLK-Pelle_PERK-1	PK	--	0.236566	12	0.261404	14	0.55381	30	0.900327	45	0.811338	42	0.712483	34	0.491277	24	0.483737	25	0	0	0.225467	14	0.173679	8	0.112532	6	0.521116	0.921037	normal	--	--	--	--	--	--	0.000672589	2.11501	up	Protein tyrosine kinase;; Protein kinase domain	Probable leucine-rich repeat receptor-like protein kinase At5g49770 OS=Arabidopsis thaliana OX=3702 GN=At5g49770 PE=2 SV=1	probable leucine-rich repeat receptor-like protein kinase At5g49770 isoform X1 [Ipomoea nil]
Ipomoea_batatas_newGene_4235	RLK-Pelle_DLSV	PK	--	4.60989	274	3.09818	182	3.52973	224	7.30421	423	8.51835	522	9.15484	509	3.16619	190	4.19998	278	3.82333	217	9.88959	681	8.16937	425	11.8298	755	0.0240469	0.916353	normal	0.754681	0.192246	normal	4.08386e-05	1.46839	up	0.239424	-0.374825	normal	Protein tyrosine kinase;; Protein kinase domain;; Salt stress response/antifungal	Cysteine-rich receptor-like protein kinase 25 OS=Arabidopsis thaliana OX=3702 GN=CRK25 PE=3 SV=1	cysteine-rich receptor-like protein kinase 25 [Ipomoea nil]
Ipomoea_batatas_newGene_4235	RLK-Pelle_RLCK-VI	PK	--	4.60989	274	3.09818	182	3.52973	224	7.30421	423	8.51835	522	9.15484	509	3.16619	190	4.19998	278	3.82333	217	9.88959	681	8.16937	425	11.8298	755	0.0240469	0.916353	normal	0.754681	0.192246	normal	4.08386e-05	1.46839	up	0.239424	-0.374825	normal	Protein tyrosine kinase;; Protein kinase domain;; Salt stress response/antifungal	Cysteine-rich receptor-like protein kinase 25 OS=Arabidopsis thaliana OX=3702 GN=CRK25 PE=3 SV=1	cysteine-rich receptor-like protein kinase 25 [Ipomoea nil]
Tai6.19899	HSF	TF	Tai6.19899	2.31983	141	1.18071	75	1.81475	120	4.74963	297	2.60343	168	4.84336	288	3.91125	231	2.57269	167	2.31126	130	5.47073	404	5.09921	275	7.46305	461	0.220408	0.915862	normal	0.535189	-0.36699	normal	0.00145898	1.14279	up	0.120258	-0.607541	normal	HSF-type DNA-binding	Heat stress transcription factor A-4c GN=MRA19.11 OS=Arabidopsis thaliana (Mouse-ear cress) PE=2 SV=1	heat stress transcription factor A-4b-like [Sesamum indicum]
Tai6.12383	RLK-Pelle_LRR-II	PK	Tai6.12383	3.62785	169	3.0005	141	3.11323	151	5.51246	274	8.43549	393	5.88797	271	4.13335	184	3.06149	124	4.86417	218	8.25069	480	8.20503	352	8.8926	399	0.0510474	0.91438	normal	0.935937	-0.089852	normal	2.70188e-05	1.23375	up	0.202616	-0.423626	normal	Protein kinase domain;; Protein tyrosine kinase	Probable LRR receptor-like serine/threonine-protein kinase At5g10290 (Precursor) GN=At5g10290 OS=Arabidopsis thaliana (Mouse-ear cress) PE=2 SV=1	hypothetical protein EUGRSUZ_H04803, partial [Eucalyptus grandis]
Tai6.41038	RLK-Pelle_DLSV	PK	Tai6.41038	2.94637	262	3.30094	308	2.54075	247	6.44878	593	4.78868	452	4.84822	423	14.0801	1235	11.7518	1098	10.5837	859	15.3278	1648	16.6435	1294	18.0862	1622	0.0272167	0.903584	normal	1.87641e-11	-2.00121	down	0.0245116	0.552745	normal	4.81604e-15	-1.66436	down	Protein kinase domain;; Protein tyrosine kinase;; Salt stress response/antifungal	Cysteine-rich receptor-like protein kinase 2 (Precursor) GN=CRK2 OS=Arabidopsis thaliana (Mouse-ear cress) PE=2 SV=1	putative protein kinase [Ipomoea nil]
Tai6.41038	RLK-Pelle_RLCK-VI	PK	Tai6.41038	2.94637	262	3.30094	308	2.54075	247	6.44878	593	4.78868	452	4.84822	423	14.0801	1235	11.7518	1098	10.5837	859	15.3278	1648	16.6435	1294	18.0862	1622	0.0272167	0.903584	normal	1.87641e-11	-2.00121	down	0.0245116	0.552745	normal	4.81604e-15	-1.66436	down	Protein kinase domain;; Protein tyrosine kinase;; Salt stress response/antifungal	Cysteine-rich receptor-like protein kinase 2 (Precursor) GN=CRK2 OS=Arabidopsis thaliana (Mouse-ear cress) PE=2 SV=1	putative protein kinase [Ipomoea nil]
Tai6.10354	FAR1	TF	Tai6.10354	3.37459	232	4.52401	323	4.21957	387	8.14816	669	10.674	680	6.36497	429	0.62474	25	1.98856	53	1.29859	44	0.886199	37	0.102826	9	0.22324	19	0.0382373	0.901491	normal	1.49933e-07	2.97717	up	0.241219	-0.954848	normal	3.49282e-29	4.81544	up	Leucine Rich repeats (2 copies);; Leucine rich repeat;; Leucine Rich Repeat;; Leucine Rich repeat;; Leucine rich repeat	Receptor-like protein 12 (Precursor) GN=RLP12 OS=Arabidopsis thaliana (Mouse-ear cress) PE=2 SV=2	receptor-like protein 12 [Nicotiana tomentosiformis]
Tai6.33082	HB-HD-ZIP	TF	Tai6.33082	6.55685	288	5.78242	268	5.68629	275	11.0816	506	13.6786	644	11.109	480	0.272836	12	0.135028	7	0.152834	7	0.857975	47	1.01888	41	0.562292	26	0.0218192	0.900996	normal	3.39271e-26	5.07727	up	--	--	--	3.18575e-33	3.80233	up	Homeobox domain;; Homeobox associated leucine zipper	Homeobox-leucine zipper protein HAT5 GN=F4P13.2 OS=Arabidopsis thaliana (Mouse-ear cress) PE=1 SV=1	homeobox-leucine zipper protein ATHB-54-like [Nicotiana tomentosiformis]
Tai6.10850	C2C2-Dof	TF	Tai6.10850	2.45898	149	2.93032	187	3.1201	208	5.12018	323	5.76493	375	5.43695	325	5.9043	358	6.30428	410	4.34121	246	16.5712	1231	20.3078	1109	18.1657	1134	0.0543073	0.900088	normal	0.0317566	-0.860361	normal	2.3914e-15	1.82794	up	1.45342e-15	-1.80323	down	Dof domain, zinc finger	Cyclic dof factor 3 GN=F1P2.50 OS=Arabidopsis thaliana (Mouse-ear cress) PE=1 SV=2	Dof zinc finger protein [Ipomoea batatas]
Ipomoea_batatas_newGene_57994	B3	TF	--	1.23944	73	2.26063	145	2.95565	164	3.5056	219	3.43031	194	5.08261	250	1.8747	114	1.05931	70	1.31667	75	2.78401	199	3.35476	180	3.85126	239	0.125804	0.887794	normal	0.545728	0.491417	normal	0.000680371	1.29575	up	0.882795	0.0687635	normal	B3 DNA binding domain	B3 domain-containing protein Os07g0679700 OS=Oryza sativa subsp. japonica OX=39947 GN=Os07g0679700 PE=2 SV=1	B3 domain-containing transcription repressor VAL1-like isoform X3 [Ipomoea nil]
Tai6.15902	RLK-Pelle_WAK	PK	Tai6.15902	1.93476	182	1.52669	160	2.17607	221	4.57878	448	3.37124	330	3.68648	361	1.41677	139	1.34927	115	1.12033	98	2.827	338	2.14535	179	2.62449	244	0.051485	0.884435	normal	0.0690578	0.834376	normal	0.00135528	1.11696	up	0.085438	0.586797	normal	Protein tyrosine kinase;; Protein kinase domain;; Wall-associated receptor kinase galacturonan-binding;; Calcium-binding EGF domain;; Complement Clr-like EGF-like	Wall-associated receptor kinase 3 (Precursor) GN=WAK3 OS=Arabidopsis thaliana (Mouse-ear cress) PE=2 SV=2	Wall-associated kinase 2, putative [Theobroma cacao]
Tai6.18013	MYB-related	TF	Tai6.18013	20.1633	826	20.1392	871	22.0888	998	43.8338	1869	35.1898	1550	42.7156	1726	35.8142	1471	29.4212	1295	27.7236	1064	75.0664	3778	72.9484	2699	67.3246	2846	0.00664022	0.881441	normal	0.208967	-0.429906	normal	1.33666e-10	1.30817	up	1.52117e-05	-0.871902	normal	Myb-like DNA-binding domain	Transcription factor DIVARICATA GN=DIVARICATA OS=Antirrhinum majus (Garden snapdragon) PE=2 SV=1	transcription factor MYB1R1 isoform X2 [Nicotiana tomentosiformis]
Tai6.15897	HB-HD-ZIP	TF	Tai6.15897	17.1942	808	30.6496	1525	18.8843	852	28.2554	1520	33.6493	1812	27.4329	1395	39.284	1878	36.9163	1993	51.8094	2450	65.6602	4261	54.8226	2586	56.1526	3090	0.00607969	0.880831	normal	9.10404e-05	-1.29669	down	0.00201856	0.653544	normal	4.26355e-08	-1.08524	down	--	--	--
Tai6.21136	NAC	TF	Tai6.21136	16.3603	975	15.936	1032	15.6565	1054	31.0371	1935	30.6634	1967	30.3102	1814	16.2441	1000	14.0415	912	14.5385	806	30.6993	2253	30.3015	1645	33.0292	2032	0.00635068	0.871329	normal	0.585259	0.21939	normal	4.65455e-08	1.15298	up	0.803449	-0.0768665	normal	No apical meristem (NAM) protein	NAC domain-containing protein 78 GN=T32M21.10 OS=Arabidopsis thaliana (Mouse-ear cress) PE=2 SV=2	NAC domain-containing protein 78-like [Nicotiana tomentosiformis]
Ipomoea_batatas_newGene_46228	SAP	TF	--	0.7553	37	0.082355	5	0.141327	8	1.02853	52	0.797135	42	0.724896	35	0.243969	12	0.065975	4	0.175078	8	0	0	0	0	0.038642	2	0.500236	0.861115	normal	--	--	--	--	--	--	3.21734e-12	5.93637	up	--	Transcriptional regulator STERILE APETALA OS=Arabidopsis thaliana OX=3702 GN=SAP PE=1 SV=1	transcriptional regulator STERILE APETALA-like [Ipomoea nil]
Tai6.20503	NAC	TF	Tai6.20503	7.17995	444	8.23981	541	10.4657	717	18.5148	1182	11.0056	736	20.9861	1269	5.3331	324	3.89287	256	2.8843	164	2.18468	165	4.6235	254	5.00617	311	0.272679	0.860358	normal	0.00605887	1.28097	up	1	0.0599362	normal	4.0351e-05	2.0673	up	No apical meristem (NAM) protein;; No apical meristem (NAM) protein	NAC domain-containing protein 100 GN=NAC100 OS=Arabidopsis thaliana (Mouse-ear cress) PE=2 SV=1	NAC domain-containing protein 100-like isoform 1 [Fragaria vesca subsp. vesca]
Tai6.14888	RLK-Pelle_DLSV	PK	Tai6.14888	4.11559	184	4.58251	219	4.96773	246	10.3431	486	8.28804	400	7.08074	313	6.37127	291	7.02205	333	6.64508	266	13.066	728	15.2652	623	14.0814	657	0.0547119	0.859441	normal	0.403747	-0.410202	normal	3.20567e-06	1.21374	up	0.00296176	-0.779897	normal	Protein tyrosine kinase;; Protein kinase domain;; Domain of unknown function (DUF3403)	Receptor-like serine/threonine-protein kinase SD1-8 (Precursor) GN=T6K22.110 OS=Arabidopsis thaliana (Mouse-ear cress) PE=1 SV=1	receptor protein kinase [Ipomoea trifida]
Tai6.14888	RLK-Pelle_L-LEC	PK	Tai6.14888	4.11559	184	4.58251	219	4.96773	246	10.3431	486	8.28804	400	7.08074	313	6.37127	291	7.02205	333	6.64508	266	13.066	728	15.2652	623	14.0814	657	0.0547119	0.859441	normal	0.403747	-0.410202	normal	3.20567e-06	1.21374	up	0.00296176	-0.779897	normal	Protein tyrosine kinase;; Protein kinase domain;; Domain of unknown function (DUF3403)	Receptor-like serine/threonine-protein kinase SD1-8 (Precursor) GN=T6K22.110 OS=Arabidopsis thaliana (Mouse-ear cress) PE=1 SV=1	receptor protein kinase [Ipomoea trifida]
Ipomoea_batatas_newGene_50020	RLK-Pelle_DLSV	PK	--	0.23057	16	1.31192	93	1.29572	99	1.80128	122	1.1369	80	1.69151	108	6.63872	429	3.5006	242	3.71834	225	1.78759	143	2.5972	152	2.07564	139	0.55736	0.853521	normal	0.00728982	-2.35559	down	0.0742484	-0.993587	normal	0.265361	-0.524257	normal	D-mannose binding lectin;; S-locus glycoprotein domain;; PAN-like domain;; Protein tyrosine kinase;; Protein kinase domain	G-type lectin S-receptor-like serine/threonine-protein kinase At1g11410 OS=Arabidopsis thaliana OX=3702 GN=At1g11410 PE=3 SV=3	uncharacterized protein LOC109164822 [Ipomoea nil]
Ipomoea_batatas_newGene_32533	RLK-Pelle_RLCK-XV	PK	--	3.11291	172	2.10983	123	1.96508	120	5.56031	320	3.39895	202	5.21819	285	0.64833	36	0.204064	13	0.271871	15	1.41153	86	1.51964	47	2.39675	114	0.15797	0.844385	normal	7.76743e-07	2.83518	up	0.00711199	1.96738	up	7.85395e-05	1.70155	up	Protein tyrosine kinase;; Protein kinase domain	PTI1-like tyrosine-protein kinase At3g15890 OS=Arabidopsis thaliana OX=3702 GN=At3g15890 PE=2 SV=1	PTI1-like tyrosine-protein kinase At3g15890 [Ipomoea nil]
Ipomoea_batatas_newGene_40137	RLK-Pelle_DLSV	PK	--	0.404255	36	0.34163	32	0.73867	71	0.806513	73	1.34481	126	1.09911	95	0.574773	51	0.671344	63	0.574692	47	0.242054	26	0.492289	39	0.100376	9	0.314968	0.841809	normal	0.964934	0.0430802	normal	0.0859189	-1.0431	normal	5.70569e-05	1.91044	up	Protein tyrosine kinase;; Protein kinase domain;; D-mannose binding lectin;; S-locus glycoprotein domain;; PAN-like domain;; Domain of unknown function (DUF3403)	G-type lectin S-receptor-like serine/threonine-protein kinase At4g03230 OS=Arabidopsis thaliana OX=3702 GN=At4g03230 PE=3 SV=3	G-type lectin S-receptor-like serine/threonine-protein kinase At4g03230 [Ipomoea nil]
Tai6.21213	AP2/ERF-ERF	TF	Tai6.21213	4.00541	103	2.97264	81	4.65963	132	8.63181	230	7.77362	214	7.98056	201	17.0791	437	18.8346	517	14.6063	348	34.528	1083	33.1986	766	27.2336	718	0.148601	0.83893	normal	4.57493e-07	-1.82503	down	3.95692e-05	1.00635	up	1.42025e-16	-2.00844	down	AP2 domain	Ethylene-responsive transcription factor ERF003 GN=ERF003 OS=Arabidopsis thaliana (Mouse-ear cress) PE=2 SV=1	AP/ERF transcription factor [Ipomoea batatas]
Tai6.5820	RLK-Pelle_DLSV	PK	Tai6.5820	1.56241	58	1.61085	68	2.44915	94	2.73588	129	2.95261	121	4.82466	159	2.06741	74	1.93605	100	1.97806	74	4.64288	215	5.24919	161	3.74761	168	0.263073	0.824538	normal	0.962761	-0.0688938	normal	0.00356712	1.1643	up	0.314959	-0.425903	normal	Glycosyl hydrolases family 18;; Protein tyrosine kinase;; Protein kinase domain	G-type lectin S-receptor-like serine/threonine-protein kinase SD1-1 (Precursor) GN=SD11 OS=Arabidopsis thaliana (Mouse-ear cress) PE=1 SV=1	receptor-like kinase CHRK1 [Nicotiana tabacum]
Ipomoea_batatas_newGene_22117	B3	TF	--	1.08921	40	0.77641	31	0.343119	14	1.27024	49	1.59963	63	1.05565	39	1.01766	38	1.64442	65	2.25296	78	3.1841	144	2.81468	94	2.64996	101	0.477987	0.823231	normal	0.220634	-1.08845	normal	0.0553493	0.908736	normal	0.00963042	-1.18935	down	B3 DNA binding domain	B3 domain-containing protein At2g36080 OS=Arabidopsis thaliana OX=3702 GN=ARF31 PE=2 SV=1	B3 domain-containing protein At2g36080-like isoform X1 [Ipomoea nil]
Ipomoea_batatas_newGene_22648	WRKY	TF	--	0.271677	16	0.337197	21	0.524059	33	1.00986	60	1.91883	40	0.569943	32	3.5837	199	2.65822	154	2.48681	123	4.50383	297	3.90382	199	3.52973	190	0.562717	0.822041	normal	3.65358e-07	-2.65157	down	0.183989	0.545527	normal	1.5944e-10	-2.39037	down	WRKY DNA -binding domain	WRKY transcription factor 6 OS=Arabidopsis thaliana OX=3702 GN=WRKY6 PE=1 SV=1	WRKY transcription factor 42-like isoform X2 [Ipomoea nil]
Tai6.1653	RLK-Pelle_LRR-VIII-1	PK	Tai6.1653	7.68184	731	5.1238	750	6.20227	871	12.9482	1296	17.3029	1808	10.6068	1270	17.6168	1906	13.0124	1805	14.1153	1735	21.6295	3379	23.3044	2542	22.5241	2502	0.0129229	0.819911	normal	6.08752e-05	-1.12871	down	0.00313021	0.652254	normal	1.79282e-06	-0.975985	normal	Protein tyrosine kinase;; Protein kinase domain;; Leucine Rich repeats (2 copies);; Leucine rich repeat;; Leucine Rich Repeat;; Putative S-adenosyl-L-methionine-dependent methyltransferase;; Methyltransferase domain	Probable leucine-rich repeat receptor-like protein kinase At5g49770 (Precursor) GN=At5g49770 OS=Arabidopsis thaliana (Mouse-ear cress) PE=2 SV=1	probable leucine-rich repeat receptor-like protein kinase At5g49770 [Solanum lycopersicum]
Tai6.24099	Others	TR	Tai6.24099	0.642444	43	0.525276	32	0.37715	29	0.757342	38	1.34104	97	1.27121	63	0.490544	28	1.14605	66	0.936343	55	2.5468	179	4.37828	215	4.62287	265	0.471435	0.809886	normal	0.688171	-0.393807	normal	6.46549e-06	2.20906	up	0.000139966	-1.80796	down	CCT motif	Two-component response regulator-like PRR95 OS=Oryza sativa subsp. japonica (Rice) PE=2 SV=1	two-component response regulator-like APRR9 isoform X1 [Nicotiana tomentosiformis]
Tai6.8746	RLK-Pelle_RLCK-VIIa-2	PK	Tai6.8746	1.88877	80	1.193	54	1.2083	58	3.15363	139	3.13526	142	2.31683	96	0.853503	37	0.74696	34	0.849936	34	1.91586	101	2.67978	102	1.85289	82	0.26302	0.809708	normal	0.123229	1.04158	normal	0.00275202	1.48387	up	0.457798	0.353218	normal	Protein kinase domain;; Protein tyrosine kinase	Probable receptor-like protein kinase At5g47070 GN=At5g47070 OS=Arabidopsis thaliana (Mouse-ear cress) PE=1 SV=1	probable receptor-like protein kinase At5g47070-like isoform X1 [Solanum tuberosum]
Tai6.12113	RLK-Pelle_LRR-XI-1	PK	Tai6.12113	9.29775	704	9.27293	741	8.15999	681	14.4403	1137	15.5529	1265	17.5085	1306	4.87143	370	8.05127	655	5.93428	421	11.4245	1063	13.8516	947	14.5339	1135	0.0198756	0.797491	normal	0.0894411	0.592325	normal	7.33588e-07	1.17243	up	0.440094	0.201368	normal	Protein kinase domain;; Protein tyrosine kinase;; Leucine Rich repeats (2 copies);; Leucine rich repeat;; Leucine Rich Repeat;; Leucine Rich repeat	Receptor-like protein kinase HAIKU2 (Precursor) GN=IKU2 OS=Arabidopsis thaliana (Mouse-ear cress) PE=1 SV=1	receptor-like protein kinase HAIKU2 [Nicotiana tomentosiformis]
Tai6.16099	HSF	TF	Tai6.16099	3.56537	195	2.76584	160	3.89435	235	6.47914	369	5.17768	304	8.61809	465	3.02562	166	3.38233	199	2.29008	118	6.93999	466	6.38978	316	10.4825	591	0.155617	0.797363	normal	0.345073	0.48201	normal	0.00069409	1.54899	up	0.556038	-0.284709	normal	HSF-type DNA-binding	Heat stress transcription factor A-4b OS=Oryza sativa subsp. japonica (Rice) PE=2 SV=1	unnamed protein product [Coffea canephora]
Tai6.26334	HSF	TF	Tai6.26334	13.6266	831	9.76758	632	14.1475	953	28.0686	1781	22.4114	1474	24.5674	1491	8.08604	490	9.20347	606	8.1496	468	20.8197	1507	25.9475	1432	25.4616	1606	0.0179968	0.793388	normal	0.00625488	0.833909	normal	4.23369e-13	1.58879	up	0.912181	0.0230142	normal	HSF-type DNA-binding	Heat stress transcription factor A-2e OS=Oryza sativa subsp. japonica (Rice) PE=2 SV=1	heat stress transcription factor A-7a-like [Nicotiana tomentosiformis]
Tai6.4409	RLK-Pelle_RLCK-XV	PK	Tai6.4409	11.146	682	8.27981	537	9.8065	645	24.3325	1434	14.2812	885	19.9759	1202	11.9536	667	6.4283	387	7.24464	379	46.9056	3394	47.0608	2415	55.2174	3383	0.152491	0.792375	normal	0.238518	0.530552	normal	1.49603e-33	2.70793	up	2.80016e-11	-1.39839	down	Protein kinase domain;; Protein tyrosine kinase	PTI1-like tyrosine-protein kinase At3g15890 GN=At3g15890 OS=Arabidopsis thaliana (Mouse-ear cress) PE=2 SV=1	PTI1-like tyrosine-protein kinase At3g15890-like [Solanum tuberosum]
Tai6.18483	bZIP	TF	Tai6.18483	94.3871	4666	78.3702	4089	90.436	4927	166.457	8564	171.833	9129	160.381	7817	55.0733	2730	64.6019	3432	54.7438	2535	120.502	7320	126.419	5646	134.894	6881	0.0264004	0.785429	normal	0.00417186	0.788757	normal	6.17578e-09	1.2267	up	0.173505	0.332349	normal	bZIP transcription factor;; Basic region leucine zipper	Ocs element-binding factor 1 GN=OBF1 OS=Zea mays (Maize) PE=2 SV=2	ocs element-binding factor 1-like [Nicotiana tomentosiformis]
Tai6.25623	RLK-Pelle_WAK_LRK10L-1	PK	Tai6.25623	2.60449	190	2.09436	172	3.39996	271	5.69438	442	6.86035	550	3.10993	241	0.060602	5	0.300494	24	0.350952	23	0.890277	76	0.733603	50	0.201907	16	0.325008	0.785366	normal	3.78991e-16	3.78129	up	--	--	--	6.17376e-07	3.10524	up	Protein kinase domain;; Protein tyrosine kinase;; Domain of unknown function (DUF588);; Domain of unknown function (DUF588)	Wall-associated receptor kinase-like 20 (Precursor) GN=WAKL20 OS=Arabidopsis thaliana (Mouse-ear cress) PE=2 SV=1	wall-associated receptor kinase-like 20 [Sesamum indicum]
Tai6.39926	HB-HD-ZIP	TF	Tai6.39926	4.63388	243	4.77742	258	5.52532	331	9.64603	504	8.76512	516	10.1002	496	0.282196	15	0.412645	21	0.150107	10	0.40364	32	1.57345	69	2.13866	108	0.0674971	0.785063	normal	1.34351e-21	4.29436	up	--	--	--	5.68283e-21	2.77031	up	Homeobox domain;; Homeobox associated leucine zipper	Homeobox-leucine zipper protein HAT5 GN=F4P13.2 OS=Arabidopsis thaliana (Mouse-ear cress) PE=1 SV=1	homeobox-leucine zipper protein ATHB-54-like [Nicotiana tomentosiformis]
Tai6.34965	HSF	TF	Tai6.34965	1.26714	86	1.0703	77	1.08532	81	2.00281	141	1.90688	139	2.40438	161	2.81287	191	2.09764	153	2.4591	156	4.70875	391	3.95694	242	6.69346	467	0.27048	0.780413	normal	0.0631975	-0.941491	normal	0.00595797	1.15877	up	0.00105186	-1.33371	down	HSF-type DNA-binding	Heat stress transcription factor A-4b OS=Oryza sativa subsp. japonica (Rice) PE=2 SV=1	unnamed protein product [Coffea canephora]
Ipomoea_batatas_newGene_20116	LOB	TF	--	0.797926	24	0.543303	17	0.966254	32	1.46952	46	1.61753	52	1.66928	49	0.398327	12	0.123823	4	0.665543	19	0.418775	16	0.258524	7	0.343561	11	0.559676	0.774727	normal	--	--	--	--	--	--	0.000396498	2.124	up	Lateral organ boundaries (LOB) domain	LOB domain-containing protein 29 OS=Arabidopsis thaliana OX=3702 GN=LBD29 PE=2 SV=1	LOB domain-containing protein 29-like [Ipomoea nil]
Tai6.30020	MYB-related	TF	Tai6.30020	15.8398	930	18.0687	944	18.3571	1143	30.8693	1968	30.2354	1687	28.155	1771	8.91872	577	6.99426	459	7.09026	429	17.9219	1420	16.7165	986	17.3239	1161	0.0213736	0.772437	normal	6.30158e-05	1.13731	up	6.2199e-09	1.30505	up	0.00872024	0.589827	normal	Myb-like DNA-binding domain	Transcription factor DIVARICATA GN=DIVARICATA OS=Antirrhinum majus (Garden snapdragon) PE=2 SV=1	transcription factor MYB1R1 isoform X2 [Nicotiana tomentosiformis]
Ipomoea_batatas_newGene_2333	RLK-Pelle_RLCK-VIIa-2	PK	--	21.4045	735	15.0531	545	15.5719	589	36.3108	1297	28.5907	1054	32.931	1114	51.0468	1756	43.7364	1612	39.7012	1276	38.459	1621	38.673	1199	35.4006	1253	0.0290369	0.761772	normal	3.78291e-05	-1.1593	down	0.631603	-0.160876	normal	0.325737	-0.251265	normal	Protein kinase domain;; Protein tyrosine kinase	Probable serine/threonine-protein kinase PBL15 OS=Arabidopsis thaliana OX=3702 GN=PBL15 PE=1 SV=1	serine/threonine-protein kinase At5g01020 [Ipomoea nil]
Tai6.41584	RLK-Pelle_LRR-III	PK	Tai6.41584	21.235	1919	26.969	2572	29.8452	2973	45.8457	4312	38.1489	3705	51.4219	4582	33.1567	3004	31.9843	3106	23.0157	1948	23.0911	2564	22.3931	1828	19.1356	1785	0.0293373	0.758853	normal	0.901976	-0.0782884	normal	0.18253	-0.353299	normal	6.43384e-07	1.01779	up	Protein kinase domain;; Protein tyrosine kinase;; Leucine Rich repeats (2 copies);; Leucine rich repeat;; Leucine rich repeat N-terminal domain;; Leucine Rich Repeat	Probable inactive receptor kinase At5g58300 (Precursor) GN=At5g58300 OS=Arabidopsis thaliana (Mouse-ear cress) PE=2 SV=1	probable inactive receptor kinase At5g58300 [Nicotiana sylvestris]
Ipomoea_batatas_newGene_25174	RLK-Pelle_LRK10L-2	PK	--	0.325199	26	0.40146	41	0.906156	58	0.969406	85	0.842634	69	0.811742	62	2.63917	233	1.79882	186	1.90156	154	1.78679	183	1.73938	107	2.29486	175	0.482041	0.75779	normal	7.05912e-06	-2.14397	down	0.611195	-0.282932	normal	0.00612574	-1.11799	down	Protein tyrosine kinase;; Protein kinase domain;; Wall-associated receptor kinase galacturonan-binding	Rust resistance kinase Lr10 OS=Triticum aestivum OX=4565 GN=LRK10 PE=2 SV=1	LEAF RUST 10 DISEASE-RESISTANCE LOCUS RECEPTOR-LIKE PROTEIN KINASE-like 2.4 [Ipomoea nil]
Tai6.671	RLK-Pelle_DLSV	PK	Tai6.671	3.6772	171	2.51382	144	1.73005	123	4.63791	242	5.51768	291	4.94914	240	10.2017	643	7.93996	524	8.16347	464	7.89866	595	9.39524	518	6.46423	415	0.161186	0.757778	normal	8.38656e-08	-1.82126	down	0.892938	-0.0592313	normal	0.000272804	-1.01826	down	Protein kinase domain;; Protein tyrosine kinase	Putative cysteine-rich receptor-like protein kinase 20 (Precursor) GN=CRK20 OS=Arabidopsis thaliana (Mouse-ear cress) PE=2 SV=2	Cysteine-rich receptor-like protein kinase 10 [Morus notabilis]
Tai6.1410	bZIP	TF	Tai6.1410	17.3179	889	13.8137	748	15.074	852	29.3062	1565	27.8831	1537	28.2482	1429	42.8405	2203	44.1633	2434	36.0088	1730	81.1777	5116	83.5004	3868	87.4837	4630	0.0257439	0.75432	normal	8.23354e-06	-1.22047	down	5.23384e-08	1.13198	up	2.39337e-16	-1.61286	down	bZIP transcription factor;; Basic region leucine zipper	Ocs element-binding factor 1 GN=OBF1 OS=Zea mays (Maize) PE=2 SV=2	ocs element-binding factor 1-like [Nicotiana tomentosiformis]
Tai6.35007	HB-HD-ZIP	TF	Tai6.35007	2.07657	77	1.80808	71	1.78919	73	2.48534	96	3.74673	149	3.88162	142	0.617397	23	0.538493	22	0.87783	31	2.2583	103	2.44054	82	2.93929	113	0.333563	0.740065	normal	0.0100443	1.61178	normal	3.61917e-05	1.99292	up	0.491086	0.343733	normal	Homeobox domain;; Homeobox associated leucine zipper	Homeobox-leucine zipper protein HAT5 GN=F4P13.2 OS=Arabidopsis thaliana (Mouse-ear cress) PE=1 SV=1	homeobox-leucine zipper protein ATHB-54-like [Nicotiana tomentosiformis]
Ipomoea_batatas_newGene_9912	FAR1	TF	--	0.127602	9	0.988421	70	1.22122	90	1.53913	107	1.24288	89	0.780703	52	3.73547	249	5.28678	365	4.7092	294	2.10035	172	2.1873	129	3.47194	239	0.752216	0.733925	normal	9.25661e-10	-2.59041	down	0.0417488	-0.709912	normal	0.0195385	-1.16329	normal	MULE transposase domain;; FAR1 DNA-binding domain	Protein FAR1-RELATED SEQUENCE 5 OS=Arabidopsis thaliana OX=3702 GN=FRS5 PE=1 SV=1	protein FAR1-RELATED SEQUENCE 5-like [Ipomoea nil]
Tai6.44298	WNK_NRBP	PK	Tai6.44298	0.46201	33	0.33663	26	0.660429	52	1.549	83	0.953524	74	1.47616	59	0.628339	30	0.510593	29	0.738066	30	0.706194	62	2.18492	86	1.53721	95	0.49823	0.729415	normal	0.53846	0.561663	normal	0.00435721	1.51655	up	0.767113	-0.240242	normal	Protein kinase domain;; Protein tyrosine kinase	Probable serine/threonine-protein kinase WNK5 GN=WNK5 OS=Arabidopsis thaliana (Mouse-ear cress) PE=1 SV=2	probable serine/threonine-protein kinase WNK4 isoform X2 [Nicotiana tomentosiformis]
Tai6.44894	RLK-Pelle_LRR-XI-1	PK	Tai6.44894	0.543372	21	0.664181	27	0.459403	20	0.662297	27	0.790995	33	1.18077	44	2.72084	103	1.68357	69	1.46065	52	1.27969	60	0.587527	20	1.13872	45	0.689821	0.726029	normal	0.00846347	-1.8025	down	0.179247	-0.85557	normal	0.705985	-0.234635	normal	Protein tyrosine kinase;; Protein kinase domain;; Protein kinase domain;; Protein tyrosine kinase;; Protein kinase domain;; Protein tyrosine kinase	Probable LRR receptor-like serine/threonine-protein kinase At4g08850 (Precursor) GN=At4g08850 OS=Arabidopsis thaliana (Mouse-ear cress) PE=2 SV=3	unnamed protein product [Coffea canephora]
Tai6.30649	WRKY	TF	Tai6.30649	3.888	213	4.4383	254	7.74238	459	9.80613	550	8.49057	492	12.0139	629	1.63537	87	2.45898	142	2.40955	120	2.64036	176	2.26106	109	3.22751	180	0.229543	0.716705	normal	0.0373605	1.5728	normal	0.389726	0.435382	normal	3.6348e-11	1.83646	up	WRKY DNA -binding domain	WRKY transcription factor 6 GN=WRKY6 OS=Arabidopsis thaliana (Mouse-ear cress) PE=1 SV=1	probable WRKY transcription factor 31 isoform X2 [Nicotiana sylvestris]
Ipomoea_batatas_newGene_19660	RLK-Pelle_PERK-1	PK	--	1.65456	121	1.46426	121	1.27011	103	2.59716	186	2.59329	194	2.6319	188	0.966161	62	1.33175	86	1.48178	101	0.930376	90	1.74181	85	1.08742	82	0.27048	0.714534	normal	0.440653	0.485806	normal	0.941534	0.0790279	normal	0.00382813	1.10486	up	Protein tyrosine kinase;; Protein kinase domain	Proline-rich receptor-like protein kinase PERK15 OS=Arabidopsis thaliana OX=3702 GN=PERK15 PE=2 SV=1	proline-rich receptor-like protein kinase PERK15 [Ipomoea nil]
Tai6.25582	RLK-Pelle_RLCK-VIIa-2	PK	Tai6.25582	9.44241	292	6.35381	208	6.69637	229	15.9866	494	13.0254	433	12.9927	396	0.993973	31	2.12839	71	1.64008	48	1.47477	56	1.7877	50	2.09632	67	0.115616	0.714022	normal	3.34835e-09	2.45511	up	0.791778	0.257659	normal	4.33134e-20	2.89543	up	Protein kinase domain;; Protein tyrosine kinase	Probable receptor-like protein kinase At5g15080 GN=At5g15080 OS=Arabidopsis thaliana (Mouse-ear cress) PE=2 SV=1	probable receptor-like protein kinase At5g15080 [Nicotiana sylvestris]
[truncated: 820 more rows]

## Sheet: DEGs of WRKY
Additional file 9. Differentially expressed WRKY genes in sweetpotato transcriptome analysis under salt stress. CR, Control roots; SR, Salt-treated roots.
[truncated: 96 more rows]
