# Supplementary material for: A systematical genome-wide analysis and screening of WRKY transcription factor family engaged in abiotic stress response in sweetpotato
Source: BMC Plant Biol. 2022 Dec 28;22:616. doi: 10.1186/s12870-022-03970-6 (PMC9795774; doi:10.1186/s12870-022-03970-6)
Supplement: Supplementary file 8 — Additional file 8. [file 12870_2022_3970_MOESM8_ESM.xlsx]

## Sheet: S8
Additional file 7. Orthologous genes between sweetpotato and other plants.
Gene ID of I. triloba	Gene ID of sweetpotato	Gene ID of tomato and pepper	Gene ID of sweetpotato	Gene ID of Arabidopsis	Gene ID of sweetpotato	Gene ID of cabbage and Brassica oleracea	Gene ID of sweetpotato
itb05g27720.t2	g34.t1	mRNA:Solyc03g082810.1.1	g907.t1	AT2G30250.1.TAIR10	g5064.t1	transcript:Bra021623.1	g5064.t1
itb05g26820.t1	g204.t1	transcript:PHT87547	g907.t1	AT2G44745.1.TAIR10	g9098.t1	transcript:Bra018325.1	g5064.t1
itb05g20270.t1	g907.t1	mRNA:Solyc03g007380.2.1	g933.t1	AT2G46400.1.TAIR10	g9401.t1	transcript:Bo4g171890.1	g5064.t1
itb05g20000.t1	g933.t1	transcript:PHT87444	g933.t1	AT2G40740.1.TAIR10	g20451.t1	transcript:Bo4g059620.1	g5064.t1
itb03g09980.t1	g1093.t1	mRNA:Solyc02g093050.3.1	g1093.t1	AT2G40750.1.TAIR10	g20452.t1	transcript:Bra004864.1	g9098.t1
itb05g18490.t1	g1093.t1	mRNA:Solyc02g088340.4.1	g1282.t1	AT3G56400.1.TAIR10	g20452.t1	transcript:Bo4g024050.1	g9098.t1
itb03g01650.t1	g1282.t1	transcript:PHT91907	g1282.t1	AT2G40750.1.TAIR10	g25439.t1	transcript:Bo4g059620.1	g9904.t1
itb05g16710.t1	g1282.t1	transcript:PHT95355	g9098.t1	AT3G56400.1.TAIR10	g25439.t1	transcript:Bra007243.1	g20452.t1
itb05g12450.t1	g2065.t1	mRNA:Solyc01g095100.4.1	g9355.t1	AT3G29200.1.TAIR10	g30061.t1	transcript:Bo8g090820.1	g20452.t1
itb14g18040.t1	g5064.t1	mRNA:Solyc10g011910.5.1	g9355.t1	AT5G15130.1.TAIR10	g30102.t1	transcript:Bra016974.1	g25439.t1
itb04g27670.t2	g5064.t1	transcript:PHT74578	g9355.t1	AT4G26640.2.TAIR10	g53997.t1	transcript:Bra007243.1	g25439.t1
itb04g23240.t1	g5534.t1	mRNA:Solyc01g095630.3.1	g9401.t1	AT1G62300.1.TAIR10	g59354.t1	transcript:Bo3g035140.1	g25439.t1
itb04g06290.t3	g8790.t1	mRNA:Solyc08g082110.5.1	g19571.t1	AT4G26440.1.TAIR10	g61316.t1	transcript:Bo4g190390.1	g25439.t1
itb04g03140.t1	g9098.t1	mRNA:Solyc08g081610.4.1	g19636.t1			transcript:Bra033090.1	g30061.t1
itb04g00750.t1	g9355.t1	mRNA:Solyc03g095770.3.1	g20452.t1			transcript:Bra025383.1	g30061.t1
itb04g00290.t1	g9401.t1	mRNA:Solyc03g095770.3.1	g25439.t1			transcript:Bo9g165380.1	g30102.t1
itb14g20030.t2	g9614.t1	transcript:PHT87444	g26929.t1			transcript:Bra026414.1	g53997.t1
itb14g18040.t1	g9904.t1	mRNA:Solyc02g088340.4.1	g30061.t1
itb04g27670.t2	g9904.t1	transcript:PHT91913	g30061.t1
itb14g02660.t1	g12300.t1	mRNA:Solyc01g104550.3.1	g34309.t1
itb13g21460.t1	g13503.t1	mRNA:Solyc02g080890.3.1	g34420.t1
itb13g20530.t1	g13583.t1	mRNA:Solyc02g072190.5.1	g34688.t1
itb13g19560.t1	g13719.t1	mRNA:Solyc08g082110.5.1	g35097.t1
itb13g00790.t1	g16510.t1	transcript:PHT92278	g35097.t1
itb12g10050.t1	g17895.t1	mRNA:Solyc08g081630.2.1	g35173.t1
itb12g11980.t1	g18302.t1	transcript:PHT92335	g35173.t1
itb12g18550.t1	g19571.t1	mRNA:Solyc08g081610.4.1	g35174.t1
itb12g19090.t1	g19636.t1	transcript:PHT92337	g35174.t1
itb12g24430.t1	g20451.t1	mRNA:Solyc02g071130.5.1	g37414.t1
itb05g01780.t1	g20451.t1	mRNA:Solyc02g072190.5.1	g37639.t1
itb12g24450.t1	g20452.t1	mRNA:Solyc04g078550.3.1	g38705.t1
itb03g14660.t1	g20452.t1	mRNA:Solyc08g081630.2.1	g39363.t1
itb15g06730.t1	g24541.t1	transcript:PHT92335	g39363.t1
itb15g06160.t1	g24598.t1	mRNA:Solyc04g078550.3.1	g41910.t1
itb12g24450.t1	g25439.t1	mRNA:Solyc05g012770.3.1	g47333.t1
itb03g14660.t1	g25439.t1	mRNA:Solyc05g012500.3.1	g47361.t1
itb03g23620.t1	g26929.t1	transcript:PHT77351	g53997.t1
itb03g09980.t1	g28911.t1	transcript:PHT76902	g54369.t1
itb12g06710.t1	g30061.t1	mRNA:Solyc07g051840.5.1	g54719.t1
itb03g01650.t1	g30061.t1	mRNA:Solyc02g080890.3.1	g59354.t1
itb05g16710.t1	g30061.t1	mRNA:Solyc01g104550.3.1	g59463.t1
itb03g01270.t1	g30102.t1	mRNA:Solyc04g078550.3.1	g60387.t1
itb11g03460.t1	g30666.t1	mRNA:Solyc07g066220.3.1	g61316.t1
itb11g06140.t1	g30984.t1	transcript:PHT77469	g61316.t1
itb11g11480.t1	g31550.t1	mRNA:Solyc02g094270.2.1	g64087.t1
itb10g22470.t1	g34309.t1	transcript:PHT92064	g64087.t1
itb10g21310.t1	g34420.t1
itb10g19140.t1	g34688.t1
itb10g17670.t1	g34938.t1
itb10g16170.t1	g35097.t1
itb12g18550.t1	g35097.t1
itb10g15740.t1	g35173.t1
itb10g15730.t1	g35174.t1
itb12g19090.t1	g35174.t1
itb10g04160.t1	g37414.t1
itb10g03110.t1	g37639.t1
itb01g33250.t1	g38705.t1
itb06g21730.t1	g38705.t1
itb08g04720.t1	g38705.t1
itb01g35930.t2	g41639.t1
itb01g33250.t1	g41910.t1
itb06g21730.t1	g41910.t1
itb08g04720.t1	g41910.t1
itb01g30530.t1	g42183.t1
itb01g08540.t1	g43744.t1
itb01g07210.t1	g45950.t1
itb01g03250.t1	g46541.t1
itb01g00990.t1	g46785.t1
itb07g22280.t1	g47333.t1
itb07g22120.t1	g47361.t1
itb02g23710.t1	g51746.t1
itb02g15310.t2	g53997.t1
itb02g09260.t1	g54369.t1
itb02g06540.t1	g54719.t1
itb02g04890.t1	g54892.t1
itb09g07960.t1	g59084.t1
itb10g21310.t1	g59354.t1
itb09g05290.t1	g59354.t1
itb10g22470.t1	g59463.t1
itb09g04110.t1	g59463.t1
itb06g23640.t2	g60157.t1
itb01g33250.t1	g60387.t1
itb06g21730.t1	g60387.t1
itb08g04720.t1	g60387.t1
itb05g27720.t2	g61316.t1
itb06g13620.t1	g61316.t1
itb06g08880.t1	g62149.t1
itb06g06120.t1	g64087.t1
