# Supplementary material for: A systematical genome-wide analysis and screening of WRKY transcription factor family engaged in abiotic stress response in sweetpotato
Source: BMC Plant Biol. 2022 Dec 28;22:616. doi: 10.1186/s12870-022-03970-6 (PMC9795774; doi:10.1186/s12870-022-03970-6)
Supplement: Supplementary file 9 — Additional file 9. [file 12870_2022_3970_MOESM9_ESM.xlsx]

## Sheet: Motif 1
Additional file 5. The detailed features of 20 conserved motifs from different IbWRKYs.
30	IbWRKY30	410	1.3e-36	IVVQTTSDID	ILDDGYRWRKYGQKVVKGNPNPRSYYKCTF	LGCPVRKHVE
68	IbWRKY68	352	2.93e-36	VVLQIESEID	ILDDGYRWRKYGQKVVKGNPNPRSYYKCTS	PGCPVRKHVE
18	IbWRKY18	379	2.93e-36	VVVQTTSDID	ILDDGYRWRKYGQKVVKGNPNPRSYYKCTS	QGCPVRKHVE
11	IbWRKY11	310	4.97e-36	VVVQTRSDID	ILDDGYRWRKYGQKVVKGNPNPRSYYKCTT	LGCPVRKHVE
19	IbWRKY19	474	1.05e-35	IIVQTTSEVD	LLDDGYRWRKYGQKVVKGNPYPRSYYKCTS	PGCNVRKHIE
60	IbWRKY60	331	1.98e-34	IVVQTTSEVD	LLEDGYRWRKYGQKVVKGNPFPRSYYKCTT	AGCNVRKHVE
21	IbWRKY21	104	1.98e-34	FAFQTRSQVD	ILDDGYRWRKYGQKAVKNNRFPRSYYRCTH	QGCNVKKQVQ
74	IbWRKY74	293	6.6e-34	VSVRARSEAP	MISDGCQWRKYGQKMAKGNPCPRAYYRCTM	AVACPVRKQV
42	IbWRKY42	307	6.6e-34	VSVRARSEAP	MISDGCQWRKYGQKMAKGNPCPRAYYRCTM	AVGCPVRKQV
73	IbWRKY73	290	9.69e-34	VSVRARSEAA	MITDGCQWRKYGQKMAKGNPCPRGYYRCTM	ATGCPVRKQV
72	IbWRKY72	258	9.69e-34	VSVRARSEAA	MITDGCQWRKYGQKMAKGNPCPRGYYRCTM	ATGCPVRKQT
67	IbWRKY67	283	9.69e-34	VSVRARSEAP	MITDGCQWRKYGQKMAKGNPCPRAYYRCTM	AAGCPVRKQD
66	IbWRKY66	285	9.69e-34	VSVRARSEAP	MITDGCQWRKYGQKMAKGNPCPRAYYRCTM	AAGCPVRKQV
64	IbWRKY64	439	9.69e-34	VVVQTVSEVD	ILDDGYRWRKYGQKVVRGNPNPRSYYKCTN	AGCPVRKHVE
20	IbWRKY20	158	1.41e-33	VAFMTKSEVD	HLDDGYRWRKYGQKAVKNSPFPRSYYRCTT	PACGVKKRVE
57	IbWRKY57	184	1.7e-33	FAFMTKSEVD	HLEDGYRWRKYGQKAVKNSPYPRSYYRCTS	QKCPVKKRVE
48	IbWRKY48	183	1.7e-33	FAFMTKSEVD	HLEDGYRWRKYGQKAVKNSPYPRSYYRCTS	QKCPVKKRVE
36	IbWRKY36	731	3.52e-33	IIVQTRSEVD	LLDDGYKWRKYGQKVVKGNANPRSYYRCTY	KGCNVRKHVE
6	IbWRKY6	472	3.52e-33	IIVQTRSDVD	LLDDGYKWRKYGQKVVKGNANPRSYYRCTY	SGCSVRKHVE
51	IbWRKY51	112	9.98e-33	VAFHTRSTED	ILDDGYKWRKYGQKSVKNSTHPRSYYRCTH	HTCNVKKQIQ
37	IbWRKY37	231	1.4e-32	VSVMARCDTP	TMNDGCQWRKYGQKVAKGNPCPRAYYRCTV	APSCPVRKQV
65	IbWRKY65	203	1.65e-32	FAFMTKSEID	NLEDGYRWRKYGQKAVKNSPFPRSYYRCTS	QKCTVKKRVE
61	IbWRKY61	164	1.65e-32	FAFMTKSEVD	HLEDGYRWRKYGQKAVKNSPFPRSYYRCTN	SKCTVKKRVE
38	IbWRKY38	162	5.11e-32	FAFITKSGID	NLEDGYRWRKYGQKAVKNSPFPRSYYKCTT	QKCPVKKRVE
75	IbWRKY75	245	6.99e-32	VSVRARCESA	TMNDGCQWRKYGQKIAKGNPCPRAYYRCTV	APGCPVRKQV
69	IbWRKY69	224	6.99e-32	VSVRARCESA	TMNDGCQWRKYGQKIAKGNPCPRAYYRCTV	APGCPVRKQV
63	IbWRKY63	231	6.99e-32	VSVRVRCDAP	TMNDGCQWRKYGQKIAKGNPCPRAYYRCTV	APSCPVRKQV
41	IbWRKY41	239	6.99e-32	VSVRARCDAA	TMNDGCQWRKYGQKIAKGNPCPRAYYRCTV	APGCPVRKQV
31	IbWRKY31	121	1.11e-31	CETLIKDSQT	LVDDGYAWRKYGQKVILNTPYPRNYYRCTH	KFDQKCQATK
70	IbWRKY70	183	1.29e-31	FSFKTMSDVD	VLDDGYKWRKYGQKVVKNTQHPRSYYRCTQ	DNCRVKKRVE
34	IbWRKY34	183	1.29e-31	FSFKTMSDVD	VLDDGYKWRKYGQKVVKNTQHPRSYYRCTQ	DNCRVKKRVE
46	IbWRKY46	109	2.03e-31	IAFHTRSSED	ILDDGFKWRKYGQKSVKNSAHPRSYYRCTH	HTCNVKKQIQ
55	IbWRKY55	124	2.73e-31	FAFKTKSDIE	ILDDGYKWRKYGKKKVKNSPNPRNYYRCSV	NGCPVKKRVE
79	IbWRKY79	286	6.5e-31	GSGDPNFLGA	PADDGYNWRKYGQKQVKGSEYPRSYYKCTH	LNCPVKKKVE
1	IbWRKY1	305	6.5e-31	GGGDPNAVGA	PADDGYNWRKYGQKQVKGSEYPRSYYKCTH	PNCQVKKKVE
24	IbWRKY24	100	7.5e-31	LRIKTNCGNA	MADDGYKWRKYGQKSIKNSPNPRSYYKCTN	PKCGAKKQVE
4	IbWRKY4	126	7.5e-31	QVCPGSGLEG	HLDDGYSWRKYGQKDILGARYPRGYYRCTH	RHAQGCLATK
2	IbWRKY2	262	1.14e-30	VSVRIPCDTP	YCSDGCQWRKYGQKMSKGNPCPRAYYRCTM	TSTCPVRKQI
77	IbWRKY77	270	5.1e-30	VPAISLKMAD	IPPDDYSWRKYGQKPIKGSPHPRGYYKCSS	IRGCPARKHV
35	IbWRKY35	247	5.1e-30	VPAISMKLSD	IPPDDYSWRKYGQKPIKGSPHPRGYYKCSS	VRGCPARKHV
52	IbWRKY52	185	7.57e-30	FAFMTKSEVD	QLDDGYRWRKYGQKAVKNTHFPRSYYRCTA	ASCGVKKRVE
40	IbWRKY40	172	7.57e-30	VKTEASDTSL	IVKDGYQWRKYGQKVTRDNPCPRAYFRCSF	APTCPVKKKV
10	IbWRKY10	118	9.83e-30	IAFRTKTELE	ILDDGYKWRKYGKKKVKSNSNPRNYYKCSH	EGCIVKKRVE
50	IbWRKY50	236	1.12e-29	VPAISLKMAD	IPPDEYSWRKYGQKPIKGSPHPRGYYKCSS	VRGCPARKHV
47	IbWRKY47	141	1.27e-29	RVVLQVPLEE	LSDDKWAWRKYGQKPIKGSPYPRSYYRCSS	SKGCLARKQV
28	IbWRKY28	141	2.41e-29	LAPQMGNLDM	PPEDGYTWRKYGQKDILGSRFPRAYYRCTH	QKLYNCPAKK
17	IbWRKY17	249	2.41e-29	VPAISNKLAD	IPQDEYSWRKYGQKPIKGSPHPRGYYKCSS	MRGCPARKHV
26	IbWRKY26	38	3.1e-29	KVGTDNGLEG	PPEDGYSWRKYGQKDILGAKYPRSYYRCTY	RAMQNCWATK
56	IbWRKY56	125	3.97e-29	VQTDPSDTSL	IVKDGYQWRKYGQKVTRDNPSPRAYYKCSF	APSCLVKKKV
13	IbWRKY13	323	3.97e-29	TVVGSTTDSE	TTGDGFRWRKYGQKVVKGNTHPRSYYRCTS	PKCNVRKYVE
43	IbWRKY43	61	4.5e-29	GSKLKGESSF	PPSDSWAWRKYGQKPIKGSPYPRGYYRCSS	SKGCPAKKQV
44	IbWRKY44	220	5.76e-29	PANSRPSGEV	VPSDLWAWRKYGQKPIKGSPYPRGYYRCSS	SKGCSARKQV
54	IbWRKY54	131	6.51e-29	IAFRTRTDLE	VLDDGYKWRKYGKKKVKSNSHPRNYYKCSS	GGCKVKKKVE
12	IbWRKY12	51	6.51e-29	GDGRKRKSEG	PPSDSWSWRKYGQKPIKGSPHPRGYYRCST	SKGCSAKKQV
53	IbWRKY53	267	7.35e-29	IPAISMKMAD	IPPDDFSWRKYGQKPIKGSPHPRGYYKCSS	VRGCPARKHV
45	IbWRKY45	127	7.35e-29	RVGAENGLEG	PTEDGYSWRKYGQKDILGAKYPRSYYRCTF	RLMHNCWATK
16	IbWRKY16	127	7.35e-29	RVCSASGLGA	NLDDGHSWRKYGQKDILGAHHPRAYYRCTH	RNTQGCLATK
15	IbWRKY15	156	7.35e-29	KRLCQVPAED	LASDMWSWRKYGQKPIKGSPYPRGYYRCST	SKGCLARKQV
5	IbWRKY5	240	7.35e-29	VPAISMKMAD	IPPDDFSWRKYGQKPIKGSPHPRGYYKCSS	VRGCPARKHV
25	IbWRKY25	111	1.06e-28	CETQIKESPN	LVDDGHAWRKYGQKVILNSKYPRNYFRCTH	KFDQNCQATK
83	IbWRKY83	138	1.71e-28	VKTDPSDMSL	VVKDGYQWRKYGQKVTRDNPSPRAYYKCSF	APSCPVKKKH
82	IbWRKY82	138	1.71e-28	VKTDPSDMSL	VVKDGYQWRKYGQKVTRDNPSPRAYYKCSF	APSCPVKKKV
71	IbWRKY71	182	1.93e-28	KRVCQVPAEA	LSSDVWSWRKYGQKPIKGSPYPRGYYRCST	SKGCLARKQV
49	IbWRKY49	68	1.93e-28	VTINDGEISI	PPADSWAWRKYGQKPIKGSPHPRGYYRCSS	SKVCPARKQV
78	IbWRKY78	128	3.09e-28	GDQPAAGAER	SSEDGYNWRKYGQKLVKGSEFPRSYYKCTY	PNCEVKKIFE
62	IbWRKY62	166	3.47e-28	VRTESSDTGL	IVKDGYQWRKYGQKVTRDNPSPRAYFKCSF	APTCPVKKKV
58	IbWRKY58	278	7.79e-28	VSVRARSEAS	MISDGCQWRKYGQKMAKGNPCPRAYYRQPT	KAHTTIPLPP
39	IbWRKY39	231	8.73e-28	RSPPSKAPEK	PSEDGYNWRKYGQKLVRGNEFIRSYYKCTH	TNCTAKRQVE
33	IbWRKY33	114	1.51e-26	QVSPGEGLEE	AHDDGYNWRKYGQKKILGAQFPKGYYRCSH	LHSQKCLAKK
32	IbWRKY32	109	2.3e-26	CSDTWINVSN	TKEDGGAWRKYGQKQILNSKYPRCYFRCTH	KHSQGCKATK
29	IbWRKY29	121	3.21e-25	NSETWNKVSE	TQEDGGAWRKYGQKNILHSEHPRCYFRCTH	KRDQGCRATK
23	IbWRKY23	361	9.35e-25	LVVHAGGDVG	ISSDGYRWRKYGQKMVKGNPHPRAVDNTTA	VIITYKGVHD
84	IbWRKY84	90	6.11e-24	FAFQTRSQVD	ILDDGYRWRKYGQKAVKNNKFPRLVSTSTL	P
22	IbWRKY22	178	8.81e-24	EKVEVPVEKV	DEWDGWVWRKYGKKMVNDSPHSKSYYKCNH	EGEKCPAKKH
3	IbWRKY3	237	1.93e-22	EKVQVPAEKV	DEWDGWEWRKYGTKMMNDSPHSKGYYRCNH	EEKKCPAKKH
14	IbWRKY14	175	2.71e-22	FCFQTRSDVD	VLDDGYKWRKYGQKVVKNSLHPRLIITDQL	KRRRSSIAIL
8	IbWRKY8	155	2.71e-22	IAFRTKTELE	MLDDGYKWRKYGKKKVKSNSNPRNNPVMTQ	KQDPKCPKPE
7	IbWRKY7	149	1.21e-21	IAFRTKTELE	ILDDGYKWRKYGKKKVKSNSNPRFDVFSKH	NLINISKESS
9	IbWRKY9	153	2.53e-21	IAFRTKTELE	MLDDGYKWRKYGKKKVKSNSNPRKQFAVEA	DFHDKCYPLL
81	IbWRKY81	140	5.64e-21	FAFKTKSEVE	ILDDGYKWRKYGKKMVKNSPNPSPPLTLVI	LFPLNSKK
27	IbWRKY27	98	4.3e-19	RVVVQVPAEE	LCEDKWAWRKYGQKPIKGSPYPSRAKQHGG	GDVHSNIHGG

## Sheet: Motif 2
42	IbWRKY42	340	1.37e-34	AYYRCTMAVG	CPVRKQVQRCAEDRTILITTYEGTHNHPLP	PAAMAMASTT
73	IbWRKY73	323	2.4e-34	GYYRCTMATG	CPVRKQVQRCAEDRTILITTYEGNHNHPLP	PAAMAMASTT
66	IbWRKY66	318	2.4e-34	AYYRCTMAAG	CPVRKQVQRCAEDRTILITTYEGNHNHPLP	PAAMAMASTT
41	IbWRKY41	272	1.43e-33	AYYRCTVAPG	CPVRKQVQRCLEDRSILITTYEGTHNHPLP	VGATAMASTA
63	IbWRKY63	264	1.82e-33	AYYRCTVAPS	CPVRKQVQRCADDMSILITTYEGTHNHPLP	LSATAMASTT
75	IbWRKY75	278	2.3e-33	AYYRCTVAPG	CPVRKQVQRCIEDMSILITTYEGTHNHPLP	WVQPPWQPQQ
69	IbWRKY69	257	2.3e-33	AYYRCTVAPG	CPVRKQVQRCIEDMSILITTYEGTHNHPLP	VGATAMAAST
37	IbWRKY37	264	7.11e-33	AYYRCTVAPS	CPVRKQVQRCADDMSVLITTYEGTHNHPLP	VAATAMASTT
64	IbWRKY64	471	8.84e-33	RSYYKCTNAG	CPVRKHVERASHDPKAVITTYEGKHNHDLP	AARTSSHEMA
74	IbWRKY74	326	4.29e-31	AYYRCTMAVA	CPVRKQVQRCAEDRTILTTTYEGTHNHPLP	PAAMAMASTT
48	IbWRKY48	215	6.09e-31	RSYYRCTSQK	CPVKKRVERSYQDPSIVITTYEGQHNHHIP	TNLRGTIAGM
78	IbWRKY78	318	1.02e-30	KVVRGIQIPG	CSVRKHVERASHDPKAVITTYEGKHNHDVP	TARTSANHET
30	IbWRKY30	442	2.34e-30	RSYYKCTFLG	CPVRKHVERASHDLRAVITTYEGKHNHDVP	AARGSGGYSL
35	IbWRKY35	280	2.76e-30	GYYKCSSVRG	CPARKHVERAVDDPTMLIVTYEGEHNHSVS	VAETNGLILE
2	IbWRKY2	295	2.76e-30	AYYRCTMTST	CPVRKQIQRCAEDRSVMIVTYEGEHNHPLP	PAARPMASTT
65	IbWRKY65	235	3.25e-30	RSYYRCTSQK	CTVKKRVERSYEDPTIVVTTYEGQHNHHCP	ATLRGNAVAL
38	IbWRKY38	194	4.47e-30	RSYYKCTTQK	CPVKKRVERSHQDPTTVITTYEGQHNHHCP	ATLRGNAAAM
60	IbWRKY60	363	6.14e-30	RSYYKCTTAG	CNVRKHVERLASDPKAVITTYEGKHNHDVP	AARNSSHNTA
39	IbWRKY39	468	6.14e-30	WSYYRCSNAG	CPVKKHVERASHDPKVVITTYEGQHDHDMP	ASRTITQNSG
6	IbWRKY6	504	6.14e-30	RSYYRCTYSG	CSVRKHVERASTDPKAVITTYEGKHNHDIP	NGRNSNRSQT
68	IbWRKY68	384	9.79e-30	RSYYKCTSPG	CPVRKHVERASDDLKSVITTYEGKHNHEVP	PNKAAVVNYN
17	IbWRKY17	282	1.55e-29	GYYKCSSMRG	CPARKHVERCLEDPSMLIVTYEGDHNHPRV	PSQSANT
19	IbWRKY19	506	2.09e-29	RSYYKCTSPG	CNVRKHIERASNDPKAVITTYEGKHNHDVP	AARNSSHNTS
79	IbWRKY79	558	2.43e-29	RSYYKCTSAG	CTVRKHVERASHDLKSVITTYEGKHNHDVP	AARNSSHVNS
1	IbWRKY1	506	2.43e-29	GSYYKCTSAG	CTVRKHVERASHDLKSVITTYEGKHNHDVP	AARNSSHPNS
5	IbWRKY5	273	3.27e-29	GYYKCSSVRG	CPARKHVERAVDDPAMLIVTYEGEHNHSLS	VAETNSLILE
82	IbWRKY82	171	1.19e-28	AYYKCSFAPS	CPVKKKVQRSVEDPSILIAIYEGEHNHPHP	TQPEVLSVPL
57	IbWRKY57	216	2.08e-28	RSYYRCTSQK	CPVKKRVERSYQDPSVVITTYEGQHDHHIP	TNLRGSLAGM
77	IbWRKY77	303	3.14e-28	GYYKCSSIRG	CPARKHVERALDDPTMLIVTYEGDHNHSRS	ITEAPSALIL
13	IbWRKY13	355	4.7e-28	RSYYRCTSPK	CNVRKYVERAPDDPKSFITTYEGKHNHDIP	TRTPNPEASR
50	IbWRKY50	269	6.14e-28	GYYKCSSVRG	CPARKHVERALDDPTMLIVTYEGEHHHSHS	ITDPPAAMIL
40	IbWRKY40	205	6.14e-28	AYFRCSFAPT	CPVKKKVQRSVEDQSILVATYEGEHNHDLP	SKLEQPSATA
11	IbWRKY11	342	7.01e-28	RSYYKCTTLG	CPVRKHVERAPQDTRSVITTYEGKHNHDVP	AARGGHSLNR
62	IbWRKY62	199	1.53e-27	AYFKCSFAPT	CPVKKKVQRSVEDQSVLVATYEGEHNHPHP	SKMDQSSTPP
53	IbWRKY53	300	2.25e-27	GYYKCSSVRG	CPARKHVERALDDPTMLTVTYEGEHNHSQS	IGDTPASLIL
36	IbWRKY36	763	3.29e-27	RSYYRCTYKG	CNVRKHVERASTDPKAVITAYEGKHNHDTP	NAPNNNHTET
20	IbWRKY20	190	3.29e-27	RSYYRCTTPA	CGVKKRVERSSEDPSTVVTTYEGTHSHPCP	VTPRATTVGI
18	IbWRKY18	411	3.73e-27	RSYYKCTSQG	CPVRKHVERASHDIRSVITTYEGKHNHDGL	RRCLQSNYPI
52	IbWRKY52	217	4.23e-27	RSYYRCTAAS	CGVKKRVERWCEDASIVVTTYEGTHTHPCP	IKHTAGSLGI
61	IbWRKY61	196	1.13e-26	RSYYRCTNSK	CTVKKRVERSSEDPTVVITTYEGQHCHHAV	GFRGGFIGHE
46	IbWRKY46	141	1.13e-26	RSYYRCTHHT	CNVKKQIQRLSKDRSIVVTTYEGIHNHPCE	KLMETLTPLL
56	IbWRKY56	158	1.62e-26	AYYKCSFAPS	CLVKKKVQRSVEDKSILIAIYEGEHNHPHP	SETTQTFTLA
71	IbWRKY71	215	4.18e-26	GYYRCSTSKG	CLARKQVERNRSDPSMFIVTYTAEHNHPMP	THRNSLAGST
51	IbWRKY51	144	4.7e-26	RSYYRCTHHT	CNVKKQIQRLSKDKSIVVTTYEGIHNHPCE	KLMETLTPLL
43	IbWRKY43	94	5.92e-26	GYYRCSSSKG	CPAKKQVERSRVDPNMLVVTYSCEHNHPWP	AARNNHAHRN
55	IbWRKY55	156	6.64e-26	RNYYRCSVNG	CPVKKRVERDKEDPSYVITTYVGIHNHQGP
15	IbWRKY15	189	1.05e-25	GYYRCSTSKG	CLARKQVERNRSDPNMFIVTYTAEHNHPMP	THRNSLAGST
44	IbWRKY44	253	1.47e-25	GYYRCSSSKG	CSARKQVERSRTDPNMLVITYTSEHNHPWP	TQRNALAGST
70	IbWRKY70	215	1.65e-25	RSYYRCTQDN	CRVKKRVERLAEDPRMVITTYEGRHVHSPS	HDDDDSQASS
34	IbWRKY34	215	1.65e-25	RSYYRCTQDN	CRVKKRVERLAEDPRMVITTYEGRHVHSPS	HDDDDSQASS
3	IbWRKY3	271	4.15e-24	YYRCNHEEKK	CPAKKHVQLSYMDESTYIITYKGNHNHPPP	VQTTTSKRKK
12	IbWRKY12	84	6.26e-24	GYYRCSTSKG	CSAKKQVERSKTDASVLIITYTSTHNHPGP	PEDNPTTPVP
21	IbWRKY21	136	1.72e-23	RSYYRCTHQG	CNVKKQVQRLSKDEGVVVTTYEGVHSHPIE	KSTDNFENIL
59	IbWRKY59	96	7.46e-23	TAKNPLKAPL	IPARKQVERSRLDPTMLLITYSSEHNHPHP	TKIHHHYAAG
49	IbWRKY49	101	7.46e-23	GYYRCSSSKV	CPARKQVEKSRADPNVLLVTYFCEHNHSRP	AARNAAVMAP
24	IbWRKY24	132	8.22e-23	RSYYKCTNPK	CGAKKQVERCSDDPDTLIITYEGLHLHFAY	PFFTLDNEPN
47	IbWRKY47	174	1.46e-22	SYYRCSSSKG	CLARKQVERSCSEPGMFIVTYTAEHCHSQP	TRRNSLAGTI
10	IbWRKY10	150	3.72e-22	RNYYKCSHEG	CIVKKRVERDGEDSKFLITEYEGIHNHESP	YVIYYY
22	IbWRKY22	212	4.48e-22	YYKCNHEGEK	CPAKKHVQLSHMDESKYIITYRGNHNHPPR	SKHYNQT
4	IbWRKY4	161	7.09e-22	YRCTHRHAQG	CLATKQVQRSDEDPTIFDITYRGRHTCNQA	GGNPNPPQNQ
54	IbWRKY54	163	7.77e-22	RNYYKCSSGG	CKVKKKVERDQDDAKYLITTYEGVHDHENL	YVIYYQGMPA
45	IbWRKY45	162	1.02e-21	YRCTFRLMHN	CWATKQVQRSDDDPTVFDITYKGAHTCNLA	PTTSVPPLRS
26	IbWRKY26	73	1.6e-21	YRCTYRAMQN	CWATKQVQRSDEDPTTFEITYKGAHTCSQA	PKSVPPLASP
16	IbWRKY16	162	3.34e-19	YRCTHRNTQG	CLATKQVQRSDGDASVFEVTYKGRHSCKAS	HPALISGENE
28	IbWRKY28	176	4.25e-19	YRCTHQKLYN	CPAKKQVQRLDNNPQMLKVTYRYHHRCHMS	ATSPSAAPPP
72	IbWRKY72	306	1.46e-17	QTAMDNLDNV	VVTNFLITHEAEDRTILITTYEGNHNHPLP	PAAMAMASTT
25	IbWRKY25	146	1.46e-17	FRCTHKFDQN	CQATKQVQQIEEDPPLYRTTYLGKHTCRNF	QKCPQILLQP
31	IbWRKY31	156	2.45e-17	YRCTHKFDQK	CQATKQVQMIRENPALYRTTYNGNHTCLNF	QKYPQIIVDS
33	IbWRKY33	149	8.67e-14	YRCSHLHSQK	CLAKKEIQKSDEDPTVFNIQQEENLLNLQR	NLKIKTDNIE

## Sheet: Motif 3
65	IbWRKY65	184	3.91e-19	KINKGAAKKK	GEKKQREPRFAFMTKSEID	NLEDGYRWRK
57	IbWRKY57	165	2.58e-18	SKKENKGKKK	GEKKQRQPRFAFMTKSEVD	HLEDGYRWRK
48	IbWRKY48	164	7.2e-18	DKKETKGKKK	AEKKQRQPRFAFMTKSEVD	HLEDGYRWRK
11	IbWRKY11	291	7.2e-18	GNENEGISAL	GSRTVREPRVVVQTRSDID	ILDDGYRWRK
79	IbWRKY79	481	2.98e-17	IETYAADMSG	ATRAIREPRVVVQTTSEVD	ILDDGYRWRK
1	IbWRKY1	473	2.98e-17	IETYAADMSG	ATRAIREPRVVVQTTSEVD	ILDDGSYYKC
52	IbWRKY52	166	4.03e-17	QVKPKKKKKN	AQKRQREARFAFMTKSEVD	QLDDGYRWRK
18	IbWRKY18	360	9.59e-17	ENESEGVSAQ	GSRTVREPRVVVQTTSDID	ILDDGYRWRK
70	IbWRKY70	164	2.51e-16	SAVKMKKMSK	SRRKVREPRFSFKTMSDVD	VLDDGYKWRK
34	IbWRKY34	164	2.51e-16	SAVKMKKMSK	SRRKVREPRFSFKTMSDVD	VLDDGYKWRK
30	IbWRKY30	391	2.86e-16	GDNENEAISS	ASRTVREPRIVVQTTSDID	ILDDGYRWRK
6	IbWRKY6	453	2.86e-16	LEVVSSVMPS	SHKTVTEPRIIVQTRSDVD	LLDDGYKWRK
21	IbWRKY21	85	3.27e-16	PSSSSAGKKK	GEKKMKKARFAFQTRSQVD	ILDDGYRWRK
20	IbWRKY20	139	5.49e-16	SKKQLKPKRK	NQKREREPRVAFMTKSEVD	HLDDGYRWRK
78	IbWRKY78	276	1.17e-15	KLDGCVDITP	VVKPIREPRVVVQTVSEVD	ILDDGYRWRK
64	IbWRKY64	420	1.17e-15	KMDGCVDITP	VVKPIREPRVVVQTVSEVD	ILDDGYRWRK
19	IbWRKY19	455	1.17e-15	IEMQVPDPAT	SHRTVTEPRIIVQTTSEVD	LLDDGYRWRK
61	IbWRKY61	145	1.49e-15	DTTSSKVKKK	GPKRIKQPRFAFMTKSEVD	HLEDGYRWRK
14	IbWRKY14	156	2.7e-15	SSLVDKGKVK	VRRKLREPRFCFQTRSDVD	VLDDGYKWRK
84	IbWRKY84	71	3.04e-15	SSGGVVSKKK	GEKKTRMPRFAFQTRSQVD	ILDDGYRWRK
36	IbWRKY36	712	4.3e-15	SEAGSSVLPS	SHKTVMEPKIIVQTRSEVD	LLDDGYKWRK
60	IbWRKY60	312	1.06e-14	TEGQIPEPVT	SHRTVTEPKIVVQTTSEVD	LLEDGYRWRK
67	IbWRKY67	264	1.63e-14	ASKSGNIDQA	TEATMRKARVSVRARSEAP	MITDGCQWRK
66	IbWRKY66	266	1.63e-14	ASKSGNIDQA	TEATMRKARVSVRARSEAP	MITDGCQWRK
38	IbWRKY38	143	1.63e-14	SKKMYKGKKK	EEKKQREPRFAFITKSGID	NLEDGYRWRK
42	IbWRKY42	288	2.5e-14	LNSSKPVDQA	AEATMRKARVSVRARSEAP	MISDGCQWRK
73	IbWRKY73	271	1.04e-13	SSSGDNVDQA	TEATIKKARVSVRARSEAA	MITDGCQWRK
72	IbWRKY72	239	1.04e-13	SSSGDNVDQA	TEATIKKARVSVRARSEAA	MITDGCQWRK
74	IbWRKY74	274	1.14e-13	SRPVDDQQAS	TDATMRKARVSVRARSEAP	MISDGCQWRK
75	IbWRKY75	226	1.28e-12	AGLSAKNPPI	SQHNVRKPRVSVRARCESA	TMNDGCQWRK
69	IbWRKY69	205	1.28e-12	AAGLCQESPI	SQHNVRKPRVSVRARCESA	TMNDGCQWRK
10	IbWRKY10	99	2.34e-12	VKSMRQMVVN	RTKTKKRHSIAFRTKTELE	ILDDGYKWRK
58	IbWRKY58	259	3.58e-12	EDQAAAAASA	AAATMRKARVSVRARSEAS	MISDGCQWRK
8	IbWRKY8	136	3.9e-12	VKSMRQMVVN	RTKTKERHSIAFRTKTELE	MLDDGYKWRK
9	IbWRKY9	134	6.41e-12	EVNSMRQMVN	TTKAKERHSIAFRTKTELE	MLDDGYKWRK
7	IbWRKY7	130	6.41e-12	EVNSMRQMVN	TTKAKERHSIAFRTKTELE	ILDDGYKWRK
68	IbWRKY68	333	6.96e-12	KDGWSIEANL	STRSIREPRVVLQIESEID	ILDDGYRWRK
39	IbWRKY39	385	6.96e-12	KQKKCLSSPD	DNKPHGEPRHVVQTMSEVD	IVNDGYRWRK
51	IbWRKY51	93	4.25e-11	GENCVQKNKG	KRKKYVPPRVAFHTRSTED	ILDDGYKWRK
81	IbWRKY81	121	1.2e-10	YLQGGPRNNG	GSYGGGREKFAFKTKSEVE	ILDDGYKWRK
80	IbWRKY80	121	1.2e-10	YLQGGPRNNG	GSYGGGREKFAFKTKSEVE	ILDDGYKWRK
37	IbWRKY37	212	3.25e-10	KATRSGDDEL	SQPSVKRARVSVMARCDTP	TMNDGCQWRK
46	IbWRKY46	90	4.28e-10	KSKGKKLVQS	GKKNNFPPRIAFHTRSSED	ILDDGFKWRK
54	IbWRKY54	112	4.91e-10	PVKCKRETMK	GPKMKEKRAIAFRTRTDLE	VLDDGYKWRK
41	IbWRKY41	220	7.89e-10	QNNPPPGFTA	TSPPNKKTRVSVRARCDAA	TMNDGCQWRK
55	IbWRKY55	105	1.1e-09	SITDSGGGME	RTAAGVTEKFAFKTKSDIE	ILDDGYKWRK
63	IbWRKY63	212	2.4e-09	TMRSGEDEVS	QQNPAKRARVSVRVRCDAP	TMNDGCQWRK
76	IbWRKY76	128	4.25e-09	GYSSNEMRRK	LKVNKEEQTIAFRTKTELP	VLDDGYKWRK
53	IbWRKY53	248	1.07e-08	SGRCHCPKKR	KSRVKRVVRIPAISMKMAD	IPPDDFSWRK
77	IbWRKY77	251	1.82e-08	SGRCHCPKKR	KTRVKRVVRVPAISLKMAD	IPPDDYSWRK
50	IbWRKY50	217	2.73e-08	LNGNAIPWMT	KSKVKRIVRVPAISLKMAD	IPPDEYSWRK
32	IbWRKY32	168	1.42e-06	YKTMYFGQHT	CQDSFRAPVLVIKSISTVD	STQSPSFECI
33	IbWRKY33	81	1.1e-05	NHAGRNESSD	SDHEVRDPTSGRRRKAAVW	TDQVQVSPGE

## Sheet: Motif 4
18	IbWRKY18	207	2.62e-40	QTLREQRRSD	DGYNWRKYGQKQVKGSENPRSYYKCTHPNC	PTKKKVERAL
13	IbWRKY13	149	2.62e-40	QASGVDCLSS	DGYNWRKYGQKQVKGSEYPRSYYKCTHPKC	PVKKKVERSS
19	IbWRKY19	308	1.26e-39	ASFPVDKPAD	DGYNWRKYGQKHVKGSEFPRSYYKCTHPKC	PVKKKVERSL
30	IbWRKY30	248	2.28e-38	SQYARAQKAE	DGYNWRKYGQKQVKGSENPRSYYKCTFPNC	PTKKKVERNL
68	IbWRKY68	140	1.04e-37	NNNSAGSSSD	DGYTWRKYGQKHVKGSEYPRSYYKCTHPKC	TMKKKVERSP
6	IbWRKY6	302	1.31e-36	APGVLERPAR	DGYNWRKYGQKLVKGSDCPRSYYRCTHLKC	PVKKKVERSV
64	IbWRKY64	270	1.87e-36	SSVTAERSSD	DEYNWRKYGQKLVKGSEFPRSYYKCTYPNC	EVKKIFERSP
11	IbWRKY11	154	9.64e-36	HKNQALKRSD	DGYNWRKYGQKQVKRSENPTSYYKCTHPNC	PTKKKVETTL
36	IbWRKY36	588	2.73e-31	SSGAIEKPAS	DGYNWRKYGQKLVKGSECPRSYYRWKHNHE	VPKSNKRKQD
23	IbWRKY23	193	6.86e-30	LVPVLKIQAP	DGYNWRKYGQKQVKSPQGSRSYYRCTYSDC	CAKKIECSDH
39	IbWRKY39	407	5.11e-25	QTMSEVDIVN	DGYRWRKYGQKLVKGNPNPRSSHLVDCIKA	SKKLSMQLHA
79	IbWRKY79	503	1.23e-23	QTTSEVDILD	DGYRWRKYGQKVVKGNPNPRVNIASTEAQS	HDPPYRRVTT

## Sheet: Motif 5
19	IbWRKY19	338	2.22e-34	SYYKCTHPKC	PVKKKVERSLEGQITEIIYKGQHNHPPPQ	NRKGAKDPGN
30	IbWRKY30	278	8.84e-34	SYYKCTFPNC	PTKKKVERNLDGHITEIVYKGNHNHPKPQ	STRRSSSSSQ
18	IbWRKY18	237	1.69e-33	SYYKCTHPNC	PTKKKVERALDGQITEIVYKGAHNHPKPQ	STRRSSSSTA
79	IbWRKY79	319	6.78e-33	SYYKCTHLNC	PVKKKVERSQEGHITEIIYKGAHNHPKPT	PNRRSALGSA
60	IbWRKY60	197	3.98e-32	CSFPVDKPAD	DVKKKVERSLDGQITEIIYKGKHNHQPPQ	PQGAKDTGNQ
78	IbWRKY78	161	1.37e-31	SYYKCTYPNC	EVKKIFERSPDGQITEIVYKGSHDHPKPQ	PSRRFTPGSL
64	IbWRKY64	300	6.83e-31	SYYKCTYPNC	EVKKIFERSPDGKITEIVYKGSHDHPKPQ	PSRRFTPGAM
68	IbWRKY68	170	3.51e-30	SYYKCTHPKC	TMKKKVERSPDGQITEIVYKGAHNHPKAP	ATSLRRSPPS
11	IbWRKY11	184	1.04e-29	SYYKCTHPNC	PTKKKVETTLEGEITEIVYKGSHNHPMPQ	TTRRSAASPP
1	IbWRKY1	338	2.72e-29	SYYKCTHPNC	QVKKKVERSHEGHITEIIYKGTHSHQKPP	PNRRAAFGSE
6	IbWRKY6	332	7.63e-29	SYYRCTHLKC	PVKKKVERSVGGHITEITYKGQHNHELPN	PNKRRKDECD
39	IbWRKY39	264	2.39e-26	SYYKCTHTNC	TAKRQVERSQDGHITEINYIGNHEHPKPQ	NSPQINAPTI
23	IbWRKY23	223	3.55e-18	SYYRCTYSDC	CAKKIECSDHTNRVTEIVYRSPHNHEPPR	KVNTPKVNKL

## Sheet: Motif 6
74	IbWRKY74	123	8.82e-32	VKDEVAGLQA	ELERMNGENQRLKGMLTQVTNNYTALEMHL	AALMQQQKKN
67	IbWRKY67	122	6.55e-31	AKSELAVVQA	ELERMNGENRRLRDTLNQVTNNYTSLQMHV	MTLMQQQQQQ
66	IbWRKY66	127	6.55e-31	AKSELAVVQA	ELERMNGENRRLRDTLNQVTNNYTSLQMHV	MTLMQQQQQQ
73	IbWRKY73	142	1.81e-30	AKNEVGVIKA	ELDRMNAENQHLRDMLHQATNNYSALQTHL	TSLMQQQQQQ
72	IbWRKY72	142	1.81e-30	AKNEVGVIKA	ELDRMNAENQHLRDMLHQATNNYSALQTHL	TSLMQQQQQQ
2	IbWRKY2	122	3.4e-27	RSLYLTALRE	ELERMNSENQRLKSMLNQVHEKYNALKMHY	AYILEHQHTL
42	IbWRKY42	143	8.21e-27	AKNDLSVLQV	ELEKMNAENQRLRGMLSQVSTNYSALKQHL	ENLMQSQNQQ
83	IbWRKY83	49	3.65e-26	GDQKHGLLME	ELKVTKMENKKLAAKLTEVCENYCTLQNHF	LGLLKTHGAD
82	IbWRKY82	49	3.65e-26	GDQKHGLLME	ELKVTKMENKKLAAKLTEVCENYCTLQNHF	LGLLKTHGAD
58	IbWRKY58	93	3.65e-26	AKSEVGRLQV	ELERMKDENQRLKGMLSQATDTYGALHMYF	LTLVQQQQQQ
62	IbWRKY62	55	2.64e-23	IKNEADGLVE	ELNRVSAENKRLTEMLTIMCEKYNDLREKL	KGYMMKNNGC
41	IbWRKY41	65	4.45e-23	KIEELSVLQR	EMKRMKEENKALRDAVEQTMKDFHDLHQKF	SSIQQKNNHE
40	IbWRKY40	60	4.85e-23	DNNLAGELME	ELNRVSAENRKLSEMLTVVCGNYNALREQV	REYMNKQQQQ
69	IbWRKY69	64	3.39e-22	KFQDRRVLQT	EMKRMKEENKVLREAVEHTMKDFLDLQTKL	ALFVQQNDHK
56	IbWRKY56	37	1.15e-21	DGEHDTMLEE	ELKETRAENKKLSAALSAMCENYGSLQSQL	LDLMQERSWK
37	IbWRKY37	47	2.36e-21	EGRAAATVKA	EMKEVKEENARLKTLLAKIEKDYSSLQMRF	FDVFSNQPAE
63	IbWRKY63	64	5.57e-21	KTSYSSQQRL	KWGEVMEENQRLKMYLERIMKDYRTLQMQF	QGMVEKEGEK

## Sheet: Motif 7
67	IbWRKY67	472	4.54e-28	PSSMPPHQSS	QQNPLADTVNALASDPNFTAALAAAITSLI	GNPSHSGNAS
42	IbWRKY42	514	2.07e-26	VQPPPPQHPL	FADTLSAATAAITSDPNFTAALAAAISSIM	GGGSQPNNAT
58	IbWRKY58	440	8.51e-26	QVSNTLQHPS	FAHGGATTAAAITADHNFTAALAAAISSII	NGSQHIPAHN
73	IbWRKY73	481	1.58e-25	ENQAMHHQQN	PPAELADTVNALTSDPNFPAALAAAIASIL	GGSSVPDNTA
74	IbWRKY74	485	1.79e-25	HPLLPPAHPS	LSDTLSAATAAITADPNFTAALAAAISSIL	NGSQPNIVNS
72	IbWRKY72	422	2.58e-25	LENQAMHHQQ	NPAELADTVNALTSDPNFPAALAAAIASIL	GGSSVPDNTA
62	IbWRKY62	295	2.58e-25	LPAPADRPDF	HQFLIEQMASSLTKDPSFKAALAAAISGKL	IIPHNQTEKW
40	IbWRKY40	300	6.44e-24	SSLPVDRPDF	QQFFIEQMASSLTKDPTFKAAIAAAISGKF	SPHNNNREKW
75	IbWRKY75	405	7.19e-24	HLQPGNTAEN	DKQKLVENVSAIAADPKFRVAVAAAISSFI	NKDKPPS
69	IbWRKY69	387	7.19e-24	HLQPGNTAEN	DKQKLVENVSAIAADPKFRVAVAAAISSFI	NKDKPPS
56	IbWRKY56	228	8.93e-24	DSTIMDTKEI	QQLLVEKMASSLTNDHSFTEALAAAISERI	LDNPLD
82	IbWRKY82	254	9.95e-24	SLTSIDSVEL	QHFLAEKMASSLTKNRSFTDALAAAISDRI	LLDHALADSC
66	IbWRKY66	482	3.56e-23	PSSMPPHQSS	QQNPLADTVNALASDPNFTAALAAAITPSS	ETPPIPATLL
63	IbWRKY63	473	5.39e-23	NNNNNPSQSL	PQETIAAATKAITSDPNFQSALAAALSSIM	GTNNGNNGAS
83	IbWRKY83	236	4e-22	SLTSIDSVEL	QHFLAEKMASSLTKNRSFTDALSAAISDRI	LLDHALADSC
2	IbWRKY2	404	2.58e-20	PPFHSPNPPL	PPGIVSAAAAALTRNPSFTAALVSAIASII	GGNNIAAQPP
41	IbWRKY41	393	2.82e-20	WGPKLPDHHH	LVADHQNMSAAIAADPKFRVAVAAALSSLI	STKDQTHASS
37	IbWRKY37	451	1.22e-19	PFYGQAAAAS	QQALTETLTKAITSDPSLRSVIAAAITSMV	GNNAPMQHKR

## Sheet: Motif 8
42	IbWRKY42	370	4.76e-37	YEGTHNHPLP	PAAMAMASTTSAAANMLLSGAMPSADGMMN	TNFLARAILP
74	IbWRKY74	356	7.34e-36	YEGTHNHPLP	PAAMAMASTTSAAANMLLSGSMPSADMMMN	PNFLARAILP
66	IbWRKY66	348	7.7e-34	YEGNHNHPLP	PAAMAMASTTSSAAKMLLSGSMPSADGLMN	SNFLARTLLP
73	IbWRKY73	353	3.54e-33	YEGNHNHPLP	PAAMAMASTTSSAARMLLSGSMPSADGASM	AALMNNSNFL
72	IbWRKY72	336	3.54e-33	YEGNHNHPLP	PAAMAMASTTSSAARMLLSGSMPSADGASM	AALMNNSNFL
58	IbWRKY58	317	3.01e-32	TKAHTTIPLP	PAAMAMASTTSAAANMLLSGAVPSGDVMMN	PNFYGRAIFP
2	IbWRKY2	325	9.03e-28	YEGEHNHPLP	PAARPMASTTSAAATMLLSGAARSADGAGR	PANLDALPAN
37	IbWRKY37	294	2.48e-24	YEGTHNHPLP	VAATAMASTTSAAASMLLSGSTTSQTAGLR	SPPSPATNFF
63	IbWRKY63	294	2.14e-23	YEGTHNHPLP	LSATAMASTTSAAASMLMSGSSTSASTSMP	PGTTTTTATS

## Sheet: Motif 9
66	IbWRKY66	386	5.6e-30	MNSNFLARTL	LPCSSSMATISASAPFPTVTLDLTQ	NQNPNQSQFP
42	IbWRKY42	408	5.6e-30	MNTNFLARAI	LPCSSSMATISASAPFPTVTLDLTQ	TPNSLPNYQR
73	IbWRKY73	395	1.43e-28	LMNNSNFLAR	AFLPAGMATISASAPFPTVTLDLTQ	TQTPNPLHFP
74	IbWRKY74	394	2.72e-28	MNPNFLARAI	LPCSSSVATISASAPFPTVTLDLTQ	TPTSLPNYPR
58	IbWRKY58	354	1.84e-25	MMNPNFYGRA	IFPSGSIATISASAPFPTITLDLTH	QPLNSLPNYP
72	IbWRKY72	378	1.79e-20	LMNNSNFLAR	AFLPAGMATISASAPFPTPLFNQTK	FSGLHLSHDL
2	IbWRKY2	360	2.89e-19	DGAGRPANLD	ALPANFLPTISTFAPVPTITLDLTN	PMATQPQTPP

## Sheet: Motif 10
67	IbWRKY67	78	1.05e-34	VKDLRTSTEL	DFSINTGLHLLTANTNSDQSIVEDELSPNS	EDKRAKSELA
66	IbWRKY66	83	1.05e-34	VKDLRTSTEL	DFSINTGLHLLTANTNSDQSIVEDELSPNS	EDKRAKSELA
73	IbWRKY73	98	7.9e-32	AAVATAADDL	DFDVNIGLHLHTTNATGGRSIVEDALSPNS	QDNRAKNEVG
72	IbWRKY72	98	7.9e-32	AAVATAADDL	DFDVNIGLHLHTTNATGGRSIVEDALSPNS	QDNRAKNEVG
74	IbWRKY74	79	1.61e-26	TSNDEPPIRT	DLNINTGLQLVTANTGSDQSTIDDGVSSGM	EERRVKDEVA
42	IbWRKY42	99	5.02e-26	TLHGEPVTKS	DLNVNTGLQLVIANAGSDQSTVDDSVSSDM	EERRAKNDLS

[truncated: 11 more sheets: Motif 11, Motif 12, Motif 13, Motif 14, Motif 15, Motif 16, Motif 17, Motif 18, Motif 19, Motif 20, Sheet1]
